# Supplementary material for: Anthocyanin accumulation correlates with hormones in the fruit skin of ‘Red Delicious’ and its four generation bud sport mutants
Source: BMC Plant Biol. 2018 Dec 18;18:363. doi: 10.1186/s12870-018-1595-8 (PMC6299587; doi:10.1186/s12870-018-1595-8)
Supplement: Supplementary file 1 — Table S1. Gene ontology (GO) enrichment analyses for DEGs in ‘Red Delicious’ and its four generation mutants (XLS 6282 kb) [file 12870_2018_1595_MOESM1_ESM.xls]

## Sheet: FPKM_means
#ID	G0	G1	G2	G3	G4
Apple_newGene_10	1.50644	2.00547	2.25369	2.47481	2.17132
Apple_newGene_1095	0.933497	0.385839	0.600826	0.417933	0.408266
Apple_newGene_1097	1.32698	0.689385	0.363196	1.2052	0.78405
Apple_newGene_1098	5.15662	4.77417	9.96124	5.76963	5.89483
Apple_newGene_1099	0.576646	0.772577	0.87945	0.52994	1.4439
Apple_newGene_11	18.5175	7.41665	26.5586	24.3261	18.2702
Apple_newGene_1100	10.6663	13.1107	9.99499	14.6201	13.3272
Apple_newGene_1101	33.2033	24.3645	22.8783	16.0219	9.85749
Apple_newGene_1102	0.764482	1.10891	1.97836	1.49465	1.59362
Apple_newGene_1103	1.26801	1.75059	1.39776	1.37809	2.83077
Apple_newGene_1104	14.4248	26.9628	21.7808	14.1696	57.7029
Apple_newGene_1105	22.4515	24.4155	31.0815	27.6857	32.878
Apple_newGene_1106	0.46877	0.144601	0.327182	0.437116	0.0596127
Apple_newGene_1107	20.717	20.8404	10.9016	2.22806	2.70386
Apple_newGene_1108	6.77566	3.58585	5.40234	3.61768	4.94075
Apple_newGene_1109	2.68969	2.84588	2.30855	2.47633	2.62461
Apple_newGene_1110	16.8602	4.20118	3.72211	0.513165	1.43751
Apple_newGene_1111	0.262272	0.202981	0.118241	0.3869	0.0233624
Apple_newGene_1113	1.97902	2.00115	1.99516	1.07357	1.74375
Apple_newGene_1114	6.44195	6.84814	6.70448	5.49472	5.48904
Apple_newGene_1115	1.75544	0.855942	1.38236	0.642902	0.697622
Apple_newGene_1116	1.86464	1.94315	0.919124	1.59108	2.44974
Apple_newGene_1118	4.98566	4.36568	3.9264	5.0277	4.50634
Apple_newGene_1119	2.53136	2.80681	0.771457	1.8909	2.46581
Apple_newGene_1120	1.05959	0.864212	0.831549	0.722353	1.25821
Apple_newGene_1121	2.73495	3.13911	2.07333	2.98721	3.21277
Apple_newGene_1122	0.496578	0.511323	0.919382	0.726467	1.49378
Apple_newGene_1123	6.07905	4.57783	5.20253	6.04016	5.56588
Apple_newGene_1124	0.750989	0.962954	0.501841	2.06408	0.635415
Apple_newGene_1126	1.78482	2.51572	2.82702	2.65562	4.72095
Apple_newGene_1127	41.9706	30.5851	30.6653	37.0401	22.4177
Apple_newGene_1128	0.0834045	0.578897	0.493544	0.207394	2.07318
Apple_newGene_1129	0.331771	0.536467	1.02093	0.381063	0.306856
Apple_newGene_1130	1.10472	0.960693	0.460417	0.773179	0.844412
Apple_newGene_1131	1.78091	2.44646	0.751727	1.57163	2.62026
Apple_newGene_1132	1.25379	0.318161	2.0211e-05	0.217979	0.417687
Apple_newGene_1133	2.11533	1.88578	4.87758	1.69261	0.612795
Apple_newGene_12	0.33647	0.101013	0.514504	0.343841	0.40841
Apple_newGene_1239	0.150844	0.324946	0.379866	0.370961	0.433693
Apple_newGene_1240	3.92362	2.66185	1.73451	2.57612	2.97674
Apple_newGene_1241	0.795537	1.18052	1.64875	0.689619	0.692378
Apple_newGene_1242	0.420352	0.429779	0.901462	1.35988	0.406835
Apple_newGene_1243	0.455147	0.548468	0.175676	0.194664	0.548532
Apple_newGene_1244	0.844381	0.870752	1.12453	0.87734	1.0821
Apple_newGene_1245	4.36787	2.48108	2.49564	3.92854	2.67724
Apple_newGene_1246	0.250308	0.461493	0.246802	0.40851	0.44664
Apple_newGene_1250	0.458982	0.113384	0.106133	1.58026	0.426009
Apple_newGene_1251	5.34333e-06	0.214102	1.04364e-05	0.900293	0.260848
Apple_newGene_1252	2.71161	3.36454	2.39571	2.79007	3.34628
Apple_newGene_1257	1.08194	1.05082	1.06279	1.00598	1.08474
Apple_newGene_1259	0.831927	0.454675	0.37183	0.331938	0.428899
Apple_newGene_1260	1.26216	2.57912	2.84677	2.14885	2.03114
Apple_newGene_1261	3.69831	3.08642	4.51945	2.2147	1.73044
Apple_newGene_1262	0.330687	1.16605	1.59261	0.957379	1.34012
Apple_newGene_1263	4.23215	2.42522	4.47049	3.52741	3.48302
Apple_newGene_1264	1.08322	0.583684	0.498505	0.362547	0.723749
Apple_newGene_1265	0.402499	1.15699	0.600287	0.21659	0.377832
Apple_newGene_1266	9.00029	10.3967	8.5177	9.52388	11.4186
Apple_newGene_1268	0.336764	0.434559	0.723907	0.794324	1.30283
Apple_newGene_1269	0.909431	0.631968	1.1345	0.928628	0.745325
Apple_newGene_1270	0.338943	0.252481	0.192595	0.411759	0.393481
Apple_newGene_1271	4.85346	5.3154	5.99114	5.40629	6.89946
Apple_newGene_13	0.382423	4.0703	0.289817	0.296745	0.273295
Apple_newGene_1375	0.983358	0.766174	1.41436	0.992776	1.05099
Apple_newGene_1377	2.51746	2.92131	2.30811	2.82925	3.3174
Apple_newGene_1378	0.343001	0.538974	0.396982	0.898724	1.17316
Apple_newGene_1380	0.24708	0.189356	0.307247	0.357841	0.314888
Apple_newGene_1381	13.8341	13.726	15.1651	13.3572	13.1174
Apple_newGene_1382	0.674476	0.483969	0.739805	0.36667	0.487085
Apple_newGene_1383	2.65109	2.98647	1.0488	2.91904	3.45883
Apple_newGene_1384	4.22236	2.45557	2.346	2.91277	5.43233
Apple_newGene_1385	80.7908	80.5814	99.889	70.2883	65.9684
Apple_newGene_1388	2.64955	5.74536	2.16508	7.14445	4.99217
Apple_newGene_1389	3.73428	2.90127	5.75873	5.10969	4.69955
Apple_newGene_1390	0.203549	0.386393	0.339031	0.740332	0.332187
Apple_newGene_1391	0.365801	0.393097	0.149905	0.343378	0.645644
Apple_newGene_1392	2.03288	1.76748	0.794752	0.805192	0.544618
Apple_newGene_1394	0.540067	0.342811	0.248599	0.405367	0.224046
Apple_newGene_1396	0.108319	0.165271	0.154251	0.18993	0.139629
Apple_newGene_1397	0.0757384	0.118782	0.255049	0.618166	0.428133
Apple_newGene_1399	0.161055	0.204861	0.145388	0.144116	0.413646
Apple_newGene_14	10.3039	7.91953	10.3682	6.73657	16.8221
Apple_newGene_1400	0.325133	0.235851	0.108374	0.565219	0.531331
Apple_newGene_1401	1.55265	1.91964	1.6791	0.968083	1.31454
Apple_newGene_1403	0.362145	0.353962	0.396411	0.506558	0.918801
Apple_newGene_1405	1.83	2.85984	4.45593	2.88647	4.53511
Apple_newGene_1406	1.09282	1.52851	1.37872	1.38186	1.79152
Apple_newGene_1408	9.98657	28.6069	20.8632	17.0242	11.6802
Apple_newGene_1409	12.4376	8.48629	7.30657	7.90974	9.02104
Apple_newGene_1411	2.67526	3.22129	5.76845	4.73095	4.64607
Apple_newGene_1416	11.3516	9.96972	10.2762	6.8444	7.53831
Apple_newGene_1417	5.11592	2.01717	2.16712	2.80655	3.52844
Apple_newGene_1418	25.2343	11.3763	11.8057	3.70643	5.71595
Apple_newGene_1419	0.396315	0.145504	0.209373	0.638669	0.712736
Apple_newGene_1528	13.0376	15.7589	36.6667	14.5955	12.9335
Apple_newGene_1529	3.99766	4.11223	1.85468	3.18819	4.69814
Apple_newGene_1532	0.378362	0.558412	0.431761	0.344459	0.150855
Apple_newGene_1533	1.15902	0.568942	0.2526	1.30771	0.346717
Apple_newGene_1534	2.83624	1.1127	2.90703	2.58505	2.01865
Apple_newGene_1535	3.33126	2.33236	2.0381	2.5423	4.4095
Apple_newGene_1536	1.32176	1.79334	3.02318	2.56813	2.01343
Apple_newGene_1537	2.02566	1.10572	1.32501	0.69116	0.877029
Apple_newGene_1538	3.15794	2.80466	2.04082	3.66186	3.1322
Apple_newGene_1540	4.76762	1.69179	2.22595	4.69357	3.31492
Apple_newGene_1541	1.11173	1.35036	2.25356	1.05528	2.21713
Apple_newGene_1542	0.707599	0.527648	0.266199	0.322855	0.540591
Apple_newGene_1543	0.210509	0.421809	0.248997	0.657759	0.425698
Apple_newGene_1546	3.62031	3.29883	2.87514	3.2862	4.46724
Apple_newGene_1547	2.93149	2.51389	3.7022	2.549	3.22681
Apple_newGene_1548	374.392	178.573	166.849	134.574	157.627
Apple_newGene_1549	15.2724	16.7151	13.8786	26.6156	32.36
Apple_newGene_1551	0.925172	1.43351	0.623148	0.805852	1.20639
Apple_newGene_1552	0.785934	1.04194	0.834127	0.597964	0.620531
Apple_newGene_1554	0.282758	0.0515927	0.180139	0.471785	0.246654
Apple_newGene_1558	0.0938872	0.356381	0.131836	0.500222	0.355564
Apple_newGene_1559	1.07063	1.21122	0.479183	0.856403	1.03712
Apple_newGene_1560	29.9833	24.492	43.725	34.8729	30.117
Apple_newGene_1561	1.89811	1.50576	2.23153	1.02146	1.91738
Apple_newGene_1562	3.03924	3.41898	5.04366	4.11287	5.89877
Apple_newGene_1563	0.392317	0.368895	0.314213	0.478133	0.502683
Apple_newGene_1564	0.374004	0.335217	0.965994	0.188645	0.643234
Apple_newGene_1565	5.11966	4.49713	8.1169	7.01421	6.82254
Apple_newGene_1566	0.647314	1.62611	0.540062	1.40228	2.09103
Apple_newGene_1567	3.56189	4.00307	2.2808	3.65097	3.01376
Apple_newGene_1569	11.755	8.9395	12.1818	7.0326	7.47693
Apple_newGene_1570	1.03242	1.79383	3.20734	1.76627	1.14011
Apple_newGene_1572	3.02244	1.00139	3.18192	2.60199	2.33598
Apple_newGene_1573	0.875769	0.56405	0.915454	0.759951	0.558103
Apple_newGene_1575	0.904392	0.728844	0.460696	0.722179	0.939858
Apple_newGene_1576	23.5303	26.4912	21.0508	17.9867	18.6459
Apple_newGene_1577	1.01611	0.974613	0.651802	0.527323	0.739665
Apple_newGene_1578	0.317201	0.122617	0.22407	0.500596	0.165002
Apple_newGene_1580	27.8559	26.2005	25.8958	29.9267	31.3221
Apple_newGene_1581	1.28136	1.61582	1.27911	1.70356	1.59711
Apple_newGene_1582	2.08788	2.03612	2.26553	2.576	1.99333
Apple_newGene_1583	0.045411	0.0204409	0.230777	0.208938	0.424129
Apple_newGene_1584	14.4212	16.6395	25.1899	22.5677	19.897
Apple_newGene_1585	2.45262	1.74794	2.92788	0.105391	1.90198
Apple_newGene_1586	0.345064	0.153807	0.203827	0.321331	0.101703
Apple_newGene_1587	1.32212	1.52737	1.13953	1.57417	0.907924
Apple_newGene_16	0	0	0	0	0.991023
Apple_newGene_17	2.39278	1.76174	2.04265	0.624486	0.924171
Apple_newGene_1700	0.438471	1.02042	0.804566	0.640409	1.06678
Apple_newGene_1701	1.86625	1.32653	1.64132	1.54945	1.49193
Apple_newGene_1703	30.4902	24.1031	42.5147	27.4522	29.6614
Apple_newGene_1704	0.000975063	2.816e-05	2.0205e-05	0.277976	0.000574795
Apple_newGene_1705	0.187179	5.82667e-06	4.79667e-06	0.214297	0.311835
Apple_newGene_1706	2.34812	1.98829	1.71899	3.04671	2.12723
Apple_newGene_1707	0.995897	0.959176	0.519594	1.27262	1.53264
Apple_newGene_1708	0.281139	0.279851	0.176941	0.44772	0.818588
Apple_newGene_1709	0	0	0.0214708	0	2.01798
Apple_newGene_1710	1.71907	1.36903	2.62127	1.04252	2.91567
Apple_newGene_1711	1.41529	1.81577	2.11699	1.81742	1.83131
Apple_newGene_1712	1.13405	1.41784	1.73577	2.10721	2.8189
Apple_newGene_1713	0.454848	1.16693	0	0.238708	0.256366
Apple_newGene_1714	7.76072	6.09814	7.70127	5.07111	10.1795
Apple_newGene_1715	1.06627	1.29432	0.895397	2.01685	1.10244
Apple_newGene_1716	55.2077	45.7147	55.0569	53.6802	54.2007
Apple_newGene_1717	0.474961	0.404885	0.857711	0.798998	0.899787
Apple_newGene_1719	3.53024	4.82744	1.90796	5.65333	2.63189
Apple_newGene_1720	1.11036	1.25718	1.33273	0.620383	0.781111
Apple_newGene_1721	3.85899	4.72154	4.19601	3.97708	4.15375
Apple_newGene_1722	9.10206	10.2258	9.38729	7.87837	9.64173
Apple_newGene_1723	1.28075	0.98179	1.82274	1.1958	1.36747
Apple_newGene_1724	9.15892	23.1964	21.4744	13.1979	10.9407
Apple_newGene_1725	1.32593	1.12179	0.954349	0.725905	0.723942
Apple_newGene_1726	4.33821	2.67869	5.62188	2.5299	1.96153
Apple_newGene_1727	7.66386	8.97694	1.36907	1.7848	17.5473
Apple_newGene_1728	15.5684	13.6959	13.5979	10.2417	10.5879
Apple_newGene_1730	1.04328	0.953142	1.75892	1.5835	2.82384
Apple_newGene_1731	0.0950177	0.47671	0.0461673	0	0.117922
Apple_newGene_1733	0.0604299	0.304299	0.471983	0.311652	0.187642
Apple_newGene_1734	7.86279	4.47573	11.3495	6.76938	7.32098
Apple_newGene_1735	2.63508	3.28316	1.8005	2.86259	3.37302
Apple_newGene_1736	1.8897	1.70556	1.17631	1.69705	2.22503
Apple_newGene_1737	36.4338	40.3231	76.9541	97.8089	66.7505
Apple_newGene_1738	39.2137	11.5698	12.061	8.84095	11.6829
Apple_newGene_1739	1.80648	0.543481	3.62271	0.86666	3.0051
Apple_newGene_1741	0.979383	1.19079	1.23873	1.54658	3.30598
Apple_newGene_1742	117.179	157.63	158.066	124.08	112.48
Apple_newGene_1744	2.27496	1.72676	1.78254	1.89072	2.59919
Apple_newGene_18	0.338529	0.00736992	0.170849	0.0663341	0.123664
Apple_newGene_183	1.67724	0.330331	1.32995	2.66969	4.04594
Apple_newGene_184	1.6442	1.00089	1.28846	1.72611	1.16523
Apple_newGene_185	1.2165	1.34525	1.19363	2.25529	2.53487
Apple_newGene_186	2.26444	1.83408	1.49578	1.70445	1.44499
Apple_newGene_1869	18.7643	12.0512	17.5589	27.0631	25.7878
Apple_newGene_187	0.606444	0.656442	1.27513	1.23706	1.10378
Apple_newGene_1870	0.855415	1.06001	1.00514	1.50854	1.2916
Apple_newGene_1872	21.1071	21.6071	24.3955	19.7908	20.9042
Apple_newGene_1873	2.68351	2.55801	3.02831	1.95784	3.36682
Apple_newGene_1874	0.599477	0.20386	0.609948	0.502536	0.236855
Apple_newGene_1875	0.804118	0.494525	0.955533	1.19984	1.43261
Apple_newGene_1876	0.25462	0.215709	0.292326	0.641068	0.298177
Apple_newGene_1877	0.89314	0.931812	0.435709	0.819214	0.837203
Apple_newGene_1878	1.63193	0.815271	1.04276	0.684265	1.16208
Apple_newGene_188	4.01582	3.00245	5.42827	2.40199	3.40173
Apple_newGene_1880	29.9869	25.4524	21.1753	31.3077	19.3624
Apple_newGene_1882	0.8261	0.349694	0.434001	0.640326	0.94654
Apple_newGene_1883	2.50787	2.35977	2.91522	1.3568	0.979878
Apple_newGene_1884	2.96677	2.63764	4.93371	7.40017	5.36364
Apple_newGene_1886	6.90567	4.05987	6.78552	4.82526	7.88053
Apple_newGene_1888	12.306	11.387	16.7785	12.1373	10.2491
Apple_newGene_1889	12.6178	10.3922	15.4485	10.6344	10.9855
Apple_newGene_1890	4.67852	4.78559	3.14909	6.21117	9.59854
Apple_newGene_1891	15.1744	16.0999	5.98303	14.2353	8.78201
Apple_newGene_1892	1.80113	1.33116	1.72353	1.56892	1.56328
Apple_newGene_1893	0.67291	0.744562	0.726088	0.119627	1.19932
Apple_newGene_1894	32.6688	33.6393	33.4011	29.074	30.5276
Apple_newGene_1895	1.56823	0.446791	1.73236	0.186861	1.38144
Apple_newGene_1896	0.0300144	0.371678	0.124684	0.30786	0.511285
Apple_newGene_1897	3.06173	2.75549	2.25249	2.19544	2.00598
Apple_newGene_1898	5.97619	3.64805	4.42726	6.49148	5.60888
Apple_newGene_19	13.551	14.6058	16.9584	12.7574	11.255
Apple_newGene_190	1.41451	1.19207	1.25649	1.20238	1.37998
Apple_newGene_1900	0.906301	0.537525	1.40644	1.70592	1.69113
Apple_newGene_1901	0.224667	0.123881	0.484532	0.250788	0.238986
Apple_newGene_1902	1.09147	1.82494	0.735555	1.81303	2.28538
Apple_newGene_1903	0.280396	0.415802	0.285367	0.356923	0.373463
Apple_newGene_1904	0.634053	0.576583	0.908311	0.435767	0.682291
Apple_newGene_1905	8.79431	7.281	7.63815	7.55364	8.76119
Apple_newGene_1906	2.43779	2.39798	1.18551	3.43476	2.78794
Apple_newGene_1907	8.47883	2.8802	1.99586	1.48572	2.15821
Apple_newGene_191	1.78804	0.264507	0	0.163345	0.061555
Apple_newGene_192	0.427166	0.300284	0.174887	0.245221	0.596036
Apple_newGene_193	5.36592	6.39972	7.1478	7.90643	5.75094
Apple_newGene_195	2.64001	2.25473	2.76214	2.56186	2.21865
Apple_newGene_196	0.184382	0.299033	0.654797	0.565694	0.740382
Apple_newGene_197	0.344127	0.133869	0.206467	1.01832	0.58118
Apple_newGene_199	0.624573	0.367674	0.466246	0.8684	1.02121
Apple_newGene_1995	0.270502	0.347783	2.07281	0.605668	0.971685
Apple_newGene_1996	1.95314	1.32425	1.38784	1.00437	1.54483
Apple_newGene_1997	0.811523	1.09273	0.676457	0.857648	0.998812
Apple_newGene_1999	1.63871	2.93163	1.24601	1.46946	0.48436
Apple_newGene_2	5.49872	0.867067	0.82875	4.93202	3.45679
Apple_newGene_20	4.53408	4.66078	8.52555	7.41363	6.60618
Apple_newGene_2000	1.07167	1.31868	0.892912	1.21516	0.397403
Apple_newGene_2001	1.02709	0.967419	0.627369	0.806793	0.635434
Apple_newGene_2002	0.376703	0.483875	0.348284	0.274941	0.802437
Apple_newGene_2006	0.813052	0.319273	0.43744	0.463886	0.547164
Apple_newGene_2007	18.928	13.0205	25.3712	14.8042	11.9249
Apple_newGene_2008	7.36827	5.58415	4.88463	8.22313	10.7419
Apple_newGene_2009	2.22576	2.08246	0.613644	1.31914	2.62342
Apple_newGene_201	1.02979	0.734721	2.08965	1.3328	1.13143
Apple_newGene_2010	0.0838177	3.08333e-23	1.35533e-05	0.0219493	9.61973e-05
Apple_newGene_2011	12.9309	10.2875	11.2979	12.0336	12.7947
Apple_newGene_2012	0.326716	0.471254	0.3505	0.621412	1.55162
Apple_newGene_2013	0.0734897	0.334176	0.254274	0.411653	0.40203
Apple_newGene_2014	56.5949	50.6071	43.425	76.9254	92.9089
Apple_newGene_2015	4.88582	3.657	6.66385	4.44551	5.60521
Apple_newGene_2016	32.3974	35.411	27.3629	94.9664	53.667
Apple_newGene_2018	272.346	176.099	219.906	184.993	220.63
Apple_newGene_2020	0.0332756	0.0493924	0.0342163	0.219191	0.0150008
Apple_newGene_2021	0.219052	0.306986	0.698836	0.417804	0.271118
Apple_newGene_2022	1.9712	1.48792	1.27594	2.93052	2.05357
Apple_newGene_2023	0.281463	0.188541	0.130475	0.77265	0.247291
Apple_newGene_2025	0.396557	0.102035	0.385264	0.7508	0.666866
Apple_newGene_2027	1.35119	5.18716	1.75624	3.01931	4.4854
Apple_newGene_2028	0.993768	0.671037	0.490931	0.736771	1.27974
Apple_newGene_2029	0.772115	0.50394	0.604296	0.515407	1.01906
Apple_newGene_2031	1.62918	2.6328	1.86261	3.1369	2.67596
Apple_newGene_2033	2.41756	1.40774	1.02024	0.943034	1.62444
Apple_newGene_2034	2.35435	2.48555	2.37914	3.35257	3.2425
Apple_newGene_2035	3.01003	3.68593	4.9258	5.53296	3.83383
Apple_newGene_2036	35.1636	34.7751	48.9023	28.4218	32.5187
Apple_newGene_2037	14.8274	13.6127	15.253	11.8236	10.9496
Apple_newGene_2038	0.869963	1.31448	0.430567	0.486167	2.1035
Apple_newGene_204	404.927	315.943	508.948	313.97	324.538
Apple_newGene_205	2.78721	1.83027	1.66985	3.06262	2.30596
Apple_newGene_206	0.0328655	0.177125	0.160759	0.38473	0.157245
Apple_newGene_207	2.70557	4.22771	11.2446	7.76731	7.09882
Apple_newGene_208	1.08288	0.957619	0.989212	1.33498	0.59147
Apple_newGene_21	2.6555	2.85934	1.05952	1.40198	2.67524
Apple_newGene_2159	2.44866e-28	0.110275	0.1559	6.03333e-06	0.062901
Apple_newGene_2160	2.41962	1.97466	3.50814	1.95096	1.49895
Apple_newGene_2161	3.37322	2.66245	3.60233	4.69078	5.28343
Apple_newGene_2164	0.357639	0.547538	0.29699	0.596796	0.464943
Apple_newGene_2165	0.0719412	0.0428085	8.15e-07	0.27336	0.0507147
Apple_newGene_2166	0.954885	0.809699	0.731409	0.148893	0.227854
Apple_newGene_2167	0.904244	1.08925	2.03985	0.964615	1.51638
Apple_newGene_2168	549.072	596.356	716.55	710.028	713.79
Apple_newGene_2169	0.680636	0.9957	0.420037	0.411191	1.16328
Apple_newGene_2170	0.606493	0.471939	0.702353	0.58777	0.593487
Apple_newGene_2171	2.14924	2.17462	2.24077	1.80029	2.01972
Apple_newGene_2172	0.142037	0.0556537	0.748328	0.904394	0.182451
Apple_newGene_2173	1.92673	2.20804	3.65715	2.63189	4.73588
Apple_newGene_2174	0.233975	0.141186	0.128577	0.158641	0.090646
Apple_newGene_2175	3.78808	4.06	4.2481	3.24328	4.81519
Apple_newGene_2176	1.74315	2.5537	1.95239	2.30189	2.44009
Apple_newGene_2177	0.233722	0.770044	0.491877	0.994842	0.343761
Apple_newGene_2178	0.168476	0.440493	0.344664	0.0510905	0.199623
Apple_newGene_2180	1.03197	0.538958	0.694849	0.569643	0.719777
Apple_newGene_2182	1.14336	0.182444	0.11491	4.4e-06	5.00333e-07
Apple_newGene_2183	0.766476	0.862483	0.499556	0.763923	0.62616
Apple_newGene_2184	0.255741	0.214693	0.193591	0.490264	0.134442
Apple_newGene_2185	0.621631	0.793245	0.333917	0.461917	0.225757
Apple_newGene_2186	0.343764	0.61881	0.595378	0.971086	0.797364
Apple_newGene_2189	16.9062	19.6102	20.896	20.1347	23.4184
Apple_newGene_2190	1.13444	1.68949	1.43704	1.32012	1.61496
Apple_newGene_2191	2.00194	1.7292	1.33805	1.82068	1.8754
Apple_newGene_2192	13.3897	12.1682	15.8001	9.93685	12.5302
Apple_newGene_2193	1.41955	1.38826	2.21495	1.73187	1.34061
Apple_newGene_2194	1.89777	1.11506	3.18263	1.66999	1.96583
Apple_newGene_2195	0.369987	0.518524	0.410953	0.766942	0.538848
Apple_newGene_2196	1.80838	0.536719	1.68554	0.469053	1.78905
Apple_newGene_2197	9.41886	8.87368	11.61	9.27884	8.5164
Apple_newGene_2199	0.186833	0.159553	0.144771	0.492473	0.336436
Apple_newGene_2200	1.10807	0.856308	0.508937	0.471966	0.626252
Apple_newGene_2201	0.196585	4.88333e-06	0.46573	0.139015	0.0639163
Apple_newGene_2202	0.578227	0.710956	0.628742	0.191146	0.747988
Apple_newGene_2293	0.564481	0.655345	0.729834	0.782609	2.08028
Apple_newGene_2294	1.66944	1.04122	0.164594	1.30711	2.72014
Apple_newGene_2295	0.282906	0.555884	0.213156	0.426385	0.292832
Apple_newGene_2299	675.516	615.754	333.183	509.551	473.733
Apple_newGene_23	0.0726143	0.379288	0.229555	0.349079	0.78102
Apple_newGene_2300	2.57269	2.60898	1.77232	2.79569	1.75177
Apple_newGene_2301	1.58135	1.30929	1.9891	1.09172	2.82822
Apple_newGene_2302	0.452609	0.740395	0.906788	0.528272	0.688697
Apple_newGene_2303	7.06285	3.7413	5.34654	5.3044	4.97169
Apple_newGene_2304	0.99808	1.27811	1.0505	0.473362	1.00382
Apple_newGene_2305	8.94624	8.84127	9.53088	10.0836	7.38182
Apple_newGene_2306	13.0807	12.9599	11.2467	11.9514	9.53412
Apple_newGene_2307	20.8602	17.7785	24.609	16.6207	15.4324
Apple_newGene_2308	2.97021	3.05433	3.80697	2.33993	3.69366
Apple_newGene_2310	1.08934	0.779371	2.09351	0.410033	2.25563
Apple_newGene_2311	0.698205	0.565231	0.457135	1.07033	1.07355
Apple_newGene_2312	0.67974	1.03802	1.27213	1.89747	1.96072
Apple_newGene_2313	123.085	70.2562	76.4855	63.4987	78.9465
Apple_newGene_2314	6.80222	9.44135	3.50288	7.0429	12.1409
Apple_newGene_2315	17.5776	7.77225	9.5068	3.4958	10.9927
Apple_newGene_2316	0.33127	0.391664	0.705299	0.831886	0.194634
Apple_newGene_2318	312.488	350.609	343.469	306.281	162.629
Apple_newGene_2320	1.13562	0.858618	1.21082	1.19492	0.77369
Apple_newGene_2322	1.21313	1.21257	0.767176	0.886234	0.742986
Apple_newGene_2323	7.69121	6.01972	5.64289	1.86705	3.25841
Apple_newGene_2324	0.167276	1.14157	1.10117	1.16527	1.34525
Apple_newGene_2325	1.26438	1.0931	1.8434	1.74374	2.28468
Apple_newGene_2326	3.8694	3.77915	3.84473	3.8174	4.50207
Apple_newGene_2327	1.08542	5.27e-05	0.411401	0.37598	0.846211
Apple_newGene_2328	5.41096	6.77673	4.85444	12.3214	10.5481
Apple_newGene_2331	1.09802	0.814832	0.948022	0.733124	0.419682
Apple_newGene_2332	13.3923	14.8247	9.8139	13.5669	15.7046
Apple_newGene_2333	0.7977	0.890172	1.04562	0.750183	1.31174
Apple_newGene_2334	0.362788	0.607684	0.937376	0.415139	0.683819
Apple_newGene_2335	0.624109	0.281779	0.384384	0.290352	0.260616
Apple_newGene_2336	1.62046	2.1444	1.8714	1.41199	1.34636
Apple_newGene_2337	0.993213	0.942615	0.867791	1.27302	1.04976
Apple_newGene_2338	5.8331	7.86212	5.04958	8.21006	6.03942
Apple_newGene_2339	2.40534	1.18381	1.44376	0.455071	2.22518
Apple_newGene_2340	1.68296	2.55018	3.44018	2.97574	2.33568
Apple_newGene_2341	10.0638	10.6752	13.0985	11.2397	9.44206
Apple_newGene_2343	1.10262	1.10226	1.60256	2.0108	1.43552
Apple_newGene_2344	5.10813	3.50332	2.15432	1.90993	0.262497
Apple_newGene_2346	0.304293	0.256792	0.298527	0.262495	0.405192
Apple_newGene_2347	16.8539	12.2375	21.291	14.8341	11.7107
Apple_newGene_2348	22.3784	22.5052	31.7845	21.8766	17.5943
Apple_newGene_2349	0.375953	0.0678487	0.769533	0.970844	0.814718
Apple_newGene_2350	32.0487	38.5922	8.73894	12.9925	15.5164
Apple_newGene_2351	0.268116	0.321677	0.214365	0.531204	0.516386
Apple_newGene_2352	2.08232	0.590324	0.821999	0.288992	0.583728
Apple_newGene_24	0.200506	0.342046	0.136687	0.335883	0.455482
Apple_newGene_2524	6.23904	6.88555	6.45241	7.42023	8.21539
Apple_newGene_2525	1.91235	2.73989	1.80884	3.19325	2.98263
Apple_newGene_2526	0.12331	0.23391	0.417437	0.476517	0.0837001
Apple_newGene_2527	1.06231	0.853873	1.03407	1.14714	0.83022
Apple_newGene_2528	1.10981	1.02994	1.03575	1.11715	1.55163
Apple_newGene_2529	1.12062e-06	0.127759	1.75227	0.229412	2.7604
Apple_newGene_2532	10.8535	9.55803	8.62045	11.6962	10.9897
Apple_newGene_2533	0.677323	0.872579	0.396874	0.480765	0.642881
Apple_newGene_2534	1.03071	1.29489	1.17461	1.00873	2.14756
Apple_newGene_2536	0.210506	0.27186	0.251765	0.242202	0.33115
Apple_newGene_2537	0.825742	0.628973	1.0753	1.00123	1.18542
Apple_newGene_2540	1.02577	0.597249	0.834411	1.15279	0.308085
Apple_newGene_2541	84.0342	70.6327	105.048	84.7321	87.8446
Apple_newGene_2542	8.42395	8.88367	4.47281	8.16787	7.42914
Apple_newGene_2544	2.31523	2.69922	3.2048	2.55297	2.41178
Apple_newGene_2546	1.38625	1.25034	1.62349	0.780435	2.90444
Apple_newGene_2547	0.539177	0.716407	0.54391	0.709667	0.917194
Apple_newGene_2548	1.19506	1.37615	1.5577	1.14556	1.59825
Apple_newGene_2549	0.547187	0.641379	0.871696	0.908456	0.956539
Apple_newGene_2550	0.523706	0.704438	0.597001	1.6927	1.28231
Apple_newGene_2552	0.500602	0.511711	0.710767	0.961023	0.84848
Apple_newGene_2554	115.923	124.476	171.849	129.983	161.199
Apple_newGene_2555	4.45847	5.35658	4.41846	4.94639	4.79026
Apple_newGene_2556	5.68965	3.94208	9.99775	5.06851	5.39573
Apple_newGene_2558	0.409337	0.452639	0.367641	1.3979	0.200284
Apple_newGene_2559	90.7222	62.8274	64.3553	41.9782	55.926
Apple_newGene_2560	2.67808	3.12379	2.64112	3.52047	3.89924
Apple_newGene_2561	5.46699	3.91191	3.57094	5.98243	8.5932
Apple_newGene_2562	10.6611	7.43377	10.8986	9.66489	8.57537
Apple_newGene_2563	2.30141	2.10049	1.88421	0.952148	1.55148
Apple_newGene_2564	6.86794	6.55178	7.42893	5.8115	6.65556
Apple_newGene_2565	1.52628	0.41161	0.82107	0.456591	0.939188
Apple_newGene_2567	0.371025	0.230125	0.46077	0.422437	0.758846
Apple_newGene_2568	1.23995	1.02556	1.07432	1.22655	1.18919
Apple_newGene_2569	0.826846	0.514219	0.630674	0.554576	0.685401
Apple_newGene_2570	8.90186	9.8675	6.26312	11.2786	14.3514
Apple_newGene_2573	0.418635	0.497697	0.57237	0.725124	0.646023
Apple_newGene_2574	0	0.0563577	0.131715	0.149638	0.601426
Apple_newGene_2576	403.906	168.397	499.262	290.685	239.774
Apple_newGene_26	0.982913	0.869356	0.648622	0.575499	0.819809
Apple_newGene_27	1.24303	0.910778	1.12876	1.69563	0.784681
Apple_newGene_2701	1.49073	1.45441	1.74399	1.67035	1.32916
Apple_newGene_2703	0.155085	7.20007e-08	0.0106853	3.24093e-05	9.66667e-06
Apple_newGene_2705	21.7382	26.3503	11.8507	17.3719	20.6878
Apple_newGene_2706	4.1878	4.47562	4.9828	3.81631	4.58608
Apple_newGene_2707	0.791413	0.937112	1.42135	0.873697	0.735728
Apple_newGene_2708	1.75946	1.13567	1.07932	1.84676	1.10825
Apple_newGene_2709	0.623188	0.453939	0.135425	0.979455	0.25038
Apple_newGene_2710	0.0469139	0.323319	0.378807	0.398323	0.158785
Apple_newGene_2711	3.75329	2.95781	2.46125	2.94712	1.98636
Apple_newGene_2713	1.11941	0.727041	0.953113	1.61644	1.40174
Apple_newGene_2714	0.699549	0.786499	0.981988	1.27795	1.61593
Apple_newGene_2717	0.529429	0.64565	0.409773	0.752273	0.456689
Apple_newGene_2718	0.0247151	0.0492333	0.175342	0.296237	0.257407
Apple_newGene_2719	1.80058	0.821675	1.63749	0.22679	1.36966
Apple_newGene_2720	135.504	92.7817	148.011	151.533	131.596
Apple_newGene_2721	0	0	0	0.893083	0.157702
Apple_newGene_2722	0.660891	0.569962	0.322819	0.61204	0.413019
Apple_newGene_2723	53.9847	74.696	61.2193	69.784	58.4866
Apple_newGene_2724	1.67274	1.38116	1.89459	1.0492	0.937208
Apple_newGene_2725	0.0359297	0.0357293	10.8727	0.0585792	0.0647683
Apple_newGene_2726	6.37869	4.05374	6.43563	5.69808	6.45081
Apple_newGene_2728	1.68059	1.28579	1.65355	2.0062	1.80578
Apple_newGene_2729	0.351914	0.527749	0.17565	0.287563	0.589893
Apple_newGene_2731	0.380118	0.983169	0.506121	0.189325	0.330435
Apple_newGene_2732	21.6442	21.3123	20.0818	22.3378	19.6874
Apple_newGene_2733	1.22485	0.686406	0.650369	0.226611	0.566242
Apple_newGene_2734	1.07512	0.554287	0.523101	0.248133	0.452585
Apple_newGene_2735	3.49465	2.74566	0.661545	6.33182	9.13945
Apple_newGene_2737	1.1227	0.618652	1.01977	0.332401	0.316668
Apple_newGene_2740	1.89316	1.96626	2.94461	1.31908	2.36577
Apple_newGene_2741	0.909542	1.0737	1.08524	1.28984	1.53407
Apple_newGene_2742	231.673	185.336	162.407	191.966	130.906
Apple_newGene_2743	7.63431	3.37454	6.3409	5.5048	6.97405
Apple_newGene_2744	0.661583	0.495019	0.839035	1.10858	0.806036
Apple_newGene_2745	9.55771	9.73199	8.01003	8.98389	9.24619
Apple_newGene_29	3.40632	3.76169	3.46605	4.17658	4.64291
Apple_newGene_291	2.72799	3.63546	2.01548	1.70569	1.67372
Apple_newGene_293	0.0638773	0.250149	0.167176	0.442915	0.425885
Apple_newGene_294	1.14653	0.882849	1.94846	1.56156	2.51332
Apple_newGene_295	0.579502	0.642053	0.75997	2.09566	0.846494
Apple_newGene_296	30.3534	29.3216	59.033	16.2978	14.6063
Apple_newGene_297	0.812073	0.392876	1.06857	1.08918	1.28384
Apple_newGene_299	0.465543	0.619344	0.394535	0.57898	1.00956
Apple_newGene_3	0.358794	0.324683	0.308888	0.256272	0.293726
Apple_newGene_300	2.2025	0.903797	1.04641	1.33643	1.6443
Apple_newGene_303	0.632994	0.438338	1.20613	1.52517	0.924252
Apple_newGene_304	0.938301	1.18154	1.29962	1.53749	0.322228
Apple_newGene_305	6.22147	5.23455	6.93901	8.19818	7.03701
Apple_newGene_306	0.0367507	0.0922956	0.124717	0.518195	0.0606801
Apple_newGene_307	4.83286	7.47151	1.69509	5.55863	4.35752
Apple_newGene_308	0.376154	0.173008	0.344212	0.379837	0.520378
Apple_newGene_309	10.138	10.8845	4.05865	7.70102	9.97783
Apple_newGene_31	20.2488	28.0009	19.1437	27.2137	33.7894
Apple_newGene_310	3.77389	4.87415	3.29933	3.61505	5.46751
Apple_newGene_311	0.478864	0.437255	0.193738	0.340362	0.233804
Apple_newGene_312	0.54422	0.334423	0.108861	0.112462	0.720258
Apple_newGene_313	1.41181	1.32785	1.00022	1.17719	1.00235
Apple_newGene_314	0.279442	0.445958	0.457618	0.799957	0.641885
Apple_newGene_317	36.5992	29.359	30.8375	31.5486	24.4731
Apple_newGene_318	2.45542	1.6556	1.12684	2.67713	2.76796
Apple_newGene_319	1.49868	0.963666	2.00459	1.64288	2.00497
Apple_newGene_32	10.1377	9.66741	2.48553	3.82788	6.09824
Apple_newGene_320	4.34439	3.82976	4.18504	2.67784	3.64333
Apple_newGene_322	15.8924	20.4087	19.4269	20.7817	12.9296
Apple_newGene_323	0.90325	1.28194	1.45028	1.36695	1.39119
Apple_newGene_324	2.08617	1.30881	1.24834	0.748927	2.05002
Apple_newGene_325	0.715813	0.29979	1.27346	0.634835	1.04562
Apple_newGene_327	31.4673	27.4213	23.4459	27.0664	23.7064
Apple_newGene_328	10.1156	7.92357	5.08473	9.85407	11.7604
Apple_newGene_329	1.49164	1.59227	2.00262	2.15926	1.92522
Apple_newGene_33	4.91371	4.89159	4.288	5.07873	4.96553
Apple_newGene_330	0.245379	0.396273	0.793618	0.186016	1.5369e-05
Apple_newGene_331	0.168781	0.374596	0.39251	0.466115	0.717972
Apple_newGene_333	0.819822	3.03609	2.09214	0.269503	0.673337
Apple_newGene_334	0.32489	0.284199	0.398515	0.0843689	0.231342
Apple_newGene_335	105.19	92.2276	141.124	91.4027	97.3809
Apple_newGene_336	5.60835	4.36188	6.18807	6.52453	6.2013
Apple_newGene_338	0.86792	1.05443	1.45422	1.01866	1.38401
Apple_newGene_339	3.17691	3.25786	1.82804	3.55674	3.64199
Apple_newGene_340	8.03607	6.12268	6.83199	5.06176	3.8403
Apple_newGene_35	0.145072	0.194028	0.178635	0.468876	0.296065
Apple_newGene_36	0.770459	1.36986	1.02477	1.68817	0.789855
Apple_newGene_37	5.82962	4.61837	6.64957	4.94175	4.40395
Apple_newGene_4	1.73415	1.10621	0.524872	1.80339	1.21735
Apple_newGene_483	12.7223	8.34649	5.42139	3.48087	1.26028
Apple_newGene_484	0.143234	0.407459	0.13399	0.260637	0.408582
Apple_newGene_486	3.78244	3.86555	5.29456	4.37005	3.93463
Apple_newGene_487	1.17002	1.68966	1.02747	2.12472	2.48811
Apple_newGene_489	0.319484	0.611559	0.219577	0.383327	0.684396
Apple_newGene_490	0.904909	0.734858	1.51889	1.88317	0.88621
Apple_newGene_493	6.46279	5.28989	11.4248	6.04904	11.8878
Apple_newGene_494	1.16136	0.623979	1.10551	0.945081	1.38945
Apple_newGene_495	0.279382	0.316451	0.668154	0.146356	0.0690457
Apple_newGene_496	12.3781	13.6945	15.8925	17.6449	21.1962
Apple_newGene_497	0.676958	0.333884	0.184143	0.343038	0.278384
Apple_newGene_498	224.246	110.694	79.6549	52.0349	85.1159
Apple_newGene_5	4.36927	3.64389	4.83083	5.80602	5.15801
Apple_newGene_501	1.64963	0.643189	1.19747	2.44435	0.724727
Apple_newGene_502	15.8919	10.1704	6.24809	4.4547	4.27611
Apple_newGene_503	22.714	12.0544	4.82614	4.83948	5.03309
Apple_newGene_504	0.400858	0.722496	1.6559	1.00412	1.05729
Apple_newGene_505	13.0996	13.3821	14.5357	8.99062	12.0298
Apple_newGene_507	0.936881	1.26509	1.6605	1.85868	1.79508
Apple_newGene_509	1.48262	0	0	2.24361	0.0242004
Apple_newGene_511	6.21496	7.07214	7.27964	6.43894	4.86235
Apple_newGene_512	2.80524	3.38673	2.40033	3.09896	2.81254
Apple_newGene_513	7.07951	8.237	5.48346	6.98462	6.30094
Apple_newGene_515	1.95367	3.00387	2.63503	1.59612	2.71152
Apple_newGene_516	1.32425	1.19251	2.93538	1.99574	1.24902
Apple_newGene_518	8.4409	11.4254	10.9681	6.75095	5.2738
Apple_newGene_519	0.406998	0.811339	0.811224	0.728986	0.13676
Apple_newGene_520	5.73108	10.9258	4.30095	5.62871	14.5785
Apple_newGene_522	0.26697	0.562709	0.544769	0.145796	1.4419
Apple_newGene_523	0.923373	0.463238	0.264767	1.03202	1.02729
Apple_newGene_524	0.107353	0.25225	0.0850203	0.179585	0.162783
Apple_newGene_525	0.65018	1.00685	0.381557	0.843847	1.16265
Apple_newGene_6	0.389202	0.946183	0.911065	0.939211	1.4302
Apple_newGene_637	0.103818	0.275924	0.0978031	0.2536	0.570186
Apple_newGene_638	4.26899	3.81029	2.31758	2.08752	3.75012
Apple_newGene_639	4.06906	4.27607	4.71074	4.60371	4.54434
Apple_newGene_640	7.52193	7.3765	13.3881	5.00036	5.44919
Apple_newGene_642	2.52866	1.95328	1.14786	1.8246	2.40101
Apple_newGene_644	0.152486	0.172311	0.0775124	0.434523	0.212094
Apple_newGene_645	0.206814	0.222607	0.0800845	0.152788	0.962718
Apple_newGene_647	1.25013	1.07848	0.695807	1.04102	1.00638
Apple_newGene_648	1.5429	0.0102504	2.36397	0.818029	0.0139062
Apple_newGene_649	4.45292	2.37238	4.65169	4.51506	4.2525
Apple_newGene_650	0.385492	0.404983	0.830015	0.804129	0.748139
Apple_newGene_652	0.812521	0.515378	0.789791	1.15306	1.38273
Apple_newGene_653	14.3969	14.5552	11.8332	14.9247	13.2671
Apple_newGene_654	4.16291	4.61133	4.69145	5.23621	5.75983
Apple_newGene_655	0.523003	0.261388	0.500475	0.292518	0.256705
Apple_newGene_656	0.679866	0.475416	0.431033	0.544633	0.685513
Apple_newGene_657	3.99622	4.70038	3.49011	5.30375	5.43346
Apple_newGene_659	1.63639	1.44206	2.06867	1.53194	2.22209
Apple_newGene_660	13.974	14.2017	30.5806	13.1158	13.277
Apple_newGene_661	5.52924	6.68314	4.53054	5.36678	5.67881
Apple_newGene_663	1.96869	2.00188	1.6384	2.4913	2.20161
Apple_newGene_7	1.84369	2.53986	2.13324	2.0983	2.40971
Apple_newGene_761	29.2576	35.3839	36.6319	54.8551	31.8252
Apple_newGene_762	0.221233	0.659198	0.378133	0.260194	0.21325
Apple_newGene_763	0.456352	0.302369	2.55694	1.68577	0.545851
Apple_newGene_764	0.477605	0.585965	0.653803	1.39899	1.19106
Apple_newGene_765	1.34769	2.43578	0.982777	2.37826	0.378268
Apple_newGene_766	3.09417	2.03273	5.03555	2.83708	3.42127
Apple_newGene_768	0.892195	1.00743	1.21515	1.61968	1.19122
Apple_newGene_769	0.440517	0.850787	4.13747	1.22582	3.60163
Apple_newGene_770	1.40296	1.1551	1.32405	1.7642	1.35897
Apple_newGene_771	8.15977	7.12888	5.41186	6.27455	6.02587
Apple_newGene_772	1.88637	2.0029	2.69864	1.08304	1.3426
Apple_newGene_773	8.33738	10.5944	9.66572	9.73943	7.3404
Apple_newGene_774	0.959184	1.4995	0.780642	0.976997	0.985199
Apple_newGene_776	0.73963	0.988761	0.909955	1.73777	0.774872
Apple_newGene_777	1.77283	0.19509	0.233621	0.0713287	0.103584
Apple_newGene_779	9.04209	7.77297	8.90844	7.88088	7.51399
Apple_newGene_780	13.0406	8.56427	12.4418	10.7182	11.6922
Apple_newGene_785	24.0721	12.6244	14.4544	8.17377	9.41839
Apple_newGene_787	0.173099	0.247456	0.423105	0.749559	0.627279
Apple_newGene_788	1.45423	1.62118	2.23458	1.71393	1.6671
Apple_newGene_790	0.625192	0.619227	0.437086	1.10469	1.07648
Apple_newGene_791	4.65399	4.44832	5.15109	4.54184	4.90353
Apple_newGene_792	0.612478	1.53906	1.08545	1.5866	0.846062
Apple_newGene_793	0.938535	0.0820034	1.24353	0.68595	0.471403
Apple_newGene_796	1.14687	0.791708	0.595143	0.974588	1.19664
Apple_newGene_797	0.372917	0.285673	0.133411	0.606529	0.133851
Apple_newGene_798	0.651439	0.690582	0.560522	0.591724	1.35309
Apple_newGene_8	0.28782	0.175312	0.144975	0.220924	0.297571
Apple_newGene_800	0.229565	0.810962	1.82384	0.726802	1.57143
Apple_newGene_801	0.761017	0.74624	1.36868	0.751594	0.599601
Apple_newGene_802	1.04729	0.81854	0.844061	1.18918	0.663436
Apple_newGene_803	1.14806	1.46128	1.26863	2.40373	1.68074
Apple_newGene_805	4.67307	4.92069	3.64607	4.51855	4.94435
Apple_newGene_809	2.57338	2.93697	2.72746	2.06458	2.48197
Apple_newGene_810	0.507028	0.5037	0.625536	0.58043	0.490241
Apple_newGene_811	1.22075	1.17019	0.836277	0.605832	0.904091
Apple_newGene_812	0.852306	0.787146	1.41646	0.830088	1.23104
Apple_newGene_814	39.6892	31.635	25.7253	29.4594	32.3935
Apple_newGene_815	0.693897	0.818848	1.55549	1.40332	1.54629
Apple_newGene_816	0.993531	0.840521	0.779255	0.575622	1.40999
Apple_newGene_817	0.737366	0.209226	0.585336	0.136877	0.0526453
Apple_newGene_818	1.69855	1.1336	0.654051	2.14661	2.29583
Apple_newGene_819	0.252166	0.218367	0.335531	0.241708	0.179436
Apple_newGene_822	0.242077	0.585642	1.67055	0.41976	1.15018
Apple_newGene_9	2.39391	2.01746	2.67997	1.04515	2.22223
Apple_newGene_963	0.355551	0.362939	0.264324	0.63692	0.425414
Apple_newGene_964	8.39525	8.14443	10.7464	9.29296	8.24471
Apple_newGene_965	1.40748	1.36789	0.812646	1.64868	1.81985
Apple_newGene_967	0.252966	0.231695	0.517126	0.186264	0.216847
Apple_newGene_968	11.5627	14.0466	16.3385	11.2616	11.655
Apple_newGene_969	33.9893	39.3334	50.3679	31.8117	37.4952
Apple_newGene_970	1.15883	0.979225	1.86994	3.35107	1.75621
Apple_newGene_971	0.519633	0.0139639	0.0731437	0.29783	7.89e-06
Apple_newGene_972	9.94983	11.0104	14.5575	13.3812	9.84307
Apple_newGene_973	3.16313e-06	0.226889	0.0943157	1.88633e-06	0.0698621
Apple_newGene_974	10.544	7.65617	9.24291	7.78416	10.4784
Apple_newGene_976	42.9428	44.8823	53.2217	53.2295	51.6495
Apple_newGene_977	0.673729	0.226868	0.309679	0.448635	0.282551
Apple_newGene_978	21.4866	17.7575	27.2227	24.78	26.1077
Apple_newGene_979	2.16886	1.10876	7.43943	2.98993	0.669227
Apple_newGene_980	0.336048	0.444851	0.311726	0.698927	0.579397
Apple_newGene_981	0.0576763	0.106244	0.0177719	0.24617	0.271896
Apple_newGene_984	0.0409123	0.0414733	0.0467473	0.0636185	1.70965
Apple_newGene_985	216.99	100.172	74.3122	25.0149	44.3333
Apple_newGene_986	10.716	14.7673	13.9378	13.2759	12.93
Apple_newGene_989	0.119255	0.34684	0.187256	0.112114	0.0937607
Apple_newGene_990	0.804113	0.995241	0.981942	0.951524	1.20832
Apple_newGene_991	1.48204	1.21178	1.60538	0.476524	0.988035
Apple_newGene_992	7.2948	8.28007	5.75785	8.33224	9.93974
Apple_newGene_993	0.323656	0.56748	0.215903	0.351398	0.501767
Apple_newGene_994	1.2473	1.19789	1.23236	1.17871	0.870212
Apple_newGene_995	1.76364	1.44634	2.79297	0.935801	2.6039
Apple_newGene_996	13.4752	21.737	15.0515	29.9199	27.0887
MD00G1000200	1.69651	2.27223	3.04146	2.46574	2.12068
MD00G1000300	0.0514221	0.0340707	0.0905216	0.0958401	0.0152352
MD00G1000500	0.730548	0.585658	0.920677	0.951729	0.768247
MD00G1000600	13.5139	13.1992	14.8266	19.0445	16.2146
MD00G1000700	1.87414	1.60374	1.94683	1.87631	2.22473
MD00G1000800	66.9363	59.8658	67.3683	64.9057	68.7703
MD00G1000900	2.07169	3.20064	2.32167	3.32566	3.29709
MD00G1001000	1.30335	1.22121	1.38269	1.61085	1.57458
MD00G1001200	0.497048	0.700248	0.72962	0.604143	0.902226
MD00G1001400	47.8197	50.9859	52.104	54.9869	51.7139
MD00G1001500	15.6931	14.1897	14.9061	15.6385	15.4729
MD00G1001800	26.8821	24.155	24.3087	31.1739	30.4865
MD00G1001900	12.4007	12.0013	18.955	15.0129	13.791
MD00G1002000	4.03064	3.88097	3.56195	5.6124	5.14824
MD00G1002100	157.325	133.271	184.775	176.587	170.779
MD00G1002500	0	0	0.105254	0	0.300492
MD00G1002600	0.058095	0	0	0	0
MD00G1003400	0.0071609	0.0143181	0.00744147	0	0.0120789
MD00G1003500	13.4941	9.12463	8.21004	6.04269	7.92563
MD00G1003800	12.9777	14.2265	12.3905	13.1649	11.1468
MD00G1004000	7.75049	7.61903	7.4957	6.52435	5.07783
MD00G1004100	19.4368	22.6032	27.1982	22.2685	17.0946
MD00G1004200	17.859	13.8738	20.78	16.4128	15.8195
MD00G1004300	0.186702	0.215477	0.341628	0.305996	0.525513
MD00G1004600	0	0	0	0	0.065468
MD00G1004900	17.522	15.1534	17.7062	19.1175	17.856
MD00G1005000	9.54685	4.55124	4.29362	4.76623	6.14285
MD00G1005100	19.7494	8.34642	7.79508	9.2857	13.5178
MD00G1005300	5.97903	2.75053	2.01357	2.9785	1.44614
MD00G1005400	0.986752	0.749222	1.66971	1.49615	0.767093
MD00G1005500	0.358073	0.402916	0.405845	0.321361	0.651382
MD00G1005600	0.8645	0.739966	0.672844	0.115151	0.175561
MD00G1006000	3.89544	4.34539	5.80739	4.21798	3.59829
MD00G1006100	0.779197	0	0.273951	0	0
MD00G1006200	380.426	228.765	273.076	288.034	198.552
MD00G1006400	0.0667043	0.0798038	0.112923	0.127797	0.0274501
MD00G1006500	0.308069	0.0316837	0.313039	0.0575157	0.375052
MD00G1006600	0.0552457	0.0477778	0.0440656	0.0642723	0.0607585
MD00G1006700	15.5788	17.1223	10.7102	12.4494	11.9717
MD00G1006800	0.977877	1.76186	0.494921	0.940799	1.36861
MD00G1006900	23.4961	26.1864	19.5139	25.2215	27.293
MD00G1007000	2.4374	1.92281	1.45368	0.408224	0.139135
MD00G1007100	11.6421	10.6651	10.4774	10.2797	9.55962
MD00G1007200	67.0885	70.9594	114.938	125.141	136.975
MD00G1007400	0.06615	0	0.070965	0.107974	0.176546
MD00G1007500	0.128309	0	0	0	0.367213
MD00G1007600	9.14211	13.1863	11.9104	13.1351	13.3853
MD00G1007700	6.53643	7.31556	13.2612	14.219	12.3751
MD00G1007800	12.1383	8.29081	7.27129	7.46842	7.45609
MD00G1007900	0.0713953	0.0829973	0.104021	0.022729	0.153696
MD00G1008000	0.0192624	0.0259789	0	0.0226934	0.0485689
MD00G1008100	32.6451	13.3367	13.2049	9.96962	12.5957
MD00G1008200	1.71061	2.00924	1.50515	1.82654	1.67521
MD00G1008400	7.63924	7.47356	6.75085	5.69039	5.78867
MD00G1008700	18.4254	24.2236	15.1583	17.9819	17.6342
MD00G1009000	71.5333	86.281	81.0907	75.0418	72.8099
MD00G1009300	18.8193	19.0471	13.6162	15.9681	13.5604
MD00G1009400	0	0.348775	0.0639627	0.0489043	0.14135
MD00G1009500	7.60168	6.77363	9.70154	6.9727	5.87881
MD00G1009700	3.03911	3.63836	2.2209	3.31367	3.72357
MD00G1009800	8.66408	8.97045	7.9836	10.6055	6.57632
MD00G1009900	7.76559	6.04673	6.72194	5.18895	6.14243
MD00G1010000	18.7757	22.179	16.0975	15.6731	14.5412
MD00G1010700	2.30718	2.57135	3.17333	3.82313	2.52407
MD00G1011100	0.0291722	0.0133861	0	0	0.0128067
MD00G1011300	0.330693	0.666033	0.656998	0.354271	0.375512
MD00G1011400	1.09289	1.74951	0.913625	1.48858	1.29361
MD00G1011500	0.296009	0.595527	0.266116	0.320252	0.912968
MD00G1011600	4.01947	3.06397	4.38827	5.26711	4.96832
MD00G1011700	5.44999	6.35557	3.8824	6.21597	5.90973
MD00G1011900	0.201086	0.197956	0.186214	0.0852977	0.0243528
MD00G1012100	0.118744	0.0440704	0.0149964	0.0717844	0.0504969
MD00G1012200	4.5486	6.31479	10.2781	11.1941	6.30704
MD00G1012300	4.16571	7.19002	6.52395	8.46828	6.97268
MD00G1012400	2.54345	2.17642	2.77621	2.73	2.47415
MD00G1012600	1.99396	1.78463	1.55414	1.7937	3.06283
MD00G1013000	0.109131	0.0968683	0.122169	0.0709162	0.0252607
MD00G1013300	0.386092	0.600874	0.458135	0.642413	0.320032
MD00G1013500	6.47771	6.08003	6.38349	6.30569	5.72758
MD00G1013600	0.342275	0.520103	0.540593	0.39654	0.584453
MD00G1013700	0	0.0320236	0	0.012563	0
MD00G1013800	0.0141346	0	0.0225181	0.0182157	0
MD00G1013900	0.252942	0.581229	0.328969	0.201581	0.653299
MD00G1014000	1.23935	0.869728	0.848729	0.992103	1.44202
MD00G1014300	0.778685	1.31258	1.38955	0.704543	1.37813
MD00G1014800	0.0132346	0	0	0	0
MD00G1014900	0.0263534	0.0123626	0	0	0.0113948
MD00G1015500	0.0451565	0.0989037	0.0625984	0.0986024	0.0515918
MD00G1015700	4.78702	7.94961	7.18216	7.83386	5.61419
MD00G1015800	18.6918	13.8884	12.9536	7.78905	9.80829
MD00G1016200	0.0316656	0.118883	0.241238	0	0
MD00G1016400	5.31091	7.21169	5.73896	6.16803	6.31485
MD00G1016700	11.9837	14.8935	9.88572	12.1263	13.6287
MD00G1016800	18.9427	19.1708	16.3633	22.3792	23.2528
MD00G1017000	18.318	17.5296	14.806	15.417	15.573
MD00G1017100	15.8067	15.6057	15.6197	18.626	19.0281
MD00G1017200	0.283798	0.334812	0.345509	0.135202	0.471437
MD00G1017300	137.381	152.017	148.174	122.704	115.952
MD00G1017400	4.45554	5.73872	3.74083	4.40957	4.99288
MD00G1017500	0.136585	0.0645686	0.10511	0.0273362	0.0595763
MD00G1017700	3.66199	1.99812	3.26617	5.88962	2.29855
MD00G1018100	8.59961	5.42824	7.64822	6.52418	5.82277
MD00G1018400	0.711867	0.309529	0.482244	0.440569	0.32629
MD00G1018600	94.1943	80.8554	106.614	88.9985	84.0481
MD00G1018700	139.77	57.6542	30.7789	27.6829	23.149
MD00G1018800	0.110639	0	0	0	0
MD00G1018900	249.631	216.968	274.562	227.106	254.22
MD00G1019100	10.2666	8.75341	11.451	12.1529	14.0281
MD00G1019200	20.6813	21.8324	20.4825	22.7637	22.2108
MD00G1019700	18.6482	20.8713	15.1539	18.568	20.7668
MD00G1019900	0	0	2.45148	2.04609	4.10045
MD00G1020500	7.46185	7.40562	5.21469	6.53635	7.53683
MD00G1020700	8.51748	7.78476	6.61386	6.53074	6.5065
MD00G1021100	1.95129	2.38872	1.17517	1.02985	1.51535
MD00G1021200	2.36021	3.0102	1.53237	0.716772	1.75574
MD00G1021800	25.392	33.2524	24.028	20.4467	20.3125
MD00G1021900	0.185911	0.369373	0.179697	0.305408	0.317748
MD00G1022100	2.20452	1.89872	1.73208	1.62177	2.29182
MD00G1022200	8.01555	7.63563	6.29154	4.18615	3.62981
MD00G1022400	13.3375	7.71129	3.77113	3.70637	5.45141
MD00G1022900	23.8505	25.1248	21.6909	20.9257	20.3316
MD00G1023000	0.115648	0.109627	0.0719022	0.48967	0.307166
MD00G1023400	15.7844	20.2674	9.1869	17.4673	20.5367
MD00G1023500	47.222	59.0972	48.1831	51.7802	48.9119
MD00G1024500	13.0375	16.9522	11.9916	12.9758	16.4725
MD00G1024600	0.048254	0	0.00692347	0.0317908	0.0176446
MD00G1024700	16.3644	17.9355	11.9948	12.2018	14.7253
MD00G1024800	0.0289474	0.035398	0.0220598	0.0413169	0.0252791
MD00G1024900	8.88931	10.8634	5.69025	8.93223	7.17308
MD00G1025200	20.3647	23.8035	32.6419	32.0649	29.5726
MD00G1025500	11.572	15.2502	12.6502	14.2277	15.1644
MD00G1025600	35.8492	30.6482	44.8709	27.1907	22.0482
MD00G1025700	12.1299	10.264	15.2487	9.45002	9.9957
MD00G1025900	0.0429225	0.257505	0.0628956	0.165118	0.157517
MD00G1026100	7.94121	7.68765	3.04435	6.44767	8.50138
MD00G1026200	1.28487	1.05187	0.94333	0.998194	1.29317
MD00G1026400	0.7017	0.844898	1.1124	0.673047	0.813086
MD00G1026500	0.0216952	0.0299399	0.0108839	0.0927656	0.107935
MD00G1026700	3.45834	5.89872	4.23489	4.66191	2.94644
MD00G1026800	0.185906	0.350277	0	0.047907	0.15362
MD00G1027300	0.320536	0.383692	0.0410323	0.0322615	0.101412
MD00G1027800	1.19932	1.67325	0.631614	1.35509	1.77961
MD00G1027900	0.496471	0.602044	0.243784	0.247826	0.439241
MD00G1028000	0.460041	0.514074	0.228245	0.251346	0.537803
MD00G1028200	0.478612	0.86098	0.305086	0.875724	0.829559
MD00G1028300	0.942487	7.16407	1.28008	1.37668	3.8193
MD00G1028400	46.8519	46.1913	62.5856	53.2955	49.7342
MD00G1028700	7.53213	9.85691	6.35867	8.05317	9.94401
MD00G1028800	13.5572	13.5996	14.5758	14.1404	13.0093
MD00G1028900	0.737351	1.23335	0.748937	0.241961	0.394448
MD00G1029200	8.51932	11.0776	15.692	17.1419	15.7146
MD00G1029400	72.0297	83.8701	76.0609	59.2834	45.2125
MD00G1029500	149.564	160.512	141.395	161.604	207.115
MD00G1030000	5.26447	5.18909	4.44093	5.33169	4.40387
MD00G1030400	1.76772	2.52504	1.91504	2.13112	2.49972
MD00G1030500	10.7691	10.3311	9.31835	8.80163	7.77029
MD00G1030600	7.15542	9.28429	8.13007	9.97871	11.9706
MD00G1031100	15.0263	19.9899	17.4933	18.7588	22.0975
MD00G1031200	3.54955	4.7371	5.27511	7.39792	5.31129
MD00G1031300	3.15741	4.3338	4.82418	4.12042	3.93476
MD00G1031500	1.32523	1.44696	0.558942	0.264118	0.557499
MD00G1031600	11.0855	12.9812	7.56267	10.561	11.9973
MD00G1031700	17.0387	19.6969	17.0277	19.5339	22.971
MD00G1031900	7.43575	6.87311	4.69505	5.2385	6.03495
MD00G1032200	16.8045	14.5072	30.8764	21.6579	23.7865
MD00G1032300	13.3361	12.9396	14.188	14.8564	12.5881
MD00G1032400	0.0459253	0.0109944	0.0127974	0.0746985	0.00910727
MD00G1032500	13.7732	15.4485	15.0997	12.5823	16.01
MD00G1032600	0.0305015	0.089128	0.0775978	0.0843698	0.179022
MD00G1032700	16.8354	17.7717	13.1499	15.2769	15.7072
MD00G1033100	4.84554	4.6069	6.14896	5.28536	4.61431
MD00G1033200	0.164892	0.704997	0.401846	3.10025	2.82415
MD00G1033400	1.78153	1.00491	1.24999	1.94512	2.35693
MD00G1033500	3.89994	3.84562	3.89703	5.00615	5.53503
MD00G1033600	51.4054	55.2521	37.6666	48.4385	49.0004
MD00G1033700	8.12007	4.36289	22.8753	39.6052	58.2468
MD00G1033900	0.152748	0.252642	0.20428	0.789966	0.329863
MD00G1034000	3.91283	3.79632	4.43173	4.31313	4.45598
MD00G1034500	43.4751	21.6737	19.2579	22.8685	21.5138
MD00G1034600	0.163113	0.0967181	0.265641	0.217752	0.343652
MD00G1034800	27.3869	24.1727	3.45956	12.3492	5.5157
MD00G1035000	10.7729	10.7146	10.5604	10.7726	8.17334
MD00G1035200	0	0.132728	0.079943	0.087036	0
MD00G1035400	9.15306	9.28377	8.594	9.36269	7.99324
MD00G1035900	133.001	107.71	150.848	123.731	119.673
MD00G1036000	9.81303	11.7737	14.0831	25.6826	27.0978
MD00G1036100	103.083	139.093	147.238	182.304	226.599
MD00G1036300	8.91151	18.0424	13.481	21.7979	16.891
MD00G1036600	19.6422	20.9716	26.8983	29.6606	27.8037
MD00G1036800	0	0	0.0083076	0	0
MD00G1037000	26.5347	30.5629	27.5707	39.1586	42.0116
MD00G1037100	42.0333	30.2237	54.5889	63.603	51.825
MD00G1037200	11.8026	8.30383	7.96381	8.20794	10.0916
MD00G1037300	21.0851	20.747	21.6155	18.831	15.6402
MD00G1037600	1.72623	2.63953	2.77628	1.78384	3.44446
MD00G1037700	1.0637	1.24729	1.18611	1.50886	1.81983
MD00G1038200	3.07923	1.47595	1.9143	2.3871	2.99008
MD00G1038300	1.03665	1.07557	0.917559	0.312617	0.127262
MD00G1038400	94.2654	100.188	83.2758	75.7397	80.3647
MD00G1038500	18.4534	19.8247	23.8023	20.6169	19.9709
MD00G1038700	1.25439	0.726988	0.261808	0.0356323	0.0772873
MD00G1038800	10.025	6.12738	4.22466	8.00576	8.78873
MD00G1038900	18.1892	19.5134	14.916	17.2917	18.9599
MD00G1039200	2.16629	1.63317	1.10532	2.13632	1.02213
MD00G1039300	1.16963	1.07801	1.60423	2.03864	2.18723
MD00G1039500	10.7914	9.32122	9.36946	9.75161	10.2591
MD00G1039600	1.06147	1.38999	1.51172	1.92763	1.60793
MD00G1039900	4.49725	3.31845	4.75246	4.45162	4.14272
MD00G1040000	201.857	183.017	180.23	181.064	157.306
MD00G1040100	6.23537	4.18411	8.0664	8.22608	6.25499
MD00G1040200	7.38742	9.02749	8.87565	8.2081	6.99556
MD00G1040500	4.38783	6.16755	4.54033	5.24413	5.31709
MD00G1040600	5.02235	5.78935	5.43761	4.16905	4.14245
MD00G1040900	29.3969	18.7999	22.6992	7.50362	9.56017
MD00G1041100	2.25387	2.94666	2.06444	2.41189	2.74666
MD00G1041200	9.0154	10.3375	13.6032	10.3235	9.17946
MD00G1041400	3.59818	3.12956	4.97027	3.37485	2.13018
MD00G1041900	12.6652	13.2533	10.8812	11.2972	11.6129
MD00G1043300	2.30602	2.14065	1.70893	2.63489	3.40967
MD00G1043500	0.6289	0.847852	0.893152	0.731981	0.573222
MD00G1043700	16.0049	14.6353	17.2427	14.0754	14.6705
MD00G1043800	0	0.0461087	0	0.0393709	0.0929155
MD00G1044200	1.1221	1.44669	2.55378	1.18236	2.10726
MD00G1044500	23.5391	23.9825	25.7951	29.6644	28.6143
MD00G1045200	5.821	7.01847	5.26008	5.91864	5.91757
MD00G1045300	77.0576	55.3792	58.8241	43.4227	44.4371
MD00G1045400	1.29734	1.28416	0.588859	1.49333	0.784745
MD00G1045500	0	0.0433988	0.0245892	0.0174515	0.109616
MD00G1045600	0	0	0	0	0.392177
MD00G1045700	0.119076	0.237161	0	0.0393011	0.0429893
MD00G1045800	0	0.0228364	0	0	0
MD00G1045900	3.27069	3.53453	0.643609	3.24242	1.4211
MD00G1046400	7.04945	9.08161	3.0579	5.47004	6.95417
MD00G1046600	13.9217	14.0112	6.59513	12.1791	15.0656
MD00G1046800	1.11909	1.33776	0.569126	0.540518	1.16994
MD00G1047200	0.058246	0.054759	0	0.022978	0.0764408
MD00G1047500	10.6281	14.8663	11.3261	10.2709	12.0066
MD00G1047600	3.2092	5.54362	1.8516	3.48524	4.14597
MD00G1047900	9.16655	10.0034	10.2546	9.21387	9.16947
MD00G1048100	0.0997215	0.120353	0.0732589	0.0431843	0.0823487
MD00G1048200	14.2817	11.8926	12.1186	12.6135	12.1146
MD00G1048300	0.0701991	0.051913	0.0690724	3.55097e-05	6.78333e-06
MD00G1048400	3.67515	4.00467	2.75522	5.3333	3.79332
MD00G1048800	3.78818	3.64203	2.09706	3.22161	4.53628
MD00G1048900	7.50081	6.67837	7.54827	7.28019	8.41454
MD00G1049000	11.941	11.3095	11.1135	12.4277	11.3165
MD00G1049100	0.104109	0.211168	0.12815	0.3007	0.317928
MD00G1049200	0.146543	0.0595437	0.0313549	0.122616	0.0805003
MD00G1050100	25.669	28.3604	24.2596	28.6869	30.9822
MD00G1050400	0.134008	0.0683798	0.192842	0.191438	0.250869
MD00G1050500	4.81277	5.18006	7.60782	5.93356	5.30404
MD00G1050600	19.4789	18.2276	16.3543	16.2344	11.2341
MD00G1050700	23.6703	25.9299	23.6439	28.0922	31.315
MD00G1051000	0.136154	0.080347	0.519704	0.106431	0.373205
MD00G1051100	268.56	319.479	620.031	513.694	553.689
MD00G1051200	4.88324	5.2757	3.72812	4.15918	4.50095
MD00G1051300	52.1946	38.9327	26.2916	26.6291	30.1845
MD00G1051500	113.303	152.471	99.6278	148.022	191.277
MD00G1051700	0	0	0.035789	0	0
MD00G1051800	13.9004	13.4558	15.4046	14.8476	14.7102
MD00G1052000	194.845	148.866	196.027	174.695	154.894
MD00G1052100	9.58697	7.90099	6.0543	4.85102	4.90871
MD00G1052200	26.1403	18.2047	30.4371	17.1491	18.5862
MD00G1052300	1.23669	1.18596	1.29205	1.27768	2.05517
MD00G1052600	0.237172	0.153244	0	0.0405797	0.114608
MD00G1052700	29.7149	27.6716	38.9895	28.9102	30.8931
MD00G1052900	0.317176	0.276405	0.634279	0.661942	0.819919
MD00G1053100	0	0.0355037	0	0	0.0302661
MD00G1053300	2.85019	3.6078	2.77656	3.49032	3.6441
MD00G1053500	0.422102	0.672601	0.522539	1.0066	1.03021
MD00G1053600	70.706	72.7374	28.0494	39.8219	59.4542
MD00G1053700	23.6349	11.0197	7.30859	8.06187	9.25946
MD00G1053900	5.27507	5.5883	5.2027	6.1395	5.80762
MD00G1054000	0.113003	0	0	0	0
MD00G1054100	3.47983	4.24062	2.64672	3.4946	4.04279
MD00G1054200	2.14287	1.60427	1.85143	2.16978	1.77389
MD00G1054300	7.38352	10.4007	4.62177	15.7651	3.66783
MD00G1054400	2.0314	2.12997	5.011	4.38471	7.78232
MD00G1054500	2.78703	3.58087	2.79172	3.49675	3.25392
MD00G1055100	0.0160432	0.108139	0.0671063	0	0.0528283
MD00G1055200	15.4997	16.9865	14.4111	14.0051	14.3388
MD00G1055300	21.9311	26.8911	25.8509	18.6762	15.714
MD00G1055600	32.9723	29.7565	23.0689	26.1944	23.6339
MD00G1055800	10.0571	11.1911	7.65693	9.27894	10.8208
MD00G1056000	0.291592	0.529412	0.440924	0.391949	0.167411
MD00G1056100	6.83725	7.01864	5.67628	9.6858	7.85449
MD00G1056300	0.0214981	0.0213306	0.0146084	0.0178275	0
MD00G1056400	6.72169	6.77074	8.66419	4.79115	2.58297
MD00G1056500	4.8457	4.96203	6.82355	5.21777	4.78459
MD00G1056700	1.38009	1.67724	0.904979	1.16355	1.19719
MD00G1056800	0.218804	0.20584	0.196748	0.346889	0.202829
MD00G1056900	0	2.28809	0	0	0
MD00G1057000	0	0	0	0	0.0312396
MD00G1057100	1.09444	1.06044	0.840922	1.05828	1.13156
MD00G1057200	0.234874	0.178476	0.354051	0.618178	0.810521
MD00G1057400	10.03	7.26765	8.22475	7.91275	9.67268
MD00G1057500	0.665913	0.573019	0.67176	1.02954	1.06817
MD00G1057600	0.298344	0.99178	1.21834	0.984698	0.773139
MD00G1057700	38.8741	35.7928	44.0712	45.7779	44.3241
MD00G1057800	3.06548	4.11233	3.31838	4.45117	4.49425
MD00G1057900	4.60249	5.13151	5.2233	5.4252	5.18342
MD00G1058000	0.0334663	0.072134	0.0771921	0.0264132	0.0956913
MD00G1058100	0.033938	0.0317087	0	0.0268748	0.0609827
MD00G1058300	0.48825	0.378556	0.350782	0.766389	0.759025
MD00G1058500	9.6577	11.577	10.2978	10.1667	9.16361
MD00G1058600	73.5946	63.8095	102.099	78.7177	72.5025
MD00G1058700	3.76815	3.93141	4.13023	4.22355	2.87488
MD00G1058800	0	0	0	0.086276	0
MD00G1058900	18.1487	17.3925	20.2919	24.6062	20.8091
MD00G1059000	33.2057	31.4251	30.7408	30.9769	35.2564
MD00G1059100	26.043	26.5678	19.0975	25.3373	22.2039
MD00G1059200	24.1475	20.1141	28.5622	22.915	21.1205
MD00G1060000	0.410152	0.354029	0.405712	0.55941	0.520777
MD00G1060100	45.2223	44.4549	35.0088	43.6033	42.6255
MD00G1060200	0	0.160738	0.153406	0.166608	0.0300983
MD00G1060300	5.0823	4.00203	0.860428	0.13965	6.50122
MD00G1060400	11.1111	21.3609	34.5467	27.3336	21.8685
MD00G1060600	0.0405037	0.1137	0.080121	0.0318417	0
MD00G1060700	4.20222	5.25306	4.32363	4.78	4.76225
MD00G1060800	0.0950062	0.019145	0.120665	0.0301862	0.0824291
MD00G1060900	17.9768	18.1252	19.045	17.6911	18.6263
MD00G1061100	0	0.0177388	0	0	0
MD00G1061200	0	0	0	0.0182317	0.00449097
MD00G1061600	6.53947	6.55871	7.98159	5.51834	5.00331
MD00G1061700	6.96403	8.48694	6.05289	11.675	12.0736
MD00G1061800	133.761	149.069	124.459	186.187	175.738
MD00G1061900	0.053389	0.37259	0.0512887	0.172029	0.0867847
MD00G1062100	6.30461	5.39693	5.52815	4.76579	5.11943
MD00G1062200	40.3926	34.8001	36.3559	27.8649	24.6997
MD00G1062300	3.06557	1.46425	1.53366	1.12074	1.55874
MD00G1062600	0.0350017	0.0700519	0.0239502	0.0194327	0.0680884
MD00G1062700	1.26236	1.04235	0.623031	0.617248	0.393815
MD00G1062800	0.0629793	0.0546406	0.0257267	0	0.0195167
MD00G1062900	24.0306	16.1509	26.2396	19.6403	25.3373
MD00G1063000	0.0229309	0.0147659	0.007746	0	0.0201416
MD00G1063400	14.6805	13.6647	11.8934	10.6227	10.9882
MD00G1063500	5.78982	2.65327	1.70949	0.997301	1.32704
MD00G1063900	5.43256	5.29122	4.70477	4.54861	3.73257
MD00G1064000	2.17034	2.13662	3.13518	1.31052	1.97157
MD00G1064200	14.325	14.6424	9.06722	14.0401	13.1554
MD00G1064300	0.109607	0.28675	0.236399	0.0281443	0.11873
MD00G1064400	71.807	66.0206	65.8933	57.1609	64.6466
MD00G1064600	0.142948	0.0319425	0.0475596	0.0124797	0
MD00G1064700	45.9608	44.7413	42.4915	51.0684	41.3773
MD00G1064800	25.7237	22.923	32.142	24.7086	19.8892
MD00G1065000	0.0250065	0.00785753	0.0338006	0.00648883	0.043372
MD00G1065100	3.50659	2.69786	3.8917	3.28564	3.56359
MD00G1065200	0.035055	0.0168047	0.0334339	0.09066	0.0305797
MD00G1065300	16.3634	11.2125	8.09064	6.31694	4.75881
MD00G1065700	0	0	0	0	0.0954127
MD00G1066000	0.029295	0	0	0	0
MD00G1066100	0.0649793	0	0	0	0.35264
MD00G1066300	5.78513	6.83546	7.26001	5.62204	5.45452
MD00G1066600	11.372	13.4638	12.4738	9.58866	9.65254
MD00G1066700	33.7487	30.2583	38.2547	30.8077	31.7627
MD00G1066800	8.51143	8.04892	9.13836	10.2043	6.50342
MD00G1067000	0	0	0.81854	0	0
MD00G1067100	0	0	0	0.118453	0
MD00G1067200	244.771	157.825	235.168	395.929	332.978
MD00G1067300	17.7373	23.5156	22.4365	31.2353	40.3272
MD00G1067400	0.781866	0.776323	0.782036	0.239434	1.32994
MD00G1067500	15.4539	16.4775	18.3358	15.0695	14.6817
MD00G1067800	0	0	0.463127	0	0.213424
MD00G1068000	40.3206	16.3362	9.49559	6.61476	9.58589
MD00G1068300	13.761	18.2565	10.8783	15.127	14.7974
MD00G1068500	103.191	92.1357	75.9363	47.1876	35.3417
MD00G1068600	88.4792	76.2785	69.7324	73.1931	75.0216
MD00G1068700	23.5803	26.8496	24.0292	18.9252	19.3209
MD00G1068800	0.716764	0.691694	0.883139	0.454756	0.379676
MD00G1069800	15.0818	25.4251	18.567	35.3752	35.8264
MD00G1069900	46.443	52.6807	47.7623	99.4821	121.164
MD00G1070100	25.7164	24.9119	10.4804	24.1591	25.033
MD00G1070400	25.4982	25.8911	22.1843	23.1929	22.5684
MD00G1070700	17.728	14.5203	20.5655	17.1127	16.9746
MD00G1071000	102.607	103.846	87.1455	114.851	111.562
MD00G1071100	16.759	15.2634	20.9225	21.7236	19.218
MD00G1071200	56.8503	54.2044	52.4581	56.2103	61.1404
MD00G1071300	11.3163	11.9869	8.88929	8.05903	8.56785
MD00G1071700	1.09393	0.984039	0.85943	1.39438	1.32199
MD00G1071800	6.15634	7.99022	6.1572	8.09488	7.64395
MD00G1071900	23.5559	22.3332	26.5243	21.5709	22.0658
MD00G1072100	2.00638	1.91165	1.29616	1.86925	2.11994
MD00G1072200	6.83255	8.06272	8.24124	6.89913	7.70315
MD00G1072300	5.38608	7.81886	5.83787	6.99349	7.85393
MD00G1072500	3.82526	3.64856	7.63916	3.84115	4.2478
MD00G1072600	0.494569	0.496815	0.371827	1.4708	0.786407
MD00G1072700	0.342114	0.583159	0.29798	0.497606	0.541441
MD00G1072800	0.47579	1.05615	0.734067	0.417163	1.01263
MD00G1072900	0.137697	0.048174	0.046273	0	0.0759303
MD00G1073100	0	0	0.266985	0	0.100848
MD00G1073200	7.26748	1.38248	4.86147	2.4543	0.487977
MD00G1073300	2.56142	2.91598	2.11087	3.08585	3.91996
MD00G1073400	26.0453	17.5454	44.5038	30.6183	43.31
MD00G1073900	0.910992	0.258691	0.748663	0.532174	0.570182
MD00G1074000	32.1752	35.4876	42.4967	37.2787	37.691
MD00G1074100	45.0423	37.2559	47.9546	42.2584	43.171
MD00G1075100	0.990392	1.72474	2.25642	2.01796	1.6451
MD00G1075300	26.9448	19.203	24.0744	17.1805	19.2139
MD00G1075400	19.1051	19.6897	9.00978	15.999	8.57148
MD00G1075500	47.6675	45.0983	56.558	55.914	44.2061
MD00G1075700	61.9336	66.7289	86.7416	65.6395	69.9494
MD00G1075800	9.02197	8.20757	6.16889	7.54615	7.40034
MD00G1076000	0.850569	0.841301	1.24744	1.17631	0.994644
MD00G1076100	14.2992	5.61595	5.23244	6.44177	8.24053
MD00G1076200	0.635721	0.796178	0.692891	0.652149	0.883499
MD00G1076300	58.3344	52.9953	64.6138	42.6283	45.524
MD00G1076400	13.0828	16.5579	11.4167	14.4059	11.4296
MD00G1076700	7.317	7.99443	10.8722	7.61759	9.67025
MD00G1076800	12.8222	12.0724	18.3261	14.0054	17.6227
MD00G1076900	0	0.0446077	0	0.232473	0.0438843
MD00G1077000	6.48677	6.98164	8.87979	5.96385	5.04845
MD00G1077400	0	0.0348252	0	0	0
MD00G1077800	0.0104729	0	0.0552987	0	0.043881
MD00G1078000	12.0966	10.8498	10.8661	11.2821	11.6589
MD00G1078100	13.1123	17.9684	10.5657	14.6039	16.6631
MD00G1078200	0	0	0.0360183	0	0
MD00G1078300	4.47048	5.11925	4.38053	5.03725	4.68536
MD00G1078400	16.602	16.908	16.0292	14.6076	13.2488
MD00G1078500	6.53412	5.38506	3.05448	4.54949	4.83615
MD00G1078600	74.4383	64.4809	65.1434	79.7588	88.5727
MD00G1078900	4.69385	5.12214	5.14318	5.91655	6.17735
MD00G1079700	0.232453	0.340787	0.218417	0.275514	0.356431
MD00G1080000	17.6715	17.3604	17.1926	24.4133	18.8113
MD00G1080100	5.43362	4.36064	4.17399	5.89527	6.47085
MD00G1080300	0.816928	1.4573	0.799374	0.972084	0.964865
MD00G1080400	26.5584	32.9783	15.1801	24.9652	24.7457
MD00G1080700	28.6084	30.4105	26.0017	22.0085	17.596
MD00G1080800	407.117	423.999	303.395	259.436	272.394
MD00G1080900	3.1199	2.23159	2.48252	2.0712	2.19693
MD00G1081300	0.356884	0.0598409	0.0692547	0.0313868	0.0260463
MD00G1081400	0.0783749	0.00892657	0.0549003	0	0.0154589
MD00G1081600	28.2689	29.3765	41.6028	35.027	32.8863
MD00G1082000	5.50339	9.70889	17.1563	15.243	6.96404
MD00G1082200	0.0405093	0.186464	0.0429524	0.043589	0.0575439
MD00G1082300	2.37987	3.4575	4.51882	2.85324	3.766
MD00G1082400	0.021519	0.00982043	0.0105955	0.00816257	0.00892147
MD00G1083000	1.08051	0.362687	0.488218	0.265923	0.166812
MD00G1083100	13.6142	14.1514	12.4624	14.7648	15.6891
MD00G1083200	0.0306828	0.0598527	0.0601032	0	0.0229304
MD00G1083500	1.35628	0.98861	0.813909	1.46599	1.92777
MD00G1083600	0	0	0.0443715	0	0.0184925
MD00G1083700	13.9531	11.1308	10.5579	11.2763	12.3427
MD00G1083800	5.10146	6.6759	7.89289	5.70816	6.43699
MD00G1083900	31.2538	26.8398	25.6818	33.0492	29.7686
MD00G1084000	14.9801	14.9854	15.3579	11.2873	10.5753
MD00G1084200	0.234967	0.422014	0.366346	0.395534	0.478011
MD00G1084300	1.38496	1.55727	1.19073	1.45847	1.8782
MD00G1084400	3.8467	3.34447	3.63377	4.37682	3.77782
MD00G1084600	11.3439	11.3958	11.9334	12.8812	15.2322
MD00G1084700	0.0117435	0.0794382	0.053193	0.0888635	0.141666
MD00G1085000	1.0034	0.79369	2.06857	0.913739	0.863737
MD00G1085100	10.4433	15.151	9.76773	11.1831	8.87804
MD00G1085200	11.8165	11.772	12.8892	12.0946	12.4921
MD00G1085300	0.0480103	0	0.0791177	0.0385113	0.0841447
MD00G1085500	68.7107	63.0721	45.9766	68.6439	81.7084
MD00G1085600	0.0539363	0.066933	0.222657	0.130931	0.214063
MD00G1085700	0.180208	0.155195	0.353191	0	0
MD00G1085900	11.9959	11.2845	16.9138	14.7172	12.6865
MD00G1086100	2.54886	3.80725	2.97176	2.96796	3.57335
MD00G1086200	63.2516	57.7546	86.4151	60.7512	63.6456
MD00G1086500	13.218	10.497	9.42186	8.03228	8.32896
MD00G1086800	0.139887	0.179878	0.399325	0.43256	0.79632
MD00G1086900	0.383245	0.431874	0.386657	0.407317	0.68337
MD00G1087000	30.6204	25.1153	29.2168	30.0909	30.387
MD00G1087100	3.81479	3.89381	3.11636	4.34068	3.64876
MD00G1087200	0.0523213	0.155309	0.0502413	0.118814	0.0454507
MD00G1087500	52.9613	57.2851	52.7043	61.5178	61.8556
MD00G1087600	0.347086	0.304101	0.398834	0.326379	0.609832
MD00G1087700	16.8675	15.6927	11.0785	13.2425	14.1923
MD00G1087900	0.0147304	0	0.033399	0	0
MD00G1088100	2.73465	2.60651	3.19579	1.49044	0.880385
MD00G1088400	0.0916847	0	0	0	0
MD00G1088600	8.52089	9.15332	7.43206	9.84157	9.85931
MD00G1089100	9.4105	8.77381	10.5748	10.2111	8.75504
MD00G1089200	3.83812	4.29267	6.50839	4.2479	4.4432
MD00G1089400	2.58575	1.38723	2.18794	1.83845	2.20341
MD00G1089500	2.98863	2.11786	3.39056	3.54127	3.85539
MD00G1089600	0.270645	0.175054	0.109565	0.455005	0.352508
MD00G1089700	64.716	62.866	53.4008	77.0238	84.1052
MD00G1090000	8.28075	7.85466	5.48059	7.58005	7.78883
MD00G1090300	0.818433	1.85946	1.20254	2.1821	1.76024
MD00G1090500	0.565887	0.621922	0.305021	0.485018	0.640099
MD00G1090600	1.08435	0.791617	1.47282	1.76156	1.89203
MD00G1090900	0.342774	0.458815	0.480475	0.681617	0.300296
MD00G1091100	4.10397	5.0248	3.79157	3.96155	4.48879
MD00G1091200	14.7353	15.6751	19.1028	16.2669	16.5051
MD00G1091600	34.948	36.362	40.4739	31.682	31.9134
MD00G1091800	6.43179	7.16601	7.47999	5.21986	5.04002
MD00G1092100	4.32255	4.79024	3.88291	4.47439	4.59855
MD00G1092500	19.8045	17.1979	13.0023	10.7236	16.545
MD00G1092600	35.7009	25.8475	29.8446	25.0273	24.9316
MD00G1092800	1.29122	2.00469	1.13585	1.61273	1.44679
MD00G1092900	2.40382	3.77263	3.59759	3.69656	3.79093
MD00G1093000	0	0	0.104572	0.057765	0.163796
MD00G1093200	11.538	18.7198	27.8598	11.477	22.4262
MD00G1093300	9.16809	11.9453	13.6415	12.5068	10.5648
MD00G1093400	9.80912	7.85623	12.386	13.2167	22.8714
MD00G1093500	1.7357	1.03363	2.19102	2.5861	2.92313
MD00G1093600	0.933656	0.20868	2.71804	0.179021	0.336213
MD00G1093800	6.53163	5.40063	7.48948	7.87036	7.67826
MD00G1093900	0.0502123	0	0	0	0
MD00G1094100	39.0003	39.7289	23.1341	14.6047	14.5321
MD00G1094600	4.64666	6.38778	3.89098	6.44904	7.72249
MD00G1094800	0.0259971	0	0	0	0.0194355
MD00G1094900	11.1492	9.88244	11.4441	10.753	9.56251
MD00G1095100	0	0.0183341	0.0301119	0.0228037	0.0163415
MD00G1095300	4.50362	5.14915	4.52274	4.88223	4.64405
MD00G1095400	0.07552	0.0751207	0.102083	0.0154137	0.0916943
MD00G1095600	13.5733	18.1749	19.6145	8.07594	5.52624
MD00G1095700	56.2008	45.2505	43.3858	44.7998	46.5384
MD00G1095800	3.12828	2.56054	2.73446	2.66976	2.96715
MD00G1095900	0.0268294	0	0.0274479	0.0213474	0.0232396
MD00G1096000	9.81466	9.9743	11.2324	8.25731	7.03657
MD00G1096200	1.85929	1.86545	1.39911	1.44657	1.07666
MD00G1096500	3.07153	5.3618	2.57928	3.6755	3.31041
MD00G1096600	10.3	12.0789	8.61004	10.7713	11.652
MD00G1096700	26.3029	0.188062	14.6546	6.54486	0.0759546
MD00G1096900	1.10836	1.27354	0.832746	0.597664	0.802615
MD00G1097000	25.8008	22.7049	20.8015	17.7312	17.2302
MD00G1097100	3.16672	2.84697	3.05796	4.80645	3.1247
MD00G1097300	35.6791	32.4577	39.1423	37.7295	37.8892
MD00G1097500	0.867028	1.59129	0.804163	1.39839	1.46336
MD00G1097700	3.99277	3.31365	4.64329	4.88407	4.16694
MD00G1097800	0.666288	0.689507	0.329022	0.649193	0.81926
MD00G1098200	1.93908	1.2471	1.92573	1.91052	1.86338
MD00G1098300	7.66455	10.0118	3.2412	4.33632	39.9025
MD00G1098400	41.388	36.0869	44.4923	40.512	37.7063
MD00G1098500	14.8063	16.2951	17.7644	15.6211	13.1095
MD00G1099100	15.5616	15.0864	13.2319	15.1074	11.8134
MD00G1099400	33.8106	36.3537	28.5502	28.8424	33.1577
MD00G1099500	0.465072	2.39263	1.61079	1.55384	0.164314
MD00G1099600	5.22006	4.30467	4.79939	4.38004	5.86359
MD00G1099800	208.017	159.108	232.139	142.46	131.054
MD00G1100000	8.36285	7.24057	9.76948	7.37329	6.27136
MD00G1100500	0.990346	0.279994	0.760193	1.17428	1.02473
MD00G1100600	5.73688	7.14442	5.97468	7.00343	7.43063
MD00G1101100	0.119102	0.185891	0.307197	0.142318	0.166438
MD00G1101300	2.30591	4.32078	1.71148	7.4594	8.71557
MD00G1101400	1.38278	0.969779	0.549886	0.155577	0.417549
MD00G1101700	8.4935	9.44423	5.08962	1.94818	1.8261
MD00G1102100	2.97431	2.86493	2.56341	1.47526	1.83024
MD00G1102200	0.3859	0.307641	0.324912	0.286604	0.14535
MD00G1102500	7.02334	4.29673	8.25009	6.28438	7.19169
MD00G1102700	638.556	505.094	615.801	521.904	539.326
MD00G1102900	11.8851	11.4461	7.92263	12.9441	14.0212
MD00G1103100	0.164002	0.118116	0.0816403	0.0818772	0.0687793
MD00G1103300	64.1619	59.4499	64.6594	64.0814	72.0233
MD00G1103800	17.9476	15.3442	19.1769	12.3878	9.80009
MD00G1103900	5.26166	4.75845	3.80075	7.55093	3.68038
MD00G1104000	66.496	45.9943	44.3675	56.3619	36.1723
MD00G1104100	31.0207	23.8438	43.1094	32.7514	32.3471
MD00G1104200	23.7513	18.9176	17.4864	20.2474	22.4436
MD00G1104300	3.88262	3.5193	3.40674	3.05014	3.36797
MD00G1104400	0.00888097	0.00909893	0.0278564	0.0291546	0.0362961
MD00G1104600	0.356868	0.317364	0.0473764	0.400885	0.103712
MD00G1104700	6.00031	2.76109	1.19431	5.89439	1.61608
MD00G1104800	14.6358	14.1849	16.0508	13.2626	11.8954
MD00G1104900	0.90445	1.13962	1.23663	1.07332	1.40135
MD00G1105000	6.90922	8.15303	19.1693	23.5963	10.8113
MD00G1105300	39.8561	22.8831	23.5704	5.97505	16.1425
MD00G1105500	0	0	0.0624827	0.10223	0.0475927
MD00G1105600	47.3545	64.1525	107.801	65.3425	50.27
MD00G1106100	0.0236846	0.0885013	0	0.134775	0.0574198
MD00G1106300	0.0214679	0.12786	0	0	0.0931603
MD00G1106400	15.2147	18.314	12.3897	12.4189	12.9954
MD00G1106500	4.97048	6.72484	5.86823	6.46328	7.42411
MD00G1106600	167.401	75.0227	96.6658	40.4252	63.5221
MD00G1106700	2.0965	1.56542	0.689404	2.12892	2.30942
MD00G1106800	0.0358233	0.0847957	0.0179397	0.055319	0.0137553
MD00G1106900	1.73862	1.17265	2.23974	4.74367	1.97913
MD00G1107100	1.54028	1.19216	0.841769	0.848754	0.674418
MD00G1107200	52.3021	45.668	53.7928	53.5714	50.4814
MD00G1107300	20.4223	17.2113	20.5976	15.6657	17.7534
MD00G1107500	1.7884	2.62886	2.06029	2.05469	2.04122
MD00G1107600	10.2335	10.5223	11.3586	12.6077	12.844
MD00G1107700	48.9534	75.4794	31.3588	96.0473	82.5139
MD00G1107800	172.647	146.496	148.739	149.412	135.356
MD00G1108000	15.2503	19.8382	11.9023	15.1173	17.3821
MD00G1108200	23.8582	20.0337	21.9101	19.7668	21.0198
MD00G1108800	3.71681	3.43874	3.79785	4.13925	4.75739
MD00G1108900	7.62297	8.70597	13.9878	18.2849	20.0994
MD00G1109100	21.4585	23.0454	32.8652	28.4782	30.6986
MD00G1109200	0.612141	0.711868	0.764016	0.347347	0.600241
MD00G1109300	0.246042	0	0	0	0
MD00G1109400	8.84246	6.3843	9.57411	6.7404	6.64985
MD00G1109500	0.0218687	0	0	0	0.0350038
MD00G1109600	16.564	17.4493	13.7987	16.7008	17.9701
MD00G1109700	182.76	159.269	210.304	141.313	100.346
MD00G1109800	0.123662	0.032444	0.134905	0.203785	0.304528
MD00G1109900	24.2617	41.8963	52.1261	92.2483	78.2676
MD00G1110200	83.8514	77.2121	92.3001	93.7675	104.71
MD00G1110300	0.120234	0	0.360843	0.096735	0.107272
MD00G1110400	5.90137	6.61703	4.37654	4.61356	4.43327
MD00G1110500	24.4069	21.7791	19.0318	22.1904	23.1245
MD00G1110700	14.3617	15.1967	12.7186	15.761	15.586
MD00G1110800	0.0637617	0	0	0	0
MD00G1111000	1.21891	1.25431	0.878281	1.22721	2.33257
MD00G1111300	0.038528	0.0373773	0	0.0602544	0.130833
MD00G1111400	0.216209	0.494134	0.216519	0.40817	0.739707
MD00G1111500	6.14257	4.91278	7.02371	9.21817	8.06427
MD00G1111600	0.488793	2.39911	1.69139	0	0.97965
MD00G1111700	2.487	2.69787	2.73264	2.08643	2.26027
MD00G1111800	148.318	125.415	101.436	103.984	115.172
MD00G1111900	26.3893	28.5047	29.661	26.2499	27.8051
MD00G1112200	3.00605	4.00552	3.01259	4.69084	5.78113
MD00G1112400	0.105003	0.0158953	0	0	0.013031
MD00G1112500	19.8687	17.2864	14.5277	13.9093	17.3721
MD00G1113000	4.69683	5.38652	4.64617	7.43538	7.00986
MD00G1113200	6.26729	6.49936	5.54836	5.32542	6.40818
MD00G1113500	19.7522	11.9585	20.1598	40.9089	32.4668
MD00G1113700	3.22384	3.76793	3.15405	3.39472	4.07049
MD00G1113800	5.27601	6.47256	5.90141	5.63001	5.90155
MD00G1114000	0.211213	0.608101	0	0.0862397	0
MD00G1114100	20.0786	18.0232	15.9977	20.5042	19.8048
MD00G1114200	0.418963	0.612411	1.09334	0.677015	0.920424
MD00G1114300	0.764368	1.22766	1.17782	1.31711	1.30171
MD00G1114400	18.0865	17.8047	21.711	19.4611	16.6374
MD00G1114500	6.0285	6.44949	2.90642	4.54154	5.34357
MD00G1114600	0.313011	0.361869	0.348531	0.529855	0.433576
MD00G1114700	3.99485	2.72095	0.915701	2.18451	2.49081
MD00G1114800	56.4329	46.2501	65.6637	52.5848	45.8718
MD00G1115000	0	0	0	0.0918192	0.100999
MD00G1115100	7.42429	7.79541	7.23147	7.2891	6.68567
MD00G1115200	5.97493	6.41986	6.55106	8.76414	15.9291
MD00G1115300	0.842901	1.26219	1.15199	1.06123	1.59652
MD00G1115400	48.6639	56.4886	50.2214	41.2346	59.2545
MD00G1115500	0.0330186	0.0338516	0.0862236	0.122779	0.0427745
MD00G1115600	1.35741	2.24228	1.60714	1.909	2.04006
MD00G1115700	34.2892	32.1094	39.8005	44.7228	36.6657
MD00G1115900	0	0	0	0.0982173	0
MD00G1116000	10.9148	9.23449	13.9209	11.7086	11.8468
MD00G1116100	16.6275	23.6502	18.0854	19.0562	21.4557
MD00G1116300	18.8192	20.4052	26.8957	18.1628	16.318
MD00G1116400	3.17933	2.95765	4.68372	1.50974	2.79409
MD00G1116600	3.68897	1.96798	1.61065	0.994991	1.59916
MD00G1116700	3.49569	3.48038	3.2959	2.92112	2.70102
MD00G1117000	0.0608266	0	0	0	0.0366123
MD00G1117100	0.83643	0.801517	0.267315	0.56599	1.236
MD00G1117200	0.389291	1.0205	0.663306	0.882182	1.06169
MD00G1117300	1.07284	2.47149	1.69078	1.07398	1.67849
MD00G1118200	0.0224287	0	0.101143	0	0.00864047
MD00G1118600	9.24318	5.18588	4.68144	3.34453	4.08004
MD00G1118700	0.120958	0.591173	0.755013	0.819123	1.88588
MD00G1118800	3.97396	4.49467	3.90712	5.43922	11.6842
MD00G1118900	1.31481	0.966354	0.946049	0.613237	1.64912
MD00G1119400	11.0907	5.75176	6.98823	4.17304	6.6296
MD00G1119900	6.7535	8.68694	4.01937	6.23222	7.56567
MD00G1120000	9.04745	10.7817	8.43536	8.96182	9.14221
MD00G1120100	10.1711	9.9441	6.19475	8.59599	8.02487
MD00G1120400	4.49452	4.32721	4.22492	5.16842	4.41885
MD00G1120800	0.577864	0.65705	0.916816	0.839134	0.987567
MD00G1120900	1.3257	1.3543	0.946141	0.966304	1.26224
MD00G1121000	24.6625	25.3298	22.4013	26.4872	25.9116
MD00G1121200	1.55365	1.14549	0.679572	0.669939	0.685916
MD00G1121300	0.361645	0.412343	0.378599	0.389779	0.388305
MD00G1121500	1.01209	0.858679	1.14751	1.10519	0.800729
MD00G1122100	0.205577	0.522933	0	0.649016	0.365643
MD00G1122500	1.19787	0.759036	0.819565	1.05179	1.91715
MD00G1122700	0.0276331	0	0	0	0
MD00G1122900	0.0644384	0.138788	0.16311	0.0770692	0.305101
MD00G1123000	23.3549	21.9027	23.0077	23.1326	21.7683
MD00G1123300	6.08537	4.38466	7.21182	3.20803	1.1712
MD00G1123600	2.28164	2.34541	2.87426	2.22852	2.23267
MD00G1124400	1.23185	0.834862	0.702223	1.04827	0.986145
MD00G1124500	0.73246	0.343719	0.57503	0.272124	0.34755
MD00G1124700	0.207206	0.115779	0.163656	0.131459	0.0992337
MD00G1124900	0.775139	0.775941	0.424565	0.926473	0.730727
MD00G1125100	5.48366	5.12734	4.6848	5.09835	6.2586
MD00G1125200	1.63717	2.31768	2.67507	4.50922	1.66206
MD00G1125400	3339.25	2511.67	2809.22	3359.88	3089.84
MD00G1125500	19.22	19.1194	20.0512	20.2948	15.7037
MD00G1125600	19.8963	25.1424	16.353	24.4958	25.3157
MD00G1125800	1.13665	0.644619	1.06067	1.56978	1.01381
MD00G1126100	13.0389	9.64419	4.32187	6.37827	7.70677
MD00G1126200	26.211	23.1438	31.4797	24.0857	23.946
MD00G1126700	0.888963	0.715814	0.349159	0.326502	0.163357
MD00G1126800	7.5178	9.12598	7.82729	9.1041	6.83353
MD00G1126900	14.3329	13.9087	11.9152	11.7388	13.5289
MD00G1127000	31.4942	26.5609	26.1388	25.8119	23.5862
MD00G1127200	0.0129388	0.0645344	0.076569	0.0103688	0.022868
MD00G1127300	7.07001	7.60409	5.17298	6.80302	7.92895
MD00G1127400	0.0257151	0.0151144	0.031721	0.024714	0.0129606
MD00G1127500	21.7467	23.6758	20.9065	24.6528	25.518
MD00G1127700	126.671	112.838	103.662	152.347	270.87
MD00G1127800	0.459218	0.401748	0.4108	0.0812207	0.136073
MD00G1127900	27.3846	25.6889	28.5903	23.6361	24.281
MD00G1128000	0.0138751	0.0383414	0.0679599	0.197712	0.146685
MD00G1128100	49.8206	46.7134	68.2439	47.5434	40.6575
MD00G1128200	9.60805	9.56594	8.45779	8.83495	8.44567
MD00G1128300	18.1304	18.0397	13.8529	13.8329	16.3352
MD00G1129000	14.3334	12.6573	21.9766	19.7222	17.0507
MD00G1129100	10.5056	11.4264	10.4522	11.4669	13.5655
MD00G1129200	31.1047	36.2629	31.8928	37.6076	34.2355
MD00G1129300	207.76	158.784	232.503	239.55	238.62
MD00G1129400	5.35212	1.96802	1.20096	0.913997	2.07339
MD00G1129500	0.0403369	0.036863	0.0133195	0.0213241	0.0234196
MD00G1129700	16.1491	17.2376	16.2614	12.7488	11.7401
MD00G1129800	5.68671	6.62939	3.98685	7.43301	10.6206
MD00G1129900	1.19293	0.800947	1.01206	1.11977	0.723498
MD00G1130000	3.68663	3.75986	4.35774	3.10728	2.55202
MD00G1130100	18.0821	17.158	20.2813	20.1917	23.7952
MD00G1130200	0.173787	0.170525	0.177453	0.0973037	0
MD00G1130500	11.1136	11.1944	10.5417	9.10176	8.6741
MD00G1130600	0.73643	0.338863	0.458009	0.465175	0.494929
MD00G1130700	1.37337	1.54758	1.53424	2.09883	2.11182
MD00G1130900	30.6699	35.333	26.9206	28.2754	23.8147
MD00G1131000	6.5017	4.45498	7.65041	4.02203	4.58616
MD00G1131200	3.17983	4.18516	2.59765	2.54083	2.68064
MD00G1131300	3.60802	2.8447	3.99635	3.35236	3.40141
MD00G1131600	8.91935	10.9525	9.95047	10.1059	9.20776
MD00G1131800	5.8603	4.64432	6.60512	3.11765	2.20622
MD00G1131900	5.10701	6.67934	7.00104	5.95076	6.13598
MD00G1132300	10.9331	12.0382	10.3809	8.72679	9.65802
MD00G1132400	7.87712	4.22625	6.40313	7.77191	5.30292
MD00G1132600	7.80244	6.7965	5.8267	7.22659	7.18661
MD00G1133200	0.144186	0	0.160841	0	0
MD00G1133400	0	0.162687	0	0	0
MD00G1133500	0	0	0	0	0.14704
MD00G1133700	3.39333	2.18215	2.27326	6.63553	4.9409
MD00G1133800	6.89488	4.80015	8.06738	7.37366	9.09812
MD00G1134000	1.46606	0.736277	0.51952	0.815712	0.504831
MD00G1134100	0.116738	0.0585503	0	0	0.0515727
MD00G1134200	0.0278041	0.0535393	0	0.022312	0.0364313
MD00G1134400	0.0806627	0.326296	0.573099	0.549097	0.356194
MD00G1134700	9.48981	6.58775	9.17798	7.75781	6.59522
MD00G1134800	8.19891	6.9493	8.68262	9.29704	7.42585
MD00G1134900	1.83711	2.55568	4.48058	5.6213	8.83261
MD00G1135400	136.498	126.525	163.331	141.572	127.678
MD00G1135600	13.0139	13.1436	14.7362	16.0112	13.0336
MD00G1136000	21.1813	23.9113	15.2669	19.88	22.817
MD00G1136200	1.88082	1.49359	1.0767	1.66017	2.05222
MD00G1136300	58.0649	55.3009	45.6382	17.0904	9.87504
MD00G1136500	11.0196	13.6492	10.7806	8.71366	14.8136
MD00G1136600	15.4144	12.3337	11.0443	12.4089	13.0699
MD00G1136700	1.06476	0.316836	0.773699	0.943835	0.549398
MD00G1136800	2.39055	2.77397	1.22262	3.28379	2.34564
MD00G1137200	4.72899	4.15026	5.38868	3.85579	3.52313
MD00G1137300	83.9526	44.0242	45.8923	37.4914	53.802
MD00G1137500	34.1554	37.1426	30.0835	37.2792	27.7964
MD00G1137700	0.0902417	0	0	0	0
MD00G1137800	187.759	134.986	177.045	181.876	204.309
MD00G1138200	7.79361	10.7688	9.70507	10.9036	10.2647
MD00G1138300	50.6636	61.43	47.7687	55.5346	46.0123
MD00G1138700	0	0.00943893	0	0	0
MD00G1139000	0.209729	0.0838103	0.496344	0.110564	0.276194
MD00G1139300	88.487	97.5586	105.327	101.387	132.246
MD00G1139400	6.99062	6.1238	6.59205	6.19917	7.05014
MD00G1139600	6.08904	6.75405	8.27706	8.18018	7.88464
MD00G1139900	8.66899	9.59211	12.5857	9.73442	4.31295
MD00G1140000	0.409193	0.209409	0.0263824	1.44803	0.26802
MD00G1140100	1.43982	0.87748	0.991438	1.01458	0.63767
MD00G1140200	30.7045	26.0922	32.2575	22.5999	19.0718
MD00G1140300	1.49017	1.2167	1.22815	1.36485	1.54668
MD00G1140500	0.106105	0.115622	0.127736	0.155812	0.232191
MD00G1140600	6.66056	5.73188	4.72525	5.58524	5.478
MD00G1140700	50.8843	53.2952	54.7256	50.1612	45.8331
MD00G1140800	58.2195	68.4313	84.3463	86.9899	78.2673
MD00G1141200	0.150555	0.169468	0.0194393	0.061546	0.0609817
MD00G1141700	17.2743	18.7005	25.8121	14.0241	13.5674
MD00G1142200	3.50562	4.34058	4.11825	2.88773	3.24895
MD00G1142300	25.758	14.8896	13.8716	29.1975	24.4179
MD00G1142400	0.0179485	0	0	0	0
MD00G1142500	4.81541	3.14512	2.19011	2.16923	2.90765
MD00G1142600	50.1573	48.6994	27.1553	14.8384	14.7445
MD00G1142700	0	0.0244106	0	0.018894	0
MD00G1143000	42.4734	35.493	45.4932	37.8156	39.1818
MD00G1143300	20.7286	22.2761	13.1382	19.8172	22.5144
MD00G1143400	47.8695	45.8921	41.442	42.6835	48.9108
MD00G1143500	55.2392	39.32	37.8419	20.6509	14.387
MD00G1143700	1.12376	0.412246	0.589701	0.54198	0.697889
MD00G1143800	0.0686379	0.0158411	0.0536359	0	0.043234
MD00G1144300	11.9407	0.515955	0.326388	0.0126485	0.152498
MD00G1144400	1.02364	0.836861	0.999916	2.26323	1.43417
MD00G1144500	2.90546	4.21528	7.06527	3.96396	4.56525
MD00G1144600	0.109527	0.337135	0	0.148077	0.119316
MD00G1144700	22.6497	25.4598	25.0516	23.4727	26.4541
MD00G1144800	6.17376	5.65244	5.84727	6.93776	5.21452
MD00G1145000	12.9849	13.5268	15.795	15.1358	12.1976
MD00G1145300	0.015029	0	0	0	0
MD00G1145400	7.56754	6.44351	10.7973	8.93024	8.28133
MD00G1145500	1.22729	1.73445	0.979675	1.24427	1.49252
MD00G1145600	48.9165	42.8308	53.0286	39.3124	41.2601
MD00G1145700	6.16138	7.87221	6.85034	9.05218	8.39545
MD00G1146800	32.3554	31.8041	19.2141	23.8526	18.7144
MD00G1146900	0.0498659	0.0127158	0	0.0253046	0.0244983
MD00G1147000	9.75246	11.9265	9.34575	11.6123	15.2126
MD00G1147100	0	0.0229214	0	0.176268	0.150387
MD00G1147200	20.9113	20.2426	21.5146	27.1493	30.9692
MD00G1147700	0.46483	0.30508	0.12531	0.17219	0.361911
MD00G1148000	8.41856	8.79168	11.2662	13.154	11.8678
MD00G1148100	62.7975	62.9572	61.6987	69.2465	65.2809
MD00G1148200	0.140787	0.47718	0.610227	0.227503	0.172201
MD00G1148300	6.90083	7.26694	6.69141	6.90262	7.10096
MD00G1148500	1.08807	1.13998	1.29542	1.35656	1.54194
MD00G1148600	115.849	181.888	188.996	218.309	246.477
MD00G1148700	0.73956	1.76725	2.21607	2.43893	2.98847
MD00G1148900	6.81339	6.2355	4.48708	5.65867	6.51779
MD00G1149000	2.01154	1.22925	2.59256	1.52189	1.52376
MD00G1149200	3.27162	4.09822	3.37978	2.67761	4.04356
MD00G1149300	0.166534	0.663915	0.297384	0.0492227	0.0363996
MD00G1149500	15.5298	16.5255	11.9595	12.3591	12.9358
MD00G1149800	0	0.0672347	0.0217042	0	0
MD00G1149900	11.5332	12.0637	11.3319	11.8971	11.9793
MD00G1150000	6.40892	6.81443	6.43647	7.17679	6.91375
MD00G1150300	22.2923	21.8986	29.5045	24.0797	25.7746
MD00G1150400	0	0.0296471	0.00756247	0	0
MD00G1150500	0.949106	0.617614	0.628883	0.968409	0.427291
MD00G1151400	6.5819	9.18775	7.03993	7.05193	9.45737
MD00G1151500	3.03976	2.83161	3.17851	2.89232	3.15313
MD00G1151600	1.33514	0	0	0.303259	1.4377
MD00G1151700	0.10345	0.403673	0.065995	0.116606	0.127848
MD00G1151800	2.88415	2.7984	2.0099	0.925412	1.36874
MD00G1152000	15.178	16.8599	23.8266	20.2794	15.6678
MD00G1152100	19.1315	16.0258	18.2978	13.1999	14.2412
MD00G1152300	1.56351	1.69558	0.663406	0.93233	1.52664
MD00G1152400	27.7476	52.0441	31.572	18.1137	11.6491
MD00G1152500	0.525741	1.03619	0.406184	0.449872	0.420711
MD00G1152600	41.1383	45.4081	50.4765	49.9837	31.7981
MD00G1152700	6.0476	5.99532	4.87643	5.50341	5.6852
MD00G1152800	0	0.155985	0.165022	0.062123	0.069115
MD00G1154100	0.546701	0.588447	0.69728	0.847476	0.752727
MD00G1154200	27.4593	23.9318	32.7162	29.8597	29.6202
MD00G1154400	0	0.0363927	0	0.0295535	0.064206
MD00G1155200	6.55325	7.24614	7.04351	6.46385	6.46432
MD00G1155300	1.93649	0.888303	2.41675	1.67205	2.2059
MD00G1155400	41.4033	45.2536	60.7532	39.6078	59.4105
MD00G1156000	9.04134	10.8009	8.36908	8.92492	8.97631
MD00G1156100	0.0581874	0.0440426	0.0236774	0.0743219	0.0998299
MD00G1156200	8.3724	8.97466	9.19903	10.4411	8.92675
MD00G1156300	0.948633	1.38961	1.41798	1.7255	1.99314
MD00G1156400	1.68395	1.28655	1.07415	0.980955	0.744649
MD00G1156500	16.7565	13.0942	18.476	15.4065	14.3874
MD00G1156800	0.066979	0.0629373	0.0915916	0.209865	0.255965
MD00G1156900	8.68273	11.3992	14.3989	13.3394	10.9554
MD00G1157300	20.0143	15.1688	16.1125	15.7374	15.0611
MD00G1157400	21.5172	22.7717	19.0303	23.3892	26.2669
MD00G1157500	0.714355	0.566483	1.5799	0.388798	4.13544
MD00G1158000	10.0164	11.799	14.6915	11.4836	11.4734
MD00G1158300	0.769133	0.56674	0.239952	0.486182	1.34652
MD00G1158500	2.37958	2.21028	1.0274	1.58339	2.19876
MD00G1158700	0.345657	0.134967	0.0713435	0.0790755	0.215927
MD00G1158800	0	0.0155492	0	0.0123806	0
MD00G1159100	0.035918	0.243894	0.182333	0.178615	0.0977609
MD00G1159200	0.514135	0.0645267	0.0980429	0.0260063	0.164202
MD00G1159300	105.331	115.06	118.714	124.205	140.841
MD00G1159400	18.7334	16.0635	10.9116	12.0335	15.6693
MD00G1159500	8.34857	8.08824	7.64012	7.82216	8.24185
MD00G1160000	3.43489	4.46004	3.9698	3.96539	4.341
MD00G1160200	15.02	14.5973	6.85305	11.4787	15.192
MD00G1160300	11.969	12.6279	9.97118	9.74738	13.9212
MD00G1160400	0.0249752	0.0255018	0.0384619	0	0.0112023
MD00G1160500	31.7498	24.7135	29.2378	34.7824	30.4041
MD00G1160600	10.2189	9.00208	10.4611	8.82176	8.80918
MD00G1160700	157.524	141.7	173.039	118.193	103.561
MD00G1160800	0.427805	0.212209	0.223442	0.124323	0.304495
MD00G1161000	1.5047	2.16444	1.98986	3.0729	3.01735
MD00G1161100	3.36902	4.46379	2.58164	8.01274	3.25545
MD00G1161300	40.8345	40.6046	39.3123	43.7207	52.2375
MD00G1161400	0.0775809	0.190069	0.108807	0.164788	0.124061
MD00G1161500	0.039599	0	0.043114	0.159675	0.0604303
MD00G1162000	0.0216207	0.0401399	0.021041	0.0332909	0
MD00G1162100	0	0.114041	0	0.190408	0
MD00G1162200	0.572825	0.406062	0.626086	0.363065	0.35907
MD00G1162300	0	0.060426	0.132603	0.0258104	0
MD00G1162900	0.0228222	0.0141417	0.0238013	0.0501723	0.00410947
MD00G1163000	20.3606	19.2648	26.9591	25.8749	25.362
MD00G1163300	0	0.0207235	0	0.0158259	0.0178504
MD00G1163400	1.56417	2.70088	2.13712	2.499	1.40882
MD00G1163800	6.16014	7.04983	4.59624	7.57988	9.31297
MD00G1163900	1.31115	1.38521	1.0742	0.992477	0.909509
MD00G1164000	12.441	16.5273	14.0026	16.4526	17.6268
MD00G1164700	0	0.00997247	0	0.00443637	0.0041057
MD00G1164900	6.99707	7.56217	6.8027	7.12907	7.71598
MD00G1165000	13.2068	9.76229	7.73514	7.80408	5.80558
MD00G1165100	84.6203	41.5479	30.4767	36.7716	21.1279
MD00G1165200	1.81443	2.04923	1.92046	5.4172	3.4166
MD00G1165400	26.0026	19.2294	18.1178	14.9689	16.4148
MD00G1165500	7.58306	6.2173	2.65715	5.64232	3.68405
MD00G1165600	12.3321	10.6666	12.8474	14.7979	19.0563
MD00G1165700	0.80493	1.08473	1.04509	1.18292	0.898754
MD00G1165800	3.32368	3.99298	4.52634	3.87687	4.5596
MD00G1165900	0	10.6047	17.6203	0	0
MD00G1166100	9.11232	9.12179	10.6102	7.69624	8.52521
MD00G1166300	0.089265	0.694533	0.174126	0.072849	0.0802007
MD00G1166400	0.00353653	0.0146855	0.0226657	0.00281189	0.00645037
MD00G1166500	0.915318	1.0926	0.610487	0.538011	0.473707
MD00G1166700	1.56895	1.72289	1.27016	1.69352	1.486
MD00G1166800	0	0.0577997	0.169525	0	0
MD00G1167000	22.6009	44.8597	29.2109	23.8251	62.8809
MD00G1167700	4.13569	3.54889	4.00524	4.20671	4.60137
MD00G1167800	0.121991	0.123812	0	0.099293	0
MD00G1168000	0.111365	0.0575536	0.0406185	0.0786175	0.100578
MD00G1168100	1.08242	0.445076	0.184761	0.0733543	0.475953
MD00G1168300	2.29516	1.77203	2.70838	2.92012	3.04961
MD00G1168500	1.18692	1.45514	1.32213	1.62674	1.3841
MD00G1168700	0.0723445	0.0848779	0.0548075	0.0347403	0.0509594
MD00G1168800	2.073	1.58757	0.917736	0.671353	0.863563
MD00G1169400	32.1876	26.0015	35.3824	40.9489	31.9038
MD00G1169500	1.34899	1.57674	1.33927	2.12867	1.67991
MD00G1169600	2.24227	1.95716	1.68311	2.34024	1.65507
MD00G1170100	0.0843147	0	0.205174	0.0332459	0.196983
MD00G1170400	1.30088	0.828657	0.380627	0.497934	0.45731
MD00G1170700	0.126489	0.115557	0.0694671	0.0461151	0.0928971
MD00G1170800	19.9503	16.2313	28.0121	20.8057	22.8561
MD00G1170900	3.41642	4.81053	2.89836	4.29259	4.4364
MD00G1171100	113.711	98.0117	125.204	85.9725	77.9848
MD00G1171200	12.455	15.2728	13.8374	17.6531	14.7741
MD00G1171400	0.0569623	0	0	0	0
MD00G1171600	0.046096	0.133538	0.144162	0.0729127	0.128953
MD00G1171700	29.5447	23.9559	20.1964	25.9291	22.7117
MD00G1171800	0.582555	1.2937	0.929687	1.33942	0.684566
MD00G1171900	21.7706	17.668	12.5679	14.9749	15.0462
MD00G1172000	51.3283	39.4893	59.0347	43.048	37.9559
MD00G1172100	22.3152	23.8319	12.8725	20.0045	20.8534
MD00G1172400	2.21188	4.59793	4.62108	3.55408	2.41083
MD00G1172900	70.3744	23.7872	19.2779	8.91545	21.7474
MD00G1173000	0.127803	0.0521935	0.0264363	0.154641	0.184302
MD00G1173300	20.2855	19.8905	23.9834	19.1612	18.8051
MD00G1173600	12.0405	11.1336	9.59415	8.55676	9.33932
MD00G1173800	8.4807	12.3828	5.93593	8.46704	11.3724
MD00G1173900	0	0.096162	0	0.0410957	0
MD00G1174300	7.94344	8.39818	8.52722	7.38677	6.7648
MD00G1174500	2.49875	1.51867	2.77033	1.99921	3.31651
MD00G1174600	1.60869	2.41032	1.60632	2.18101	2.99826
MD00G1174900	0.588371	0.357143	1.43281	0.230133	1.6108
MD00G1175200	0.294252	0.299546	0.235273	0.311818	0.869153
MD00G1175400	22.102	28.3073	19.6493	26.6302	23.5282
MD00G1175500	76.7547	81.9399	74.7665	77.4823	79.9844
MD00G1175600	10.5645	7.98574	4.82524	7.8436	8.66126
MD00G1176100	0.0193918	0.0293787	0.050135	0.0641527	0.0423293
MD00G1176300	37.7677	36.3064	43.7628	49.3102	55.664
MD00G1176700	0.029568	0	0	0.0470685	0
MD00G1176900	1.05061	0.63086	0	0	0
MD00G1177200	0.449065	0.755653	0.295242	0.502743	0.639832
MD00G1177300	10.5645	12.7969	11.5593	11.511	10.9074
MD00G1177400	27.2833	27.1948	29.6308	27.5657	28.2203
MD00G1178200	0.805722	0.715773	0.600478	0.36627	0.582662
MD00G1178300	3.8398	5.30641	4.32249	2.85763	3.15941
MD00G1178400	1.04061	1.12203	0.65506	1.20853	1.48754
MD00G1178700	15.0975	19.1628	10.5833	16.8844	19.4586
MD00G1178800	0.282878	0.128394	0	0	0.338055
MD00G1178900	0.0418908	0.0484997	0.122262	0.126861	0.03476
MD00G1179000	31.4098	33.5074	31.8938	35.3106	35.0368
MD00G1179200	58.8134	30.794	71.8504	43.6585	23.6937
MD00G1179300	162.233	137.941	212.873	156.532	142.876
MD00G1179500	12.2152	13.7704	11.7926	16.0528	18.7764
MD00G1179800	6.12044	6.22025	5.53369	5.72507	6.08456
MD00G1180100	4.09287	7.84192	7.24543	3.71626	2.71217
MD00G1180200	2.48853	2.78016	2.57899	3.0843	3.26664
MD00G1180300	3.48636	1.28076	3.82324	2.38565	2.59797
MD00G1181300	10.7386	13.1931	9.94801	10.9195	11.1032
MD00G1181400	19.3533	16.3699	19.101	26.0007	21.375
MD00G1181600	0.167519	0	0	0	0
MD00G1181800	15.7593	15.13	12.1433	17.0548	14.6381
MD00G1182100	5.30518	4.50055	11.7218	8.98639	12.9826
MD00G1182300	9.30846	9.98717	7.18953	11.9651	10.7815
MD00G1182800	12.1234	15.4783	19.7222	14.3013	16.0516
MD00G1183000	3.93605	6.73971	4.40096	4.74869	4.17011
MD00G1183300	2.04656	0.572133	2.06206	0	1.17393
MD00G1183400	25.7805	25.7131	19.8378	22.4594	23.7449
MD00G1184000	0	0	0	0	0.115185
MD00G1184100	2.85824	0.417785	0.435533	0.21287	0.109693
MD00G1184200	8.94362	9.19482	9.48156	7.2237	6.87548
MD00G1184300	23.5644	29.7109	24.0442	26.8601	22.4475
MD00G1184900	9.07184	9.76001	6.64691	7.26033	7.77758
MD00G1185200	7.98346	10.7631	11.7762	15.1894	16.8651
MD00G1185400	0.378592	0.601656	0.332492	0.770294	1.10765
MD00G1185600	24.919	34.4927	23.2624	23.8556	22.6094
MD00G1185700	21.5674	23.3206	28.4862	27.6224	25.8497
MD00G1185800	0.15567	0.339132	0.14548	0.17538	0.383532
MD00G1185900	0	0	1.32558	0	0
MD00G1186000	0.0776407	0.0405167	0	0.032609	0.035137
MD00G1186200	4.97822	3.85235	3.17173	3.19558	2.94698
MD00G1186600	1.72058	1.79802	1.25287	1.15366	0.959398
MD00G1186700	0.496192	1.86047	0.993094	0.429632	0.499454
MD00G1187000	65.0445	45.1111	45.1768	54.5324	56.1109
MD00G1187100	194.287	175.87	208.475	182.855	184.934
MD00G1187200	19.9741	15.5117	11.2941	1.26462	11.6562
MD00G1187300	0.0142223	0	0	0	0
MD00G1187500	2.02496	2.13962	2.10586	1.90744	2.27379
MD00G1188400	15.3167	13.8788	12.3898	15.5616	17.6784
MD00G1188500	0	0	0	0.196278	0
MD00G1188600	5.40981	5.3692	5.98465	5.5232	4.61287
MD00G1188700	0.261833	0.259603	0.169733	0.593681	0.468436
MD00G1188900	0.13556	0.106174	0.0275232	0.02217	0
MD00G1189000	4.66199	2.79883	2.07399	0.946384	0.833017
MD00G1189100	0.32196	0.3606	0.300474	0.369415	0.580263
MD00G1189200	10.0441	6.06578	13.1446	10.8676	10.0533
MD00G1189300	1.32169	1.49702	0.911647	1.1547	1.54142
MD00G1189400	11.7854	10.3065	14.8506	10.1465	7.88658
MD00G1189600	27.4543	23.3863	25.6754	16.4542	18.5499
MD00G1189900	7.82769	3.3136	3.97775	4.80053	10.2953
MD00G1190000	0	0.0743863	0.584989	0	0.0536093
MD00G1190500	0	0	0.058811	0	0
MD00G1190600	0.421357	0	0	0	0
MD00G1190700	5.78611	2.4034	6.65678	0.572626	1.07809
MD00G1190800	11.3305	14.5529	14.657	14.2365	8.41119
MD00G1191600	14.0989	13.9992	18.0795	18.7741	17.1242
MD00G1191800	25.3775	26.9736	21.8932	20.6751	18.4103
MD00G1192400	16.4744	14.1689	14.4524	14.2235	15.9822
MD00G1192500	0.791749	0.299523	0.626417	0.894139	0.308463
MD00G1192700	0.209792	0.055259	0	0.108427	0.107873
MD00G1192800	0.3965	0.143236	0.153606	0.437316	0.187511
MD00G1199400	8.3817	7.88763	7.32367	6.95258	6.80433
MD00G1199600	49.3858	46.585	73.0936	68.7211	56.9206
MD00G1200100	5.26609	5.64973	4.01159	3.41284	3.34239
MD00G1200200	0	0	0	0.339573	0
MD00G1200300	0.842591	0.210782	1.24399	0.17408	0.365024
MD00G1200900	1.8142	1.45164	2.36274	1.57621	1.42783
MD00G1201000	8.20049	10.1154	6.68667	6.79988	7.23502
MD00G1201300	2.15977	2.73067	1.44706	2.15501	2.53974
MD00G1201600	2.8069	4.05736	3.22746	3.09847	1.98599
MD00G1201700	0	0.0678494	0.105201	0.0573943	0.0309932
MD00G1201800	18.0058	11.9087	19.1308	25.4005	14.2079
MD00G1202300	0.578006	0.826466	0.342929	0.45378	0.784291
MD00G1202400	0.35473	0.346366	0.235687	0.540561	0.690622
MD00G1202600	0	0.100207	0.0438634	0.0499131	0.0521112
MD00G1202900	3.58726	4.02898	3.85851	3.43727	4.63572
MD00G1203200	0.0438044	0.0494372	0.0518908	0	0.00661587
MD00G1203500	9.56217	10.2632	13.3041	13.0634	13.4168
MD00G1203600	1.32785	1.36156	0.982346	0.792441	1.05009
MD00G1203700	1.1509	0.836971	0.385662	0.510476	0.535664
MD00G1203800	5.28359	4.70773	4.94194	4.08105	3.63301
MD00G1204100	31.2341	37.0539	32.5863	25.9085	25.1889
MD00G1204700	27.0209	33.9187	24.1954	29.5159	28.8092
MD00G1205700	28.3855	37.0147	19.5922	29.8315	31.5085
MD00G1206000	0.0133008	0.0269343	0.0067787	0	0.00530177
MD00G1206300	0.0200542	0	0.0415161	0	0.197101
MD00G1206400	0.0117633	0.0168541	0.0170841	0	0
MD00G1206800	0.5225	0.748583	0.883054	0.641182	0.691952
MD00G1207000	2.18124	2.78341	3.0556	3.04766	3.31269
MD00G1207300	25.303	22.37	28.6053	25.0894	25.7021
MD00G1207400	0.217979	0.293658	0.295193	0.0411732	0.536907
MD00G1208200	2.9869	4.22502	2.37947	2.61721	3.8278
MD00G1208300	0.0427623	0.0760459	0.0178651	0.0559539	0.100501
MD00G1208500	8.54626	9.32389	6.08574	9.97759	9.41163
MD00G1208600	20.0118	18.0161	10.8963	16.9439	19.6068
MD00G1214100	67.3238	57.8301	89.0222	76.0259	78.9323
MD00G1214200	11.8812	10.2123	7.73042	10.6429	9.91439
MD00G1214300	0.139148	0.219731	0.104788	0.0989454	0.358531
MD00G1214500	4.1579	5.34335	3.87617	4.06415	4.46113
MD00G1214800	8.02414	8.72047	10.7178	8.05548	7.4857
MD00G1215800	3.1762	3.14982	4.34586	4.29539	3.70132
MD00G1220000	1.21508	1.33744	0.713753	1.2212	0.92819
MD00G1220200	0	0	0.0692023	0	0
MD00G1220300	0.96032	2.67348	2.26076	3.12397	1.91054
MD00G1220400	6.43856	9.08741	16.9763	12.4534	10.4966
MD00G1220600	56.6761	56.7928	43.8914	66.9898	51.9146
MD00G1220800	1.98729	1.501	0.5994	0.958084	0.906131
MD00G1220900	5.46945	5.85785	5.25318	4.40436	4.14715
MD00G1221000	2.04634	5.45969	1.41382	3.11353	1.74227
MD00G1221400	94.0686	91.6906	116.515	83.4966	88.6615
MD01G1000200	5.27231	4.76652	4.2061	1.76149	1.33547
MD01G1000300	3.66393	5.05398	4.98479	4.66138	3.65562
MD01G1001200	13.0294	15.4253	14.699	14.7224	13.478
MD01G1001600	421.189	396.888	350.652	348.218	385.913
MD01G1001900	7.76965	9.7939	10.7588	9.92676	10.974
MD01G1002000	0.175128	0.21842	0	0.21157	0.078618
MD01G1002100	0.122782	0	0	0.0647217	0.0344873
MD01G1002400	4.11532	3.34551	2.87467	3.72186	3.1918
MD01G1003000	0.865657	0.938996	0.441693	0.949946	1.088
MD01G1003700	11.2095	12.3861	10.6305	12.4795	11.221
MD01G1003800	4.46789	3.60981	4.85429	4.14026	4.27691
MD01G1004100	2.912	3.61118	2.87817	3.47428	4.1958
MD01G1004200	14.1248	15.1433	17.0914	14.8934	13.9517
MD01G1004300	269.834	242.259	272.984	269.188	198.563
MD01G1004400	0.216401	3.64614	2.79987	0.289198	3.68766
MD01G1005300	0.0180873	0.0170979	0.101847	0.0289062	0
MD01G1005400	8.62555	8.88306	13.3365	11.9892	10.1374
MD01G1005500	22.9994	21.6601	28.8953	24.2687	23.0179
MD01G1005600	13.0517	12.2716	14.1298	12.2053	10.6003
MD01G1005700	13.6289	12.9624	15.4596	14.4467	15.4875
MD01G1005800	2.91925	3.76872	1.58782	2.71576	4.12338
MD01G1005900	3.37948	4.00791	2.31414	4.00953	4.16937
MD01G1006000	0.0130228	0.0268436	0	0	0.0216816
MD01G1006100	0	0	6.17607	0	0
MD01G1006200	16.9082	16.9112	15.6528	17.4048	16.2842
MD01G1006300	5.51727	5.00626	5.52341	6.56603	5.9742
MD01G1006400	17.235	12.7676	17.8537	16.7022	8.88928
MD01G1007800	0.0327418	0.320289	2.09467e-05	0.368069	0.161415
MD01G1007900	1.33782	1.41138	1.72402	1.2997	1.98785
MD01G1008700	0.103648	0.195509	0.105602	0.0898929	0.135331
MD01G1008900	23.6538	23.9682	33.122	24.6158	25.1338
MD01G1009700	1.15078	1.7137	1.31835	1.61369	2.18573
MD01G1010000	6.87731	7.61549	8.22096	7.85913	9.27283
MD01G1010100	2.31548	2.89107	2.61107	2.8296	3.28975
MD01G1010200	1.53709	2.05006	0.416353	0	2.39478
MD01G1010300	0.4451	0.577284	0.522229	0.575651	0.532688
MD01G1010900	25.7265	25.5994	26.225	16.2878	15.6952
MD01G1011600	0.144975	0.12679	0.111266	0.161592	0.158885
MD01G1011700	23.529	21.362	22.4898	21.4652	15.407
MD01G1011800	11.233	11.0509	12.6802	8.99151	9.20458
MD01G1012000	2.0368	1.93537	1.48013	1.52467	1.2696
MD01G1012100	32.8765	26.4533	41.2124	36.2069	35.7767
MD01G1012300	25.3419	21.853	29.001	27.2886	30.1204
MD01G1012600	0.0909558	0.0578661	0.114918	0.0845489	0.0326764
MD01G1012800	0	0	0	0.102847	0
MD01G1013000	0.196216	0.0807461	0.0736133	0.141175	0.153574
MD01G1013400	11.0609	12.7088	9.74503	9.7331	11.2056
MD01G1013500	0.0386103	0	0.0396367	0.218913	0.150315
MD01G1014200	19.7509	23.6392	19.4323	26.0692	27.8785
MD01G1014300	8.65892	7.69606	8.91461	9.33162	5.81439
MD01G1014700	0.048314	0.0937708	0.140976	0.0916227	0.0328621
MD01G1014800	0.0148028	0	0.0310459	0.0119878	0
MD01G1015700	0	1.00877	0.256608	1.30255	2.47419
MD01G1015800	8.30857	9.81529	8.60122	9.7819	10.0544
MD01G1016100	0.0590617	0.255561	0.0966367	0	0
MD01G1016500	11.0239	10.7966	14.6735	11.9149	9.4744
MD01G1016600	16.5302	16.1384	20.6276	20.0533	18.7339
MD01G1016700	9.04239	9.98524	12.1282	8.90041	8.14673
MD01G1017000	3.98639	4.65979	2.97407	3.12456	2.8711
MD01G1017400	5.90391	6.42034	5.24867	5.05097	5.9321
MD01G1017500	4.77345	5.20873	1.76673	3.14981	4.56324
MD01G1017700	8.15606	8.99369	8.6924	9.70455	10.3881
MD01G1017800	0.0893413	0.170269	0	0.348936	0.155631
MD01G1017900	24.6747	24.3471	15.2468	23.0862	22.306
MD01G1018100	3.02805	3.83123	1.80337	2.68881	4.06468
MD01G1018200	7.21718	10.2179	7.29072	6.31243	9.21352
MD01G1018400	0	0	0.084412	0.0705063	0
MD01G1018500	0	0.252498	0	0.054334	0
MD01G1018600	4.26205	5.68273	6.66968	7.65648	9.12614
MD01G1018800	12.0487	9.23719	11.5932	10.8076	11.1277
MD01G1019000	0	0.132402	0.083482	0.105866	0.0397967
MD01G1019500	31.4619	29.7825	26.5089	20.2707	18.5694
MD01G1019600	0.501258	0.480363	0.404114	0.428417	0.564477
MD01G1019700	28.4104	29.9925	24.425	25.9925	27.4316
MD01G1019800	19.372	16.7162	14.1364	14.7423	14.2416
MD01G1020100	85.3693	73.6653	111.568	76.7479	72.9973
MD01G1020300	23.139	26.3715	23.1013	27.2107	24.6442
MD01G1020500	1.67094	1.78944	1.97626	2.38326	2.58779
MD01G1021000	141.719	130.924	200.376	151.328	136.036
MD01G1021600	9.45916	8.69876	10.2965	11.7131	11.5808
MD01G1021700	0.249546	0.331059	0.118958	0.306293	0.97521
MD01G1021800	31.6379	28.7402	27.2027	31.6142	31.5608
MD01G1021900	16.3359	20.4214	26.2502	25.1576	19.5933
MD01G1022200	0.977868	0.248091	0.131949	0.283454	0
MD01G1022300	28.4976	29.5049	24.5505	24.8947	22.7319
MD01G1022400	13.4854	12.1525	17.463	13.0697	11.5258
MD01G1022500	4.17888	5.41152	3.95741	4.58889	4.5926
MD01G1022700	26.6631	28.2576	18.8521	24.8123	25.8813
MD01G1023200	1.79699	1.87874	2.09557	1.89892	2.38727
MD01G1023400	40.1849	31.2856	52.357	34.4439	27.463
MD01G1023800	11.7321	13.3765	12.8164	10.9747	11.6787
MD01G1023900	21.6401	22.6768	21.7386	22.0338	22.9459
MD01G1024000	12.452	15.6138	12.3132	14.5938	18.4894
MD01G1024100	2.92678	2.84467	2.83041	5.41124	5.50569
MD01G1024200	0.52733	0.381254	0.374378	0.089129	0.471957
MD01G1024400	80.1883	87.3601	85.7653	57.5087	54.7172
MD01G1024900	32.9582	28.9608	31.328	31.6915	31.6087
MD01G1025300	4.16963	4.11308	5.62029	5.13032	4.61027
MD01G1025400	4.41202	6.52696	4.53742	2.70887	1.82681
MD01G1025500	0.0395304	0.0100643	0.0199032	0.0961743	0.0608185
MD01G1025800	3.11851	3.14527	2.94831	2.80273	2.59694
MD01G1025900	0	0	0.0163596	0	0
MD01G1026000	2.73111	2.49724	2.22746	2.76625	2.5675
MD01G1026100	0.117393	0.112879	0.0558827	0	0.200416
MD01G1026300	3.7773	4.58336	5.06087	5.57483	5.12352
MD01G1026400	6.08022	5.04121	4.46711	4.18772	2.87469
MD01G1027000	2.82188	3.54198	3.41732	2.85718	3.03976
MD01G1027200	2.45182	5.1709	6.31576	5.26444	2.38692
MD01G1027300	0	0.102638	0	0	0
MD01G1027400	4.76545	5.03765	5.17288	11.0172	11.6871
MD01G1027600	8.18457	7.33478	7.1301	6.94957	6.56483
MD01G1027700	1.74296	1.75723	1.62369	0.935927	1.02893
MD01G1027900	0.0268635	0.0262339	0	0	0.0156075
MD01G1028100	89.1216	61.1969	61.2446	47.1841	69.8994
MD01G1028300	4.21283	4.61445	5.03278	5.04507	8.83399
MD01G1028500	11.3344	11.3601	14.3524	9.83801	11.1648
MD01G1028700	0.0952665	0.107302	0.329317	0.265197	0.746968
MD01G1028900	1.10182	1.07538	1.52882	1.21603	1.29589
MD01G1029000	36.7297	33.0047	42.1221	47.6147	45.4461
MD01G1029100	81.122	53.3044	89.2142	67.4741	51.8064
MD01G1029500	3.18072	3.48885	3.79742	4.72022	3.6081
MD01G1029700	42.6817	44.9291	42.6203	37.7919	31.1145
MD01G1029800	29.3362	26.521	30.3069	30.8547	33.0706
MD01G1029900	0	0.71139	0.269345	0	0.126337
MD01G1030100	23.3408	19.9667	36.817	31.9879	32.3563
MD01G1030300	9.27707	11.8349	4.35971	3.92573	4.03917
MD01G1030600	5.48312	4.56499	4.31089	2.6873	2.37326
MD01G1030800	1.0364	1.47258	1.65298	1.69503	1.59669
MD01G1030900	3.93651	4.46806	4.14382	4.52992	4.17597
MD01G1031100	5.17	6.80163	4.96805	5.18346	6.19247
MD01G1031200	14.6213	15.5521	16.8439	14.433	14.7649
MD01G1031300	26.0458	22.0137	32.6411	25.6528	21.3847
MD01G1031400	1.31218	2.13407	1.20456	0.668678	1.98881
MD01G1031700	0.254144	0.152727	0.0607333	0	0.260471
MD01G1032000	23.0947	26.4665	23.9591	21.4178	33.9159
MD01G1032200	41.1729	42.5044	40.8196	34.8406	36.3066
MD01G1032300	0.153126	0.520869	0.102349	0.226356	0.385287
MD01G1032400	13.9884	13.9351	17.8125	9.37343	6.50104
MD01G1032500	0.27367	0.247705	0.0272808	0.290474	0.0695855
MD01G1032700	5.95783	3.93759	5.25165	3.15911	5.3246
MD01G1032800	0.080444	0.286718	0.182468	0.309206	0.0470961
MD01G1033000	13.0155	11.4348	13.9339	14.7335	11.4095
MD01G1033300	1.47479	1.17327	2.57558	0.191686	1.21298
MD01G1033400	22.6652	22.6824	22.3927	25.0333	28.0349
MD01G1033500	5.52453	4.31443	4.65326	4.11127	5.42586
MD01G1033600	0.252455	0	0	0.100347	0
MD01G1033900	33.1976	12.529	1.09448	5.36137	26.9026
MD01G1034100	18.9541	19.8803	17.361	24.0769	29.7688
MD01G1034200	72.024	64.6685	85.8548	64.4834	65.8327
MD01G1034300	34.7099	34.4153	31.7486	41.9838	43.7462
MD01G1034400	9.09651	9.94338	14.0131	17.3948	14.3897
MD01G1034500	0.0200226	0.0382849	0	0.396183	0.101914
MD01G1034900	0.0793079	0.0738772	0.133775	0.0410673	0.0450883
MD01G1035000	28.1897	27.5809	24.3609	17.4406	18.9027
MD01G1035100	10.9417	12.5655	8.37552	7.71448	7.20434
MD01G1035300	437.69	423.932	507.33	578.7	516.395
MD01G1035400	8.99618	10.1444	9.87947	11.1873	10.7114
MD01G1035500	5.57551	6.65267	6.57753	5.37696	4.68283
MD01G1035600	8.46192	9.43535	6.87465	7.74725	8.23788
MD01G1036200	295.441	292.695	301.183	332.688	379.403
MD01G1036500	23.5082	25.4292	21.1305	19.1907	18.3247
MD01G1036600	3.07725	4.45722	2.88751	3.87882	4.45442
MD01G1036700	0.200435	0.29963	0.318837	0.0407583	0.295289
MD01G1036900	5.64144	8.07392	6.51708	7.45315	7.10011
MD01G1037000	5.44174	5.04134	4.6125	5.15243	6.17955
MD01G1037200	0.266952	0.207612	0.298385	0.52473	0.596854
MD01G1037300	1.02078	1.22971	1.2133	1.3474	1.36271
MD01G1037400	5.73513	7.52674	8.17834	7.42665	7.18015
MD01G1037500	4.92491	4.14592	4.04562	4.03488	3.84763
MD01G1037700	223.496	171.924	221.031	233.126	261.55
MD01G1037900	0.465897	0.451937	0.213992	0.454658	0.359072
MD01G1038000	5.39542	3.39503	1.90793	2.72304	1.82609
MD01G1038200	4.37954	3.76372	2.24318	3.61525	3.75811
MD01G1038300	0.527712	0.0766853	0.451567	0.179041	0.503271
MD01G1038700	0.193688	0.331004	0.351171	0.330061	0.181232
MD01G1038800	125.484	123.293	140.025	128.057	145.827
MD01G1039000	2.14127	2.07982	2.61529	2.63209	2.77882
MD01G1039100	36.4955	30.2815	35.1738	29.3885	25.7064
MD01G1039200	21.5385	25.3016	29.4661	32.7035	34.5343
MD01G1039300	15.8565	10.574	17.838	12.5037	10.9242
MD01G1039400	0.00514227	0.00475577	0.0157906	0.00403317	0
MD01G1039500	8.17081	7.10864	8.88143	8.33828	8.16838
MD01G1039700	0.93509	0.716622	0.508676	0.827394	0.744937
MD01G1039800	41.9959	39.5829	44.9518	52.2845	55.1226
MD01G1039900	16.7786	16.1435	23.3743	14.4627	13.6733
MD01G1040300	20.8158	15.7427	18.8832	37.3408	32.2498
MD01G1040700	0.0178058	0.079597	0.102606	0.128764	0.185658
MD01G1040800	0.0203574	0	0.0203546	0.00836603	0.0702034
MD01G1040900	7.04466	8.41961	8.11914	7.36728	7.84839
MD01G1041000	0.183539	0.0300927	0.0298552	0.387449	0.183683
MD01G1041100	17.0451	18.7525	22.436	20.6519	16.5779
MD01G1041200	6.98653	6.53503	6.38249	6.75914	6.40199
MD01G1041300	3.96659	3.20174	2.51726	5.17946	1.4864
MD01G1041700	0.335322	0.242389	0.591385	0.642013	0.760422
MD01G1041900	224.601	146.369	140.324	80.2188	114.006
MD01G1042100	0	0	0.220231	0	0
MD01G1042400	9.87593	10.1905	12.5338	10.3554	10.413
MD01G1042500	0.246123	0.481026	0.229486	0.422929	0.268297
MD01G1042700	0	0.318493	0.162663	0.127699	0
MD01G1042800	0.0734617	0.0526069	0.133239	0.102955	0.0912857
MD01G1043100	162.615	154.842	172.725	165.722	164.27
MD01G1043300	2.439	1.68277	1.47569	1.92825	1.73625
MD01G1043900	0	0	0	0.0559371	0.0179444
MD01G1044100	117.478	91.8326	94.5392	89.7242	90.5761
MD01G1044200	74.2234	76.862	77.1088	77.9935	67.2725
MD01G1044300	13.0863	3.8927	12.0233	7.46505	16.9735
MD01G1044400	57.6036	45.8359	73.6527	57.6205	54.9837
MD01G1044500	1.85731	1.80016	1.80335	1.59248	1.82166
MD01G1044700	8.69574	11.2253	10.2061	13.3134	16.2759
MD01G1044900	81.9254	102.462	72.2292	109.612	119.581
MD01G1045000	1.62121	2.25375	1.05396	2.55649	2.96778
MD01G1045100	0	0.321316	0	0	0
MD01G1045200	173.682	135.202	173.294	145.904	152.687
MD01G1045300	6.46288	7.61916	8.04047	8.11964	8.87518
MD01G1045500	19.2342	12.6302	11.3425	16.5167	15.5506
MD01G1045600	1.5013	2.20237	2.35909	2.20441	1.92278
MD01G1045700	4.73894	4.92016	13.4412	7.59547	8.31587
MD01G1045800	87.0472	87.3124	94.9723	100.441	94.2079
MD01G1045900	17.2736	21.8013	18.848	17.9485	17.3443
MD01G1046100	28.3107	30.3157	28.6539	28.0723	29.6746
MD01G1046200	0.0172541	0.034477	0	0.0482286	0.00759897
MD01G1046400	25.6419	26.0011	20.966	27.4796	24.8743
MD01G1046500	7.80494	8.19245	9.24079	9.46128	8.34661
MD01G1046600	0.219412	0.235883	0.269924	0.272772	0.297334
MD01G1046700	27.311	21.4225	21.7791	14.3589	12.1714
MD01G1046800	0.126748	0.203642	0.16334	0.202318	0.286319
MD01G1046900	4.36294	3.55456	2.19138	2.984	3.30857
MD01G1047000	15.611	28.445	42.3074	25.1964	26.7567
MD01G1047200	0.232741	0.348229	0.488198	0.278552	0.362161
MD01G1047400	0.882009	0.111114	0.525675	0.0998318	0.0782782
MD01G1047500	0	0.48409	0.655148	0.127857	0
MD01G1047600	2.43423	2.30329	2.64553	2.52262	1.79502
MD01G1047900	0.357517	0.644463	0	0	0.351913
MD01G1048500	18.6857	16.7839	17.4606	19.0962	19.2809
MD01G1048600	58.0746	59.4214	52.6367	38.2268	32.9298
MD01G1048700	1.55342	2.00387	2.4063	1.90301	2.19598
MD01G1048800	145.379	111.461	175.142	143.71	147.671
MD01G1048900	0.192341	0.0235853	0.0473597	0.287135	0.284044
MD01G1049100	18.9213	15.978	19.882	25.0573	27.0018
MD01G1049200	9.01831	10.3073	8.98171	10.7892	10.3412
MD01G1049300	10.8302	2.84817	1.8444	1.51423	4.03635
MD01G1049600	16.1204	5.57122	6.00179	2.2574	6.13583
MD01G1049700	3.49182	4.07679	5.04729	4.57116	5.03818
MD01G1050100	11.1613	10.6285	7.95998	7.95327	8.43689
MD01G1050200	24.8448	30.481	22.3668	27.9878	25.309
MD01G1050300	34.6109	33.2668	30.6086	21.5234	24.2608
MD01G1050400	2.90869	2.91387	2.88976	3.51414	3.31402
MD01G1050500	0.864025	0.957588	1.06687	1.59614	1.69926
MD01G1050600	0	0.0206708	0	0	0.0167789
MD01G1050900	107.867	93.4126	57.3252	97.0917	80.2587
MD01G1051000	0.92324	0.53761	0.91914	5.25553	1.49482
MD01G1051100	45.6398	43.8122	38.274	42.3477	40.9932
MD01G1051200	103.143	96.5319	110.451	110.438	106.882
MD01G1051300	2.80707	2.96548	2.31607	2.41952	2.41191
MD01G1051400	23.6003	24.0066	20.9772	26.4872	32.2977
MD01G1051700	21.4386	17.1443	21.0269	26.5121	24.8589
MD01G1051900	21.3126	15.8939	13.1993	9.44109	1.92722
MD01G1052000	0.0167039	0.0164019	0.0164377	0	0.0648922
MD01G1052200	1.50671	1.15841	1.01087	0.995882	0.921245
MD01G1052300	50.7775	41.3725	57.5492	41.75	42.1877
MD01G1052400	35.0277	30.9623	23.4329	21.1769	21.8374
MD01G1052500	0.194168	0.296804	0.278146	0.0610993	0.191594
MD01G1052700	1.8326	1.91363	1.87395	1.45992	0.548152
MD01G1052800	15.7535	18.8471	17.3138	14.5087	12.8621
MD01G1053000	6.32897	5.88621	8.83538	7.95226	7.34944
MD01G1053100	7.6025	5.79766	8.0211	7.30653	6.8242
MD01G1053200	19.1409	14.2097	20.4573	18.0822	17.2806
MD01G1053300	0.0567133	0	0	0.0236122	0
MD01G1053400	47.1704	45.2185	62.3373	53.4453	57.8731
MD01G1053600	4.49778	2.21994	3.04142	8.84575	4.72184
MD01G1053700	22.9995	25.6765	19.3504	18.3676	17.9442
MD01G1054200	29.8058	35.8034	27.4835	27.3979	27.24
MD01G1054400	19.0642	18.4315	16.6614	17.1882	17.1432
MD01G1054500	0.0481997	0	0	0.0393473	0
MD01G1054800	10.7122	12.9971	13.1295	12.8294	10.8136
MD01G1055000	130.112	148.6	163.648	198.257	210.297
MD01G1055100	1.83509	2.06301	1.87963	2.13845	1.91552
MD01G1055400	10.6105	13.6697	11.4604	12.7251	15.9132
MD01G1055800	4.64226	5.69728	4.81635	5.36233	7.11317
MD01G1056200	3.48274	5.12094	3.47432	5.57853	4.41491
MD01G1056300	12.6093	11.9532	13.3678	11.065	10.1693
MD01G1056500	2.60546	3.32043	1.76503	2.59825	3.11674
MD01G1056700	0	0.180287	0.264773	0.069403	0
MD01G1056800	0.76854	0.673942	0.418925	0.816694	1.04984
MD01G1056900	3.22621	3.26085	4.24171	3.6001	5.19226
MD01G1057000	0.495244	0.54143	0	0.283464	0.117318
MD01G1057200	4.79133	8.16011	5.41877	4.16	3.94151
MD01G1057400	0.372344	0.718697	0.262019	0.331238	0.17489
MD01G1057500	8.2574	6.51215	7.06069	7.18947	6.52024
MD01G1057600	16.0637	18.1382	19.4149	17.4606	15.2634
MD01G1057900	1.16027	0.990159	1.44823	1.65859	1.55866
MD01G1058200	5.16746	5.85074	5.7126	5.57263	5.23741
MD01G1059100	46.2022	42.186	39.9694	43.2781	44.9313
MD01G1059200	10.0423	8.89127	10.4214	10.566	9.44568
MD01G1059300	1.27708	1.29895	0.96434	1.13013	1.2316
MD01G1059600	4.97796	6.12729	6.27968	4.35816	4.14081
MD01G1059700	3.53153	4.01445	4.02642	3.26338	4.21234
MD01G1059900	6.20836	9.06847	10.9682	8.64227	8.58735
MD01G1060200	5.76626	6.32968	4.73783	6.50714	6.4921
MD01G1060300	0.238348	0.232307	0.0738747	0.347471	0.124035
MD01G1060500	0	0.0211996	0	0.055737	0.0100827
MD01G1060600	5.17505	6.82506	6.87279	5.53683	5.78778
MD01G1060700	9.89993	8.43604	9.10456	9.58956	9.6124
MD01G1060900	0.92536	1.29872	1.02576	0.432177	0.680255
MD01G1061000	0	0.0724133	0.0266573	0	0
MD01G1061100	8.40352	8.96007	7.68081	7.3393	8.62181
MD01G1061400	26.1248	21.8348	16.3456	22.2162	20.8592
MD01G1061500	20.5078	25.9883	23.1445	24.5851	22.4042
MD01G1061600	0.214293	0.101167	0.0978131	0.0372307	0.0790573
MD01G1061700	0.71328	0.383531	0.742531	0.55235	1.49086
MD01G1061800	3.4678	2.97877	1.37114	2.19266	2.1401
MD01G1062100	0.162084	0.0856666	0.0783428	0.117905	0.0761238
MD01G1062600	0.0509347	0.192038	0.0494293	0.199633	0.0444967
MD01G1062700	0.229016	0.187818	0.139451	0.550451	0.407748
MD01G1062800	281.116	222.607	253.107	299.453	296.775
MD01G1063000	27.7064	23.6166	31.4971	27.3894	26.2761
MD01G1063100	0.737183	1.27015	0.792719	1.25601	1.52812
MD01G1063700	0.0248171	0.0258652	0	0	0.0216514
MD01G1063800	5.9287	5.59794	6.32112	6.0992	4.58938
MD01G1064100	4.11438	5.83515	3.35434	2.45977	5.16384
MD01G1064600	41.284	27.9962	23.4621	19.7923	22.7701
MD01G1064800	3.21456	2.9277	2.51952	2.83101	2.99055
MD01G1064900	0.950668	0.577035	0.776175	1.0334	1.25409
MD01G1065000	34.5437	36.4468	28.0711	28.2981	26.1431
MD01G1065100	50.5926	39.5065	40.9739	44.9219	42.0266
MD01G1065200	22.1133	15.1553	23.895	23.6196	18.3285
MD01G1065300	84.2608	54.6735	79.3937	59.0746	57.622
MD01G1065600	173.009	79.1309	80.8792	47.094	20.2403
MD01G1065800	6.20499	8.28562	5.86784	6.48074	7.55953
MD01G1065900	86.6089	78.2595	108.476	100.687	81.4894
MD01G1066000	1.16116	1.32577	1.37862	0.970313	1.04792
MD01G1066300	3.74151	4.94957	5.45403	6.54086	6.40791
MD01G1066500	30.4038	25.3835	26.4675	31.9033	32.5126
[truncated: 31,192 more rows]

## Sheet: legend
The 5-sample data set. Mean of the normalized expression value per transcript (FPKM – fragments per kilobase of mapped reads) of the 33,191 transcripts at S2.
