# Supplementary material for: Anthocyanin accumulation correlates with hormones in the fruit skin of ‘Red Delicious’ and its four generation bud sport mutants
Source: BMC Plant Biol. 2018 Dec 18;18:363. doi: 10.1186/s12870-018-1595-8 (PMC6299587; doi:10.1186/s12870-018-1595-8)
Supplement: Supplementary file 2 — Table S2. Sequence of primers used for qRT-PCR analysis. (XLS 7198 kb) [file 12870_2018_1595_MOESM2_ESM.xls]

## Sheet: Total DEGS
#ID	T01_FPKM	T01_count	T02_FPKM	T02_count	T03_FPKM	T03_count	T04_FPKM	T04_count	T05_FPKM	T05_count	T06_FPKM	T06_count	T07_FPKM	T07_count	T08_FPKM	T08_count	T09_FPKM	T09_count	T10_FPKM	T10_count	T11_FPKM	T11_count	T12_FPKM	T12_count	T13_FPKM	T13_count	T14_FPKM	T14_count	T15_FPKM	T15_count	T01_T02_T03_vs_T04_T05_T06_DESeq_FDR	T01_T02_T03_vs_T04_T05_T06_DESeq_log2FC	T01_T02_T03_vs_T04_T05_T06_DESeq_(FDR_0.05_FC_2)_regulated	T01_T02_T03_vs_T07_T08_T09_DESeq_FDR	T01_T02_T03_vs_T07_T08_T09_DESeq_log2FC	T01_T02_T03_vs_T07_T08_T09_DESeq_(FDR_0.05_FC_2)_regulated	T01_T02_T03_vs_T10_T11_T12_DESeq_FDR	T01_T02_T03_vs_T10_T11_T12_DESeq_log2FC	T01_T02_T03_vs_T10_T11_T12_DESeq_(FDR_0.05_FC_2)_regulated	T01_T02_T03_vs_T13_T14_T15_DESeq_FDR	T01_T02_T03_vs_T13_T14_T15_DESeq_log2FC	T01_T02_T03_vs_T13_T14_T15_DESeq_(FDR_0.05_FC_2)_regulated	T04_T05_T06_vs_T07_T08_T09_DESeq_FDR	T04_T05_T06_vs_T07_T08_T09_DESeq_log2FC	T04_T05_T06_vs_T07_T08_T09_DESeq_(FDR_0.05_FC_2)_regulated	T07_T08_T09_vs_T10_T11_T12_DESeq_FDR	T07_T08_T09_vs_T10_T11_T12_DESeq_log2FC	T07_T08_T09_vs_T10_T11_T12_DESeq_(FDR_0.05_FC_2)_regulated	T10_T11_T12_vs_T13_T14_T15_DESeq_FDR
Apple_newGene_1101	41.4032	424	27.5562	279	30.6506	303	40.4104	408	6.5002	66	26.183	261	20.6485	213	23.7083	243	24.2782	249	14.5583	149	15.3057	156	18.2018	187	14.6425	147	8.21738	82	6.7126	69	0.794034	-0.448281	normal	0.256267	-0.487065	normal	0.00135357	-1.02639	down	7.81086e-06	-1.74392	down	0.986997	-0.0444054	normal	0.359614	-0.513864	normal	0.179359
Apple_newGene_1103	0.836856	8	0.956651	9	2.01052	21	1.11867	11	1.4108	14	2.72229	27	0.975119	10	1.58104	18	1.63711	18	1.1203	13	1.91999	19	1.09398	11	2.90735	30	2.86544	33	2.71952	31	--	--	--	--	--	--	--	--	--	0.0103042	1.317	up	--	--	--	--	--	--	0.0849412
Apple_newGene_1104	18.5545	42	15.8358	32	8.88423	17	27.4154	57	19.4772	44	33.9957	66	31.9481	74	14.3862	30	19.0082	39	16.4455	35	9.85814	20	16.2052	36	59.8585	124	62.8509	126	50.3993	117	0.203208	0.878332	normal	0.617553	0.67748	normal	1	0.0049859	normal	1.61951e-12	2.02201	up	0.870985	-0.211453	normal	0.651368	-0.646403	normal	1.23591e-11
Apple_newGene_1107	22.7752	332	19.615	278	19.7607	278	22.0371	313	6.84733	99	33.6369	469	13.855	203	7.97562	112	10.8742	150	1.8732	26	1.99862	28	2.81235	40	2.71979	38	2.21514	31	3.17664	46	1	-0.00895908	normal	0.00709979	-0.907339	normal	1.24816e-43	-3.23423	down	1.08994e-44	-2.93851	down	0.611266	-0.90701	normal	3.16944e-05	-2.30143	down	0.822095
Apple_newGene_1110	14.9651	246	14.0868	235	21.5287	356	3.76786	62	1.33374	21	7.50195	125	6.49217	105	1.45065	26	3.2235	57	0.517437	8	0.409406	7	0.612652	10	1.96612	32	0.717292	11	1.62912	26	0.000146648	-2.00681	down	6.00076e-06	-2.1282	down	1.41297e-22	-5.05975	down	2.04736e-15	-3.58875	down	0.967693	-0.132095	normal	0.0951999	-2.90501	normal	--
Apple_newGene_1122	0.335396	7	0.422678	10	0.73166	16	0.39982	8	0.776117	16	0.358033	7	0.435447	9	1.18925	29	1.13345	26	0.546215	12	0.973433	22	0.659755	14	1.25536	29	1.69293	38	1.53306	34	--	--	--	--	--	--	--	--	--	0.00127101	1.62412	up	--	--	--	0.817066	-0.409745	normal	0.0915428
Apple_newGene_1128	0.109804	3	0.101461	1	0.0389485	1	0.696032	19	0.489466	8	0.551193	10	0.793321	19	0.153784	4	0.533526	12	0.220262	6	0.344541	10	0.0573797	1	1.23635	20	3.10545	66	1.87774	32	--	--	--	--	--	--	--	--	--	0.00114061	4.56802	up	--	--	--	--	--	--	0.0881709
Apple_newGene_1262	0.618715	12	0.263773	5	0.109574	2	1.56745	30	1.01153	19	0.919164	18	1.21848	23	1.42963	28	2.12971	42	1.14091	22	1.35821	26	0.373017	7	1.16656	22	0.808312	16	2.0455	40	0.039201	1.821	up	0.00212091	2.31525	up	--	--	--	--	--	--	0.718669	0.486837	normal	0.527886	-0.750434	normal	0.841568
Apple_newGene_13	0.250367	7	0.361739	11	0.535164	16	4.10621	128	5.04528	156	3.05942	97	0.210854	6	0.301963	10	0.356634	12	0.269032	8	0.338072	11	0.283132	8	0.426861	13	0.204266	6	0.188757	5	6.71094e-14	3.48936	up	--	--	--	--	--	--	--	--	--	4.3128e-12	-3.75273	down	--	--	--	--
Apple_newGene_1392	3.02831	90	1.5803	48	1.49003	44	1.87815	56	2.03388	60	1.3904	42	0.861088	25	0.809459	26	0.71371	22	1.02204	30	0.506178	15	0.887357	26	0.540834	16	0.577526	17	0.515493	15	0.903364	-0.201765	normal	0.121276	-1.29247	normal	0.0548717	-1.35343	normal	0.00517895	-1.91319	down	0.391369	-1.10079	normal	0.997032	-0.0346221	normal	--
Apple_newGene_1405	1.52725	21	1.9038	26	2.05894	27	4.37538	59	2.23913	30	1.96501	26	4.55679	62	5.32954	72	3.48145	47	3.06799	42	3.09312	42	2.49829	34	4.94498	66	5.01038	67	3.64996	50	0.61325	0.641037	normal	0.0311013	1.31763	up	0.199836	0.679196	normal	0.00047783	1.31709	up	0.552728	0.668494	normal	0.51924	-0.611331	normal	0.245229
Apple_newGene_1417	3.40102	34	6.00238	59	5.94437	56	1.80761	18	1.87109	18	2.37281	23	1.37722	14	1.70903	16	3.4151	33	3.01349	30	3.12567	30	2.28048	23	3.43468	33	3.9481	38	3.20255	32	0.0312403	-1.3336	down	0.0805315	-1.21527	normal	0.0676567	-0.837914	normal	0.222049	-0.521768	normal	0.966597	0.10863	normal	0.786688	0.403916	normal	0.816461
Apple_newGene_1418	22.3804	72	15.737	43	37.5854	87	6.16509	21	9.99811	27	17.9657	43	9.87489	33	18.6251	50	6.91696	31	3.38007	15	3.34578	17	4.39344	31	5.52207	32	4.34673	26	7.27905	32	0.114073	-1.1496	normal	0.270603	-0.798547	normal	0.00313454	-1.67563	down	0.0139774	-1.15616	down	0.800471	0.341092	normal	0.404733	-0.851763	normal	0.623327
Apple_newGene_1540	4.69557	176	4.13683	157	5.47045	204	2.15507	81	1.95471	73	0.96558	36	2.12694	79	2.0359	79	2.51502	97	5.46446	206	4.46183	172	4.15441	156	2.13619	80	3.47933	131	4.32925	161	1.8911e-06	-1.49519	down	0.00799905	-1.04805	down	1	-0.00250796	normal	0.109878	-0.520212	normal	0.649078	0.436903	normal	0.012696	1.0724	up	0.366589
Apple_newGene_1542	0.541003	26	0.905873	40	0.675919	32	0.706097	35	0.488817	21	0.388028	17	0.441078	19	0.141461	7	0.216057	11	0.337175	16	0.133241	6	0.49815	24	0.697627	32	0.385713	19	0.538434	26	0.749984	-0.419941	normal	0.0926621	-1.37856	normal	0.0463349	-1.08615	down	0.545053	-0.336076	normal	0.536487	-0.969278	normal	--	--	--	0.503601
Apple_newGene_1548	343.372	917	345.587	860	434.217	970	181.178	485	164.501	439	190.039	441	151.791	399	185.829	430	162.927	369	141.361	357	143.086	361	119.274	330	149.76	384	169.023	415	154.097	436	1.37403e-07	-1.00609	down	8.97637e-06	-1.17058	down	1.89363e-19	-1.38441	down	1.80246e-19	-1.14311	down	0.798457	-0.17431	normal	0.792026	-0.187287	normal	0.479855
Apple_newGene_1549	15.1925	154	16.3394	165	14.2853	139	18.4178	184	20.695	210	11.0325	109	16.4962	168	9.23792	96	15.9016	163	25.4958	259	25.214	260	29.1371	297	32.7144	323	27.469	274	36.8966	374	0.903364	0.138545	normal	0.943127	-0.0750256	normal	3.74948e-05	0.839037	normal	4.44643e-08	1.09484	up	0.827376	-0.225235	normal	0.0140054	0.939964	normal	0.474767
Apple_newGene_1566	0.857245	34	0.775723	35	0.308974	12	1.61911	69	1.69839	69	1.56081	65	1.22159	47	0.149167	10	0.249427	14	1.8667	81	0.645864	30	1.69428	72	1.70784	74	2.91699	127	1.64828	63	0.0110677	1.32848	up	0.963314	-0.164406	normal	0.138722	1.1807	normal	0.00762496	1.7144	up	0.101896	-1.50556	normal	0.347687	1.37207	normal	0.739317
Apple_newGene_1572	2.30058	80	3.062	106	3.70474	123	0.510882	17	1.32361	46	1.16968	41	1.6934	59	4.63473	156	3.21764	110	2.81117	99	2.9689	102	2.0259	70	1.96203	67	2.61094	91	2.43498	84	0.000159807	-1.56995	down	0.950617	0.1003	normal	0.669829	-0.183198	normal	0.262019	-0.34236	normal	0.286366	1.65937	normal	0.853268	-0.256384	normal	0.892814
Apple_newGene_17	2.55326	43	1.78008	31	2.84501	48	1.59717	26	1.29799	22	2.39005	39	1.71774	30	2.98939	48	1.42082	24	0.265763	5	0.895573	15	0.712121	12	1.54621	25	0.463508	8	0.762798	13	0.653256	-0.486024	normal	0.866095	-0.231321	normal	9.40704e-05	-1.92416	down	0.00232738	-1.3951	down	0.872116	0.24592	normal	0.0475261	-1.66785	down	--
Apple_newGene_1708	0.248132	8	0.378005	13	0.21728	7	0.301902	10	0.345441	12	0.192209	7	0.204304	7	7.41422e-10	0	0.326518	12	0.190551	6	0.368536	13	0.784074	28	0.506166	18	0.877899	31	1.0717	37	--	--	--	--	--	--	--	--	--	0.00303849	1.6291	up	--	--	--	--	--	--	0.540967
Apple_newGene_1709	0	0	0	0	0	0	0	0	0	0	0	0	0.0644125	1	0	0	0	0	0	0	0	0	0	0	1.60642	26	2.77815	45	1.66937	27	--	--	--	--	--	--	--	--	--	5.02159e-12	Inf	up	--	--	--	--	--	--	1.93462e-10
Apple_newGene_1712	1.46657	38	0.860369	23	1.07521	27	1.16063	30	1.54385	40	1.54904	42	1.33311	35	1.96201	52	1.91218	52	1.98268	54	1.83352	49	2.50543	67	2.944	78	2.80065	77	2.71204	72	0.794034	0.349268	normal	0.457347	0.685339	normal	0.0238886	0.955236	normal	5.47409e-05	1.37706	up	0.795965	0.326171	normal	0.804953	0.295341	normal	0.491584
Apple_newGene_1724	12.7132	141	5.51262	60	9.25093	99	39.3108	434	17.6969	196	12.5814	139	19.1319	211	25.3909	287	19.9005	222	11.098	121	18.6896	205	9.80624	108	9.38367	101	11.6422	127	11.7961	129	0.416642	1.3624	normal	0.000318009	1.2888	up	0.453889	0.538839	normal	0.585344	0.260035	normal	0.967947	-0.0808145	normal	0.170217	-0.724313	normal	0.851102
Apple_newGene_1726	5.49087	52	2.91305	27	4.61071	42	3.32373	30	2.72958	25	1.98277	18	3.17635	30	7.39939	71	6.2899	58	2.81058	26	3.37991	31	1.39922	13	1.12642	10	3.01813	27	1.74005	16	0.426481	-0.726158	normal	0.709134	0.420084	normal	0.181823	-0.783661	normal	0.030618	-1.18273	down	0.408604	1.13802	normal	0.237742	-1.17715	normal	0.872548
Apple_newGene_1730	0.626614	8	0.716006	11	1.78722	27	1.15141	19	0.753635	11	0.954379	14	1.3486	18	1.5577	25	2.37045	35	1.73799	24	1.35725	19	1.65525	24	2.58943	38	3.16936	45	2.71274	36	--	--	--	0.517228	0.789169	normal	0.484299	0.548036	normal	0.00278965	1.38165	up	0.563473	0.840523	normal	0.90565	-0.213959	normal	0.194093
Apple_newGene_1737	50.3276	664	27.3992	367	31.5746	436	53.2177	703	43.7258	576	24.0259	307	85.424	1104	83.3875	1253	62.0509	869	67.7142	864	131.075	1786	94.6376	1243	67.3187	888	68.7344	871	64.1984	836	0.958076	0.115879	normal	0.000550003	1.16284	up	0.014385	1.41428	up	0.000150616	0.832695	normal	0.067334	1.03753	normal	0.795552	0.276527	normal	0.49377
Apple_newGene_1738	48.1164	217	43.1267	184	26.3979	108	18.0202	78	8.12725	36	8.56181	36	13.295	61	9.64687	36	13.241	53	7.02137	32	5.77507	24	13.7264	62	4.31888	19	7.9354	36	22.7945	107	0.00788015	-1.75802	down	0.00317233	-1.73715	down	0.000259241	-2.10373	down	0.0132554	-1.64271	down	1	0.0124904	normal	0.805747	-0.341959	normal	0.928523
Apple_newGene_1741	0.726215	5	0.833594	6	1.37834	10	1.12188	8	1.42808	10	1.0224	7	1.8306	14	0.44984	3	1.43576	11	1.68151	12	1.56414	11	1.39408	10	2.52615	18	3.84339	28	3.54839	27	--	--	--	--	--	--	--	--	--	0.00214332	1.80733	up	--	--	--	--	--	--	0.139913
Apple_newGene_1884	4.04929	181	1.87287	86	2.97816	135	2.61616	119	3.73899	167	1.55776	72	3.47356	154	6.02675	300	5.30081	259	4.95291	226	9.75292	461	7.49469	339	4.69688	211	6.01392	276	5.38012	236	0.935677	-0.165229	normal	0.236707	0.852552	normal	0.016107	1.3579	up	0.00393439	0.855996	normal	0.389297	1.00742	normal	0.609651	0.530139	normal	0.585284
Apple_newGene_1890	6.34552	29	4.3155	19	3.37455	14	4.61531	21	6.58845	30	3.15301	14	6.57425	31	1.36457	5	1.50845	6	7.44373	34	3.78964	17	7.40015	34	10.9821	50	9.25447	41	8.55905	40	0.991367	0.0704277	normal	0.827048	-0.536492	normal	0.516235	0.459933	normal	0.0129626	1.08959	up	0.787111	-0.622043	normal	0.574306	1.0232	normal	0.370301
Apple_newGene_1907	8.22351	162	7.21932	142	9.99367	191	4.09276	80	2.02518	39	2.52266	49	2.52301	49	0.667605	13	2.79697	55	1.58109	31	1.03186	20	1.8442	36	2.02451	39	2.01442	39	2.4357	47	1.83392e-06	-1.55487	down	8.58315e-08	-2.05532	down	3.31674e-19	-2.50322	down	1.38475e-15	-1.97529	down	0.72865	-0.510434	normal	0.822935	-0.421838	normal	0.51529
Apple_newGene_1995	0.609788	13	0.150937	3	0.0507826	1	0.249385	5	0.208786	4	0.585179	12	0.792905	18	2.67218	64	2.75336	68	0.812409	18	0.303707	6	0.700888	16	0.639843	14	1.20038	27	1.07483	25	--	--	--	0.019281	3.16477	up	--	--	--	--	--	--	0.156879	2.85452	normal	0.198558	-1.90207	normal	--
Apple_newGene_1999	2.16236	51	1.67237	39	1.08141	25	3.82135	90	1.94105	45	3.03248	72	1.29014	30	1.51301	38	0.934891	23	0.934169	21	1.60419	39	1.87003	44	0.403869	9	0.660645	15	0.388565	9	0.291362	0.851476	normal	0.808307	-0.311522	normal	0.882189	-0.138961	normal	0.00128259	-1.79169	down	0.267257	-1.1703	normal	0.902504	0.197078	normal	0.0200364
Apple_newGene_2000	1.01412	23	1.38552	26	0.815367	19	1.11324	25	0.471565	14	2.37124	43	0.487908	10	1.03811	21	1.15271	27	1.26251	28	1.42938	27	0.953581	23	0.464031	11	0.291093	5	0.437086	9	0.896612	0.272439	normal	0.915836	-0.203203	normal	0.814895	0.203886	normal	0.0166899	-1.4318	down	0.777062	-0.482589	normal	0.774373	0.43313	normal	0.0161952
Apple_newGene_2009	2.10315	21	2.68784	27	1.88629	19	2.01671	20	2.08569	20	2.14497	21	1.40844	14	0.220851	2	0.211641	2	2.05148	20	0.496812	5	1.40913	14	2.38352	23	2.15473	21	3.332	32	0.966577	-0.13234	normal	0.0406415	-1.86961	down	0.258208	-0.776048	normal	0.783568	0.192591	normal	0.291664	-1.75144	normal	--	--	--	0.23719
Apple_newGene_2012	0.503424	7	0.404966	6	0.0717582	1	0.41512	6	0.648741	9	0.3499	5	0.209172	3	0.553973	8	0.288354	4	0.914454	14	0.66234	10	0.287442	4	1.58658	24	1.31164	20	1.75665	27	--	--	--	--	--	--	--	--	--	0.000160345	2.35291	up	--	--	--	--	--	--	0.073069
Apple_newGene_2016	30.3073	737	24.1294	628	42.7555	1076	30.2998	757	46.1516	1117	29.7816	750	24.7182	607	29.4064	754	27.9641	717	98.6078	2476	99.5319	2501	86.7595	2128	44.8992	1117	54.7783	1365	61.3236	1450	0.940522	0.106343	normal	0.772124	-0.205491	normal	2.70506e-18	1.54711	up	0.00830609	0.697666	normal	0.594363	-0.323276	normal	1.32859e-10	1.77943	up	7.56261e-07
Apple_newGene_2027	1.00293	7	2.19877	17	0.851875	6	3.22938	24	5.38979	42	6.94231	53	1.25703	9	1.19506	9	2.81663	23	2.64034	20	3.4799	28	2.93769	23	4.71703	35	4.69147	34	4.0477	32	0.0121901	1.99043	up	--	--	--	0.0461948	1.24978	up	0.000530978	1.76318	up	0.242051	-1.52359	normal	0.544019	0.797899	normal	0.599309
Apple_newGene_2031	1.06139	8	1.82109	9	2.00505	9	3.43081	20	3.46543	21	1.00216	9	3.95272	32	0.58618	7	1.04892	5	3.58301	38	1.95833	27	3.86937	27	1.81803	15	3.03573	23	3.17412	20	--	--	--	--	--	--	0.00100414	1.82866	up	--	--	--	0.966212	-0.175897	normal	0.454969	1.07104	normal	0.468428
Apple_newGene_207	1.83415	27	3.388	51	2.89457	42	3.86058	58	4.49841	67	4.32414	65	6.7947	102	14.505	222	12.4341	192	8.20875	125	6.32468	98	8.76851	133	6.11659	92	9.63229	147	5.54757	83	0.364274	0.666096	normal	0.00165241	2.13184	up	1.29977e-07	1.57469	up	0.00344684	1.43458	up	0.140471	1.45662	normal	0.572832	-0.530562	normal	0.936733
Apple_newGene_2173	1.18988	15	1.65247	21	2.93785	38	3.04137	40	1.62473	21	1.95801	25	3.68333	49	3.9952	50	3.29291	42	2.33164	30	4.06753	52	1.49649	19	5.26606	69	4.90873	64	4.03285	54	0.923664	0.22114	normal	0.225085	0.957681	normal	0.674317	0.45565	normal	0.000310374	1.34839	up	0.552235	0.727464	normal	0.67283	-0.474665	normal	0.0905758
Apple_newGene_2200	1.08948	37	1.42294	45	0.811788	27	0.815555	24	0.356821	12	1.39655	44	0.249856	8	0.245147	8	1.03181	32	0.279873	9	0.442311	15	0.693713	23	0.478039	15	0.55109	17	0.849628	28	0.774273	-0.443859	normal	0.237634	-1.15797	normal	0.0188952	-1.20746	down	0.0769346	-0.850995	normal	0.755897	-0.721579	normal	--	--	--	--
Apple_newGene_2293	0.239201	4	0.389083	7	1.06516	20	0.853049	15	0.536778	9	0.576208	10	0.762884	14	0.643391	13	0.783228	15	0.587869	10	1.19134	22	0.568618	10	1.78119	33	2.84883	53	1.61082	29	--	--	--	--	--	--	--	--	--	0.00337498	1.90133	up	--	--	--	--	--	--	0.0537279
Apple_newGene_2323	7.99346	178	6.52634	148	8.55383	188	6.38857	144	3.83436	85	7.83622	177	6.17242	137	4.7611	109	5.99515	138	2.04712	46	1.98476	45	1.56928	35	3.44678	77	2.57681	57	3.75164	83	0.635758	-0.337736	normal	0.523311	-0.394445	normal	1.2218e-14	-2.02259	down	4.65754e-08	-1.23347	down	0.955961	-0.0658584	normal	0.000355948	-1.60144	down	0.0741676
Apple_newGene_2324	0.139855	3	0.223495	7	0.138478	5	1.31736	47	1.0248	27	1.08256	30	0.915361	37	1.29735	26	1.0908	33	0.669683	22	1.76068	43	1.06545	43	1.56912	47	0.849074	35	1.61756	45	5.07045e-05	2.79858	up	0.000291813	2.70537	up	1.17195e-05	2.85487	up	3.01644e-09	3.09368	up	0.958261	-0.102427	normal	0.912812	0.174956	normal	0.866848
Apple_newGene_2328	6.00529	336	5.86422	369	4.36337	242	7.18247	370	8.36128	468	4.78644	253	4.45052	262	5.26679	201	4.84601	214	11.3491	710	12.8126	805	12.8024	816	10.3025	547	10.5098	657	10.832	614	0.847119	0.207324	normal	0.313435	-0.457887	normal	4.77462e-17	1.30553	up	1.10194e-08	0.951258	normal	0.45834	-0.676586	normal	8.58045e-11	1.78927	up	0.156536
Apple_newGene_2339	2.60154	38	2.90097	40	1.7135	24	1.37838	20	1.31571	19	0.857349	12	1.43583	21	1.99424	27	0.901222	12	0.0989353	1	0.000298097	0	1.26598	18	2.42873	35	1.90572	27	2.3411	35	0.254076	-0.996372	normal	0.480729	-0.738628	normal	0.000743879	-2.41992	down	0.941175	-0.0615616	normal	0.896712	0.248384	normal	0.373443	-1.65912	normal	0.000680251
Apple_newGene_2350	18.7927	129	30.3379	203	47.0154	304	32.656	218	19.3121	132	63.8086	431	8.43276	58	7.59367	51	10.1904	68	9.24235	62	18.8496	126	10.8856	73	16.3346	108	15.6874	105	14.5273	99	0.905096	0.29844	normal	0.0195196	-1.81808	down	0.0675711	-1.27808	normal	0.0771579	-1.01654	normal	0.334453	-2.12593	normal	0.58585	0.56625	normal	0.81746
Apple_newGene_2352	2.56664	53	1.93482	41	1.7455	37	1.18545	25	0.481982	9	0.103537	2	0.973786	20	0.808793	19	0.683417	15	0.27967	5	0.23913	5	0.348177	7	0.510898	10	0.468037	10	0.77225	15	0.00258927	-1.85686	down	0.0876474	-1.25234	normal	1.4459e-08	-2.94045	down	3.71322e-05	-1.8942	down	--	--	--	--	--	--	--
Apple_newGene_2546	1.24014	12	1.60071	15	1.31789	12	0.75883	7	0.91049	8	2.0817	20	1.20268	11	2.88808	28	0.779714	7	0.424244	4	1.10903	11	0.808032	7	3.4785	33	2.06345	20	3.17138	31	--	--	--	--	--	--	--	--	--	0.0379329	1.11838	up	--	--	--	--	--	--	0.00219478
Apple_newGene_2550	0.400498	12	0.543967	16	0.626652	19	0.931613	27	0.731162	22	0.450539	13	0.832857	22	0.38829	12	0.569856	18	1.8565	55	1.76168	56	1.45993	44	1.3185	39	1.22251	37	1.30591	36	0.818799	0.403838	normal	--	--	--	7.93784e-05	1.72759	up	0.0076129	1.26365	up	0.899766	-0.242383	normal	0.016522	1.58205	up	0.554096
Apple_newGene_2567	0.482776	39	0.372115	32	0.258183	22	0.275694	23	0.314738	25	0.0999438	8	0.654912	52	0.376775	37	0.350624	33	0.34411	28	0.414281	37	0.50892	42	0.57219	48	0.997861	84	0.706488	56	0.489613	-0.728203	normal	0.710795	0.417554	normal	0.775254	0.208196	normal	0.0214697	1.02483	up	0.424825	1.13445	normal	0.905025	-0.184113	normal	0.193824
Apple_newGene_2725	0	0	0.107789	1	0	0	0.107188	1	0	0	0	0	8.15597	81	12.952	131	11.51	112	0	0	0.0866858	0	0.0890518	0	0	0	0.194305	1	0	0	--	--	--	2.14061e-25	8.3691	up	--	--	--	--	--	--	5.74408e-22	8.35495	up	7.86499e-26	#NAME?	down	--
Apple_newGene_2735	3.71845	29	2.77388	19	3.99163	26	2.84477	20	3.96161	31	1.43061	10	1.44759	11	0.221715	1	0.315331	1	7.43568	57	5.76116	40	5.79862	45	8.45481	63	10.5432	79	8.42033	67	0.886919	-0.276342	normal	0.00328509	-2.48307	down	0.0404713	0.945451	normal	2.58532e-05	1.50755	up	--	--	--	3.42817e-07	3.45632	up	0.296142
Apple_newGene_2743	9.77749	82	7.73573	63	5.3897	45	3.34275	27	3.66661	30	3.11427	24	7.08708	59	5.94587	52	5.98976	49	4.44647	35	6.50026	53	5.56766	46	8.02814	65	5.75984	45	7.13417	59	0.0272556	-1.22753	down	0.84577	-0.222062	normal	0.291915	-0.497664	normal	0.736048	-0.158255	normal	0.441606	0.995048	normal	0.842054	-0.250397	normal	0.702456
Apple_newGene_293	0.0267157	2	0.0438873	4	0.121029	11	0.257278	24	0.307071	29	0.186098	18	0.147143	13	0.188276	20	0.166109	17	0.414001	39	0.482693	49	0.432052	41	0.180586	17	0.404325	39	0.692744	64	0.0137671	2.06534	up	--	--	--	1.80679e-08	2.92994	up	--	--	--	0.745653	-0.492142	normal	0.0680112	1.3728	normal	0.986493
Apple_newGene_296	31.1015	348	36.0445	398	23.9143	258	19.8632	220	27.6863	308	40.4154	443	42.0713	466	86.9974	992	48.0304	538	16.9734	185	11.6682	129	20.2518	225	15.9276	174	17.0802	186	10.8112	119	0.985495	-0.0465658	normal	0.260511	1.01842	normal	0.00862964	-0.891973	normal	0.000529193	-1.05686	down	0.477863	1.05619	normal	0.0407576	-1.8843	down	0.917707
Apple_newGene_299	0.330334	17	0.66779	36	0.398505	21	0.870225	47	0.565132	30	0.422674	23	0.267481	14	0.488181	28	0.427942	24	0.554358	30	0.527172	29	0.65541	35	0.837388	44	1.24228	68	0.949024	49	0.759427	0.439709	normal	0.947647	-0.137567	normal	0.607508	0.351355	normal	0.00539909	1.13225	up	0.650664	-0.584647	normal	0.696407	0.515108	normal	0.147431
Apple_newGene_300	1.80273	83	2.15939	101	2.64538	121	0.643534	29	1.23561	56	0.832246	38	1.31892	60	1.03364	50	0.786678	37	0.713096	32	1.53359	72	1.76261	81	1.65511	76	1.45589	67	1.82191	83	0.00197496	-1.30828	down	0.0482254	-1.02583	down	0.109312	-0.714846	normal	0.160767	-0.421695	normal	0.831145	0.269583	normal	0.799562	0.336231	normal	0.816461
Apple_newGene_324	1.51653	28	2.94007	54	1.80192	30	3.2014	62	0.288189	4	0.436831	5	1.57324	27	0.557607	13	1.61417	25	0.381226	9	0.585988	9	1.27957	23	1.41521	35	2.52181	48	2.21305	32	0.860802	-0.647874	normal	0.44623	-0.758335	normal	0.0463349	-1.44394	down	0.957877	0.0490803	normal	0.987817	-0.115082	normal	0.647824	-0.660884	normal	0.00672628
Apple_newGene_340	6.4663	91	8.34137	122	9.30054	133	6.17167	88	5.02745	70	7.16892	104	7.01046	97	5.7908	93	7.69472	122	5.31122	76	5.29374	81	4.58032	65	3.35245	48	3.79621	55	4.37225	60	0.539764	-0.398263	normal	0.9045	-0.122432	normal	0.0427108	-0.634104	normal	8.64357e-05	-1.07541	down	0.785665	0.266251	normal	0.551702	-0.48499	normal	0.484038
Apple_newGene_36	0.734363	26	0.83463	31	0.742385	27	1.16995	43	2.20334	79	0.736283	28	1.20724	43	0.859303	35	1.00776	40	1.64737	60	1.33813	51	2.079	76	0.951951	34	0.905044	33	0.51257	18	0.53038	0.839152	normal	0.631299	0.51691	normal	0.00367898	1.16021	up	0.991649	0.0281518	normal	0.816054	-0.335142	normal	0.452897	0.669351	normal	0.00922581
Apple_newGene_4	1.94735	39	1.77682	26	1.47828	33	1.42967	26	1.07549	22	0.81347	10	0.497333	9	0.374274	3	0.703009	14	2.2729	36	1.80523	36	1.33203	31	0.766569	16	1.36472	29	1.52075	26	0.454623	-0.753064	normal	0.0127036	-1.88933	down	0.93839	0.0773997	normal	0.394918	-0.455953	normal	--	--	--	0.00911928	1.99245	up	0.583261
Apple_newGene_483	9.5161	147	10.8608	167	17.7899	266	3.02257	46	3.47651	53	18.5404	287	4.03795	62	7.02814	109	5.19809	80	2.32462	36	4.39906	68	3.71894	57	0.799572	12	1.00429	15	1.97699	30	0.823266	-0.587571	normal	0.0539243	-1.18096	normal	0.000614587	-1.84254	down	6.17003e-08	-3.33721	down	0.85178	-0.602102	normal	0.425434	-0.635725	normal	0.024991
Apple_newGene_487	0.56042	5	1.06528	10	1.88435	17	1.30643	12	2.42064	23	1.34191	12	0.436878	4	0.845026	8	1.80052	17	1.28722	12	2.76713	27	2.31982	23	2.41321	23	2.79103	26	2.26009	22	--	--	--	--	--	--	--	--	--	0.0457784	1.16057	up	--	--	--	--	--	--	0.935431
Apple_newGene_498	200.729	4271	247.944	5136	224.066	4649	125.329	2624	85.0471	1810	121.705	2509	67.2602	1439	97.5191	1981	74.1855	1523	38.06	799	58.441	1205	59.6036	1262	101.611	2131	55.485	1156	98.2517	2113	9.85173e-07	-1.01418	down	1.01459e-08	-1.48073	down	3.50873e-42	-2.09933	down	2.58782e-12	-1.36868	down	0.500293	-0.474959	normal	0.156219	-0.593059	normal	0.293668
Apple_newGene_502	11.0388	19	20.4939	32	16.143	25	10.4349	17	6.11158	10	13.9647	20	5.20572	9	2.75426	4	10.7843	17	5.40967	8	6.84933	11	1.10511	1	3.44631	5	4.04798	5	5.33405	9	0.568237	-0.689814	normal	0.1693	-1.31501	normal	0.00163847	-1.91882	down	0.000730635	-1.98923	down	--	--	--	--	--	--	--
Apple_newGene_503	17.0653	99	27.691	157	23.3858	132	13.4097	75	9.15505	51	13.5983	76	8.03272	47	0.904434	4	5.54126	32	6.31962	36	2.84971	17	5.34911	30	4.88638	28	5.52918	31	4.68372	27	0.0210158	-0.938095	normal	5.64742e-06	-2.19872	down	4.29564e-09	-2.21962	down	6.62962e-10	-2.16274	down	0.26514	-1.27266	normal	1	0.00646021	normal	0.993279
Apple_newGene_507	1.25819	68	0.67072	36	0.881733	47	1.41917	77	1.56669	85	0.809408	44	1.55497	85	1.96117	106	1.46536	79	1.84591	100	2.07675	113	1.65337	90	1.8351	100	1.6691	90	1.88105	102	0.656329	0.450637	normal	0.140594	0.864345	normal	0.00152301	1.01039	up	0.00113304	0.961278	normal	0.669715	0.403456	normal	0.871553	0.17209	normal	0.986012
Apple_newGene_509	1.77887	53	1.53592	58	1.13305	51	0	0	0	0	0	0	0	0	0	0	0	0	3.22144	98	1.79088	61	1.71852	68	0	0	0	0	0.0726011	0	1.3668e-17	#NAME?	down	1.00804e-15	#NAME?	down	0.222897	0.492079	normal	2.02719e-22	#NAME?	down	--	--	--	2.25874e-19	Inf	up	1.73161e-19
Apple_newGene_637	0.0307639	1	0.196128	7	0.0845622	3	0.289772	10	0.304525	10	0.233476	8	0.18276	6	0.0283664	1	0.0822829	3	0.326464	11	0.263468	10	0.170869	6	0.546326	19	0.604287	22	0.559946	19	--	--	--	--	--	--	--	--	--	0.000281433	2.45977	up	--	--	--	--	--	--	0.196429
Apple_newGene_645	0.0975297	3	0.320903	11	0.202011	8	0.150886	6	0.292565	10	0.22437	9	0.183785	7	0	0	0.0564685	2	0.265029	10	0.0231416	0	0.170193	7	0.632374	24	1.34376	51	0.912021	33	--	--	--	--	--	--	--	--	--	0.000745868	2.30609	up	--	--	--	--	--	--	0.00269449
Apple_newGene_655	0.505558	29	0.7034	42	0.360052	22	0.282369	17	0.269735	15	0.232059	14	0.631299	36	0.46761	32	0.402517	26	0.343805	20	0.310151	19	0.223598	13	0.20595	12	0.307997	18	0.256168	14	0.269073	-1.01186	normal	0.992998	0.0422902	normal	0.149009	-0.832506	normal	0.0381581	-1.06932	down	0.490607	1.04442	normal	0.448479	-0.847741	normal	0.938441
Apple_newGene_660	12.1477	168	14.5349	193	15.2393	197	10.5633	142	11.9271	165	20.1147	266	22.1278	311	42.052	540	27.5621	361	12.4979	174	15.6219	209	11.2275	156	10.0505	136	15.2068	207	14.5737	206	0.985877	0.0400387	normal	0.0188906	1.14622	up	0.919457	-0.0437915	normal	0.979294	-0.013563	normal	0.244022	1.09702	normal	0.0338541	-1.16344	down	0.989399
Apple_newGene_777	1.96077	45	1.12038	26	2.23734	52	0.227124	5	0.171486	3	0.186659	4	0.561144	12	0.0480915	1	0.0916268	2	0.0615292	1	0	0	0.152457	3	0.122856	2	0.0803706	1	0.107524	2	2.5719e-06	-3.3546	down	5.96609e-05	-3.00967	down	1.355e-09	-4.93868	down	2.50353e-09	-4.60987	down	--	--	--	--	--	--	--
Apple_newGene_785	22.1787	158	19.625	135	30.4127	207	18.0052	124	8.36796	59	11.4999	77	11.7163	84	19.2867	137	12.3603	85	7.38853	51	10.3957	71	6.73709	47	12.9814	88	6.21732	42	9.05645	64	0.0737231	-0.93936	normal	0.176786	-0.681307	normal	3.76015e-06	-1.55872	down	0.000178838	-1.3544	down	0.829576	0.250623	normal	0.188158	-0.850845	normal	0.914491
Apple_newGene_792	0.672206	8	0.409886	7	0.755341	11	0.950505	17	2.53688	43	1.1298	18	0.704363	11	1.36283	23	1.18917	16	1.49779	21	1.56061	22	1.7014	24	1.20009	17	0.638702	11	0.699388	10	--	--	--	--	--	--	0.0322067	1.37134	up	--	--	--	0.71017	-0.628095	normal	0.791871	0.427179	normal	0.423274
Apple_newGene_822	0.266584	4	0.129683	2	0.329963	5	0.260225	4	0.895113	14	0.601589	9	1.09455	18	1.45631	23	2.4608	39	0.252376	4	0.526772	8	0.480131	7	0.752777	12	1.67307	27	1.0247	17	--	--	--	0.00128268	2.88828	up	--	--	--	--	--	--	0.291664	1.57959	normal	0.0255792	-2.06894	down	--
Apple_newGene_980	0.387083	24	0.366623	23	0.254439	16	0.782846	50	0.333549	20	0.218159	14	0.364879	22	0.204067	14	0.366232	25	0.504044	31	0.61499	41	0.977748	61	0.509847	32	0.631969	40	0.596374	36	0.875057	0.420775	normal	1	-0.0208246	normal	0.0423863	1.08384	up	0.102682	0.787709	normal	0.827732	-0.449373	normal	0.16119	1.1292	normal	0.827988
Apple_newGene_985	210.208	2073	201.318	1926	239.444	2186	120.103	1142	61.5481	604	118.865	1113	82.6393	819	57.829	555	82.4684	779	25.3897	246	19.4778	186	30.1773	298	42.4959	403	26.564	251	63.9399	632	2.83635e-07	-1.11003	down	3.21504e-09	-1.4962	down	2.01838e-82	-3.07747	down	4.75806e-40	-2.2553	down	0.630399	-0.395306	normal	2.44621e-06	-1.55516	down	0.483025
Apple_newGene_996	13.6462	496	13.3152	518	13.4641	519	22.1599	822	28.4405	1026	14.6105	548	13.2908	481	19.5114	310	12.3522	357	34.5312	1255	27.0817	954	28.1468	1042	24.5502	907	31.2577	1159	25.4583	892	0.264642	0.647281	normal	0.378316	-0.390771	normal	4.53776e-10	1.09006	up	1.16646e-07	0.958461	normal	0.221849	-1.05011	normal	7.11832e-08	1.5078	up	0.869425
MD00G1003500	10.6453	94	13.2759	111	16.561	140	9.83459	85	8.94272	79	8.59659	72	9.12957	81	6.3166	52	9.18396	76	5.60514	48	6.31007	53	6.21286	54	10.3786	89	4.58567	39	8.81262	79	0.335008	-0.544648	normal	0.232937	-0.696453	normal	0.000124536	-1.14838	down	0.066302	-0.725245	normal	0.892285	-0.162866	normal	0.66717	-0.425552	normal	0.71965
MD00G1004300	0.283081	13	0.0894619	4	0.187564	8	0.249963	11	0.190697	8	0.20577	9	0.79417	37	0.158484	7	0.0722294	3	0.210112	10	0.220366	10	0.487509	23	0.523358	24	0.445456	21	0.607725	28	--	--	--	--	--	--	--	--	--	0.00738481	1.55523	up	--	--	--	--	--	--	0.423559
MD00G1005000	8.49887	275	11.1978	360	8.94389	299	3.97233	127	4.98794	160	4.69346	145	4.3276	139	4.64549	161	3.90778	138	4.06638	133	5.37365	176	4.85867	157	6.11413	193	5.18218	175	7.13224	228	9.1012e-06	-1.10975	down	0.000790632	-1.06554	down	2.63753e-07	-0.996793	normal	0.0007421	-0.637253	normal	0.980386	0.0337734	normal	0.924418	0.0947835	normal	0.316036
MD00G1005100	15.9902	144	22.1209	191	21.1372	178	8.57414	75	9.49501	85	6.97012	60	11.5678	105	6.05668	52	5.76077	49	10.6743	95	7.84961	68	9.33318	84	14.558	127	12.455	109	13.5405	123	0.000196631	-1.21825	down	0.000832656	-1.28942	down	2.23698e-05	-1.04886	down	0.0253473	-0.503928	normal	0.958198	-0.083555	normal	0.820869	0.267886	normal	0.15535
MD00G1007000	2.39958	175	1.97074	147	2.94187	215	1.40307	87	0.889584	64	3.47579	234	2.42232	170	1.10452	62	0.834214	54	0.392921	25	0.338286	22	0.493467	35	0.0264757	1	0.209473	13	0.181457	13	0.768509	-0.479127	normal	0.295901	-0.882346	normal	2.57712e-16	-2.70585	down	3.11768e-26	-4.30621	down	0.869853	-0.414897	normal	0.369439	-1.79697	normal	0.0234713
MD00G1007200	76.7752	1158	61.7314	938	62.7588	938	79.0554	1185	82.3059	1230	51.5167	756	114.963	1751	130.263	1874	99.587	1479	105.014	1586	146.927	2185	123.483	1874	107.547	1593	161.593	2416	141.786	2173	0.955373	0.0667417	normal	0.00841635	0.77678	normal	3.06594e-05	0.901797	normal	0.000102448	1.03638	up	0.231771	0.699749	normal	0.835703	0.150792	normal	0.891655
MD00G1007700	7.49459	173	5.86815	129	6.24656	139	7.25621	162	7.93049	184	6.75998	148	11.1974	260	13.9194	304	14.6669	318	14.3693	324	14.7436	325	13.544	309	12.6582	284	10.6071	236	13.8601	325	0.835442	0.166078	normal	0.00155833	1.02606	up	3.51722e-09	1.12489	up	1.6555e-05	0.948463	normal	0.173447	0.849808	normal	0.874963	0.124871	normal	0.732599
MD00G1008100	29.7586	1329	30.3313	1334	37.8455	1694	15.7457	701	11.5143	513	12.7501	553	13.9845	619	13.0106	591	12.6195	564	8.88318	385	9.17318	410	11.8525	527	14.0147	619	10.4152	451	13.3573	595	3.71635e-09	-1.29866	down	8.08282e-07	-1.26958	down	1.00501e-15	-1.71489	down	2.5839e-11	-1.3769	down	0.986149	0.0194849	normal	0.414638	-0.419276	normal	0.446075
MD00G1011500	0.294145	9	0.314453	10	0.27943	9	0.548384	18	0.587961	19	0.650236	22	0.315829	10	0.191813	7	0.290705	9	0.370575	12	0.401165	14	0.189017	6	1.03466	33	0.804883	28	0.899361	30	--	--	--	--	--	--	--	--	--	0.0012706	1.71135	up	--	--	--	--	--	--	0.0147851
MD00G1012200	4.68224	114	3.75135	94	5.2122	127	6.32741	155	5.38079	131	7.23616	177	8.44148	203	10.9474	286	11.4453	294	10.7348	258	10.9442	278	11.9032	291	5.09467	124	8.27617	200	5.55027	133	0.354793	0.469251	normal	0.000117978	1.25131	up	1.16626e-10	1.30944	up	0.20615	0.457562	normal	0.267257	0.772999	normal	0.922755	0.0841264	normal	0.000147547
MD00G1012300	4.39557	151	3.78781	129	4.31375	145	6.4409	222	6.15233	211	8.97682	307	5.55432	192	6.98164	234	7.0359	239	7.88123	271	8.67241	296	8.85119	306	7.17041	246	6.59072	226	7.15692	246	0.0128946	0.802107	normal	0.109592	0.672245	normal	1.18069e-07	1.04429	up	4.99921e-05	0.766935	normal	0.861949	-0.139277	normal	0.504587	0.39795	normal	0.460956
MD00G1015800	17.4624	373	18.5642	373	20.0489	400	12.0976	252	8.80965	189	20.758	421	12.773	278	14.1157	271	11.9722	235	7.13532	151	8.49325	171	7.73858	164	9.38806	196	9.5798	203	10.457	230	0.571828	-0.408801	normal	0.192006	-0.52099	normal	6.56096e-12	-1.23165	down	4.44329e-08	-0.855128	normal	0.91676	-0.121465	normal	0.130056	-0.684379	normal	0.267
MD00G1018700	102.235	1312	177.521	2248	139.555	1724	46.2298	582	54.3407	694	72.392	909	20.9248	268	34.3712	434	37.0407	465	24.2673	305	41.0664	519	17.715	226	28.0334	350	18.4106	228	23.0031	293	0.00473101	-1.27145	down	1.71003e-06	-2.15171	down	2.1407e-07	-2.32417	down	2.72227e-09	-2.58905	down	0.176885	-0.889651	normal	0.92076	-0.146145	normal	0.898669
MD00G1022200	7.40428	82	8.53328	103	8.10908	102	8.99243	108	7.39503	85	6.51943	76	4.71557	60	5.81852	75	8.34052	106	4.42539	53	3.22597	38	4.90709	56	3.14164	40	3.48141	42	4.26639	53	0.949696	-0.0896817	normal	0.810348	-0.225459	normal	0.00353801	-0.959734	normal	0.000332138	-1.07757	down	0.901281	-0.144851	normal	0.359614	-0.708002	normal	0.95612
MD00G1022400	15.577	441	13.2538	423	11.1817	368	10.9948	323	4.85596	147	7.28314	244	4.92149	171	3.22105	82	3.17086	97	2.26481	72	3.15882	99	5.69547	189	5.72133	192	2.59157	82	8.04133	269	0.0343141	-0.783064	normal	1.79832e-10	-1.78938	down	2.14407e-12	-1.76924	down	0.00035844	-1.17092	down	0.450368	-1.01573	normal	0.987553	0.0448357	normal	0.791009
MD00G1028900	0.493115	36	0.911328	55	0.807611	47	1.8862	64	0.643159	47	1.17071	88	1.20406	71	0.709502	17	0.333245	18	0.323541	12	0.128367	7	0.273975	20	0.477325	19	0.416772	11	0.289247	21	0.499897	0.531041	normal	0.866329	-0.353667	normal	9.00784e-05	-1.81782	down	0.00102928	-1.42452	down	0.571668	-0.897123	normal	--	--	--	0.852496
MD00G1029200	7.77734	219	9.71514	276	8.06549	226	10.4848	296	11.0412	310	11.7068	330	15.2234	427	14.2514	418	17.6012	507	19.2202	541	13.8644	397	18.3411	516	17.884	502	17.2814	486	11.9784	336	0.321319	0.379323	normal	0.00161901	0.933605	normal	1.4687e-06	1.01755	up	0.00114099	0.887882	normal	0.442894	0.544185	normal	0.885526	0.110461	normal	0.908052
MD00G1031200	2.16009	68	4.26306	115	4.22551	135	4.38522	127	4.55877	142	5.26731	150	3.77021	115	6.85849	148	5.19663	156	7.44937	217	7.32359	234	7.42079	239	5.28573	161	5.20239	147	5.44575	157	0.488846	0.400754	normal	0.516444	0.425272	normal	1.87369e-07	1.12368	up	0.0389135	0.559332	normal	0.997892	0.0142896	normal	0.11349	0.724991	normal	0.0346583
MD00G1033200	0.233839	15	0.214176	13	0.0466606	3	0.942664	37	0.647625	42	0.524701	36	0.445075	29	0.214794	16	0.54567	40	3.0841	209	3.54757	255	2.66907	179	2.9175	196	2.58637	178	2.96859	192	0.00400416	1.89386	up	--	--	--	1.43323e-30	4.38062	up	3.20788e-45	4.20097	up	0.744479	-0.424198	normal	3.85126e-15	2.92565	up	0.772921
MD00G1033700	5.81648	22	7.08503	25	11.4587	38	4.98012	18	6.84766	25	1.26089	4	22.2295	84	26.934	95	19.4623	68	44.5773	155	47.4634	171	26.775	99	52.0207	184	68.7108	231	54.0088	202	0.475284	-0.851176	normal	0.00213684	1.5663	up	2.43873e-07	2.32806	up	5.89104e-32	2.86994	up	0.000246229	2.40517	up	0.149083	0.789314	normal	0.135875
MD00G1034500	41.4947	1509	49.9019	1800	39.0288	1410	25.2355	906	19.3763	696	20.4095	726	18.725	674	21.1642	770	17.8844	648	23.0278	819	24.1235	871	21.4541	771	21.9148	783	20.7535	736	21.8731	785	1.0966e-07	-1.0158	down	1.239e-05	-1.14681	down	3.26935e-09	-0.933183	normal	3.30195e-11	-1.02352	down	0.837863	-0.140015	normal	0.70704	0.24003	normal	0.901063
MD00G1034800	11.3349	241	10.5237	224	60.3022	168	35.1467	195	33.4417	129	3.92977	99	4.3908	81	3.149	80	2.8389	70	4.88681	100	27.9172	119	4.24358	97	5.23801	120	5.23271	122	6.07637	119	0.332353	-0.577382	normal	4.34371e-05	-1.42801	down	4.10561e-05	-0.996238	normal	0.000251908	-0.7998	normal	0.427135	-0.85942	normal	0.580355	0.457802	normal	0.793673
MD00G1036000	13.8296	177	7.06734	89	8.54214	105	9.98915	126	19.437	249	5.89481	74	12.7436	163	14.8668	191	14.639	186	21.6448	276	25.5017	323	29.9014	383	24.9487	314	24.9874	316	31.3574	400	0.913651	0.276842	normal	0.2601	0.567052	normal	2.6789e-06	1.40974	up	3.40921e-08	1.48265	up	0.831474	0.277839	normal	0.0199873	0.867723	normal	0.942981
MD00G1036100	128.21	4334	96.4348	3112	84.6055	2749	167.474	5546	182.06	6161	67.7437	2188	146.55	4967	160.311	5117	134.852	4312	198.875	6601	150.538	4862	197.498	6610	254.662	8405	180.324	5940	244.81	8354	0.748663	0.449969	normal	0.161201	0.523814	normal	0.00232451	0.831191	normal	3.67414e-05	1.1653	up	0.963767	0.0631961	normal	0.580355	0.333525	normal	0.50859
MD00G1036300	12.5599	367	6.52884	193	7.6458	221	31.9134	932	17.0323	495	5.1814	153	10.1338	295	16.3384	486	13.9707	414	22.1762	649	19.5614	577	23.6561	690	20.2926	591	14.8116	429	15.5687	450	0.655521	1.02152	normal	0.327518	0.639329	normal	6.23482e-09	1.29993	up	0.0064005	0.92274	normal	0.853729	-0.389307	normal	0.0659362	0.686214	normal	0.184543
MD00G1038200	2.16444	61	3.14686	85	3.9264	110	1.45155	40	1.53655	43	1.43975	38	1.16844	33	2.22215	59	2.3523	63	2.0696	57	3.214	87	1.87769	53	2.19997	61	3.47642	94	3.29385	94	0.0279251	-1.07816	down	0.303975	-0.696709	normal	0.500552	-0.371366	normal	0.96806	-0.0299806	normal	0.752967	0.371764	normal	0.745687	0.351721	normal	0.71205
MD00G1038300	0.832757	36	0.918999	39	1.35818	59	0.926442	40	0.450681	19	1.8496	79	1.41429	62	0.773192	33	0.565194	24	0.462118	20	0.234913	10	0.24082	10	0.194536	8	0.168762	7	0.0184892	0	0.998437	0.0443462	normal	0.936678	-0.144155	normal	0.000363865	-1.73906	down	3.53163e-08	-3.14751	down	0.938017	-0.198811	normal	0.231347	-1.56597	normal	--
MD00G1038800	8.02446	224	9.64807	270	12.4024	342	6.21988	172	5.43651	151	6.72575	185	4.65112	128	4.07508	118	3.94778	113	7.61349	208	8.98725	256	7.41655	205	10.0185	278	8.00065	219	8.34703	231	0.0369734	-0.715807	normal	0.000214394	-1.1925	down	0.33311	-0.315324	normal	0.535621	-0.188463	normal	0.552728	-0.486895	normal	0.0298988	0.903833	normal	0.850869
MD00G1040900	23.8804	757	33.4758	1061	30.8346	968	15.697	493	19.1322	605	21.5704	676	19.7195	625	25.2454	791	23.1327	720	6.30905	200	7.72312	241	8.47869	266	9.06818	285	10.6613	331	8.95103	284	0.0211253	-0.64874	normal	0.428074	-0.356211	normal	2.68983e-15	-1.97228	down	2.22758e-12	-1.61952	down	0.643686	0.282391	normal	1.5155e-08	-1.5901	down	0.233426
MD00G1044200	1.24317	35	0.953602	27	1.16954	33	1.56901	44	1.22161	34	1.54944	43	2.06367	58	3.08377	93	2.51389	73	1.41724	39	1.12861	32	1.00122	28	1.96457	55	2.09092	57	2.26628	64	0.782829	0.351687	normal	0.0234299	1.26401	up	0.954645	0.0649899	normal	0.0180564	0.899621	normal	0.438235	0.903837	normal	0.0557353	-1.17215	normal	0.0901316
MD00G1051100	254.886	1971	247.572	1811	303.223	2260	278.657	2112	322.94	2510	356.839	2565	456.003	3551	698.077	5496	706.012	5310	518.389	3720	539.181	4109	483.512	3743	525.532	3826	636.661	4533	498.873	3864	0.506647	0.252491	normal	0.000134262	1.27528	up	1.04142e-09	0.94341	normal	4.90794e-15	1.02663	up	0.0381117	1.01293	up	0.620311	-0.30567	normal	0.895119
MD00G1052100	10.0182	402	11.4167	432	7.32597	268	9.44745	392	6.40679	238	7.84872	320	7.33429	286	4.28819	182	6.54043	258	5.58326	218	4.32645	153	4.64335	176	4.4263	159	4.97581	189	5.32401	182	0.820738	-0.210398	normal	0.254386	-0.576056	normal	0.00310297	-1.00499	down	0.000748852	-1.04573	down	0.590458	-0.374807	normal	0.522336	-0.402362	normal	0.983988
MD00G1053600	58.6941	762	76.2299	948	77.194	924	81.2041	1041	67.6413	869	69.3668	863	45.2583	588	13.4215	162	25.4684	318	45.7597	579	32.8629	416	40.843	525	65.3651	821	50.0744	637	62.923	815	0.904492	0.0776317	normal	0.00266976	-1.27594	down	7.01578e-06	-0.787638	normal	0.29949	-0.201576	normal	0.00800289	-1.36571	down	0.665398	0.515402	normal	0.0237382
MD00G1053700	22.8788	1094	25.901	1257	22.1249	1044	12.1201	578	8.9746	426	11.9643	575	9.8482	469	4.97619	244	7.10139	347	8.14265	390	6.36547	309	9.6775	462	9.72525	463	8.16979	389	9.88335	466	3.32084e-09	-1.10118	down	4.19723e-11	-1.65302	down	1.34784e-22	-1.54249	down	2.0648e-24	-1.35415	down	0.457693	-0.562211	normal	0.894058	0.136737	normal	0.739545
MD00G1056400	6.66073	63	8.49946	75	5.00487	42	6.66039	59	7.90358	74	5.74825	50	4.96216	47	10.5207	91	10.5097	90	4.36004	39	5.11335	45	4.90006	45	2.41525	21	2.15871	19	3.17495	30	0.998531	0.026856	normal	0.693182	0.367512	normal	0.300862	-0.47451	normal	0.00118269	-1.35188	down	0.751282	0.331343	normal	0.267815	-0.816541	normal	0.146757
MD00G1060400	11.4566	239	10.9636	232	10.913	221	20.1226	418	24.8057	521	19.1545	407	32.3953	686	32.9615	670	38.2832	808	23.7169	507	27.0447	576	31.2393	669	20.1894	428	25.8893	550	19.5269	418	1.40228e-05	0.962321	normal	6.40357e-11	1.67113	up	1.67532e-13	1.346	up	1.07035e-07	1.02257	up	0.221849	0.698026	normal	0.614266	-0.299541	normal	0.395641
MD00G1062300	3.3542	129	3.07247	119	2.77004	107	1.43731	55	1.77437	68	1.18106	45	1.52696	59	1.48265	58	1.59137	62	1.00524	38	1.18808	45	1.1689	45	1.61689	62	2.02055	77	1.03878	40	0.00844484	-1.0767	down	0.0520379	-0.961605	normal	8.39827e-07	-1.46575	down	0.000281651	-0.977598	normal	0.944305	0.104261	normal	0.639349	-0.478417	normal	0.524113
MD00G1063500	5.94947	193	5.77674	186	5.64326	179	3.23527	104	1.93206	62	2.79249	89	2.35805	76	1.47065	47	1.29976	42	1.12152	36	0.833612	27	1.03677	33	1.75385	56	0.916046	29	1.31122	42	0.000380448	-1.12632	down	1.99712e-06	-1.73132	down	1.49194e-21	-2.53371	down	2.64373e-19	-2.12392	down	0.547567	-0.614761	normal	0.382758	-0.775516	normal	0.672017
MD00G1065300	14.4215	665	16.8542	749	17.8144	796	10.427	443	11.8395	525	11.3709	534	8.31598	392	8.57162	433	7.38433	347	6.4419	262	5.33573	264	7.17318	348	4.37724	202	3.82232	176	6.07688	226	0.0188454	-0.55477	normal	0.0018225	-0.888127	normal	1.69712e-17	-1.33259	down	2.77704e-42	-1.8607	down	0.582903	-0.343852	normal	0.437528	-0.418338	normal	0.0829064
MD00G1067300	17.7895	1010	18.8888	1081	16.5337	951	21.3191	1207	25.3557	1438	23.8721	1345	27.9058	1572	17.6482	1056	21.7555	1269	34.4589	1935	27.4445	1587	31.8024	1808	36.5373	2074	41.1398	2309	43.3044	2451	0.156883	0.393851	normal	0.372467	0.383721	normal	2.03233e-07	0.814743	normal	1.56573e-22	1.17806	up	0.985126	-0.0214553	normal	0.354718	0.457596	normal	0.125163
MD00G1068000	42.3848	1007	41.7401	1028	36.837	890	25.5322	722	7.81291	371	15.6634	445	12.1732	391	7.23967	183	9.07389	251	5.40629	238	7.34485	227	7.09313	293	10.6791	382	7.29592	337	10.7827	387	0.00191465	-0.923108	normal	7.5275e-13	-1.79977	down	5.22461e-36	-1.94248	down	3.13709e-28	-1.39239	down	0.485116	-0.886338	normal	0.924303	-0.116656	normal	0.0118871
MD00G1068500	112.01	3528	115.695	3625	81.8693	2559	87.0852	2728	104.995	3312	84.3269	2645	67.5243	2140	80.8141	2528	79.4706	2466	49.0232	1537	42.6624	1317	49.8771	1569	35.3715	1104	32.3081	999	38.3455	1207	0.781861	-0.158601	normal	0.321741	-0.418703	normal	2.48274e-06	-1.12909	down	8.35037e-10	-1.5423	down	0.683225	-0.270236	normal	0.0751184	-0.684321	normal	0.0707806
MD00G1069800	13.4571	293	13.5796	292	18.2087	392	25.6836	576	25.897	531	24.6947	528	32.1187	683	12.103	297	11.4794	269	15.8746	369	50.9784	1113	39.2726	846	38.6035	835	31.5969	648	37.2787	785	0.000909521	0.74573	normal	0.796798	0.381094	normal	0.112358	1.25947	normal	1.81661e-10	1.22583	up	0.719359	-0.376841	normal	0.560101	0.903804	normal	0.99909
MD00G1069900	54.8773	727	40.536	536	43.9158	574	50.0885	660	61.5297	809	46.424	603	47.4685	619	44.8123	617	51.0061	696	98.7909	1292	113.129	1536	86.5264	1148	123.731	1629	113.817	1498	125.945	1661	0.748956	0.175917	normal	0.883266	0.0987111	normal	1.64287e-07	1.11988	up	1.58184e-30	1.3923	up	0.909073	-0.0879354	normal	0.000662749	1.04718	up	0.340011
MD00G1072500	5.44156	101	2.877	53	3.15723	57	4.45862	81	3.91717	72	2.56989	47	6.49239	120	9.65191	179	6.77318	125	4.1278	76	3.34082	62	4.05484	75	6.15262	113	3.89219	71	2.6986	50	0.979125	-0.074424	normal	0.0345061	1.03264	up	0.992315	0.0187484	normal	0.839742	0.16015	normal	0.142135	1.09813	normal	0.04516	-0.987979	normal	0.952754
MD00G1075100	1.17338	51	0.899789	39	0.898004	39	1.33027	58	2.414	105	1.42993	63	2.94721	129	2.31026	100	1.51179	66	2.26752	99	1.91291	84	1.87345	82	1.67929	73	1.76555	77	1.49044	64	0.257752	0.810603	normal	0.0292938	1.21969	up	0.00210888	1.04411	up	0.0326027	0.740399	normal	0.69515	0.396422	normal	0.894058	-0.148751	normal	0.678919
MD00G1075400	16.3108	459	19.8626	544	21.1419	578	15.8885	443	8.36662	237	34.814	959	14.5166	412	5.60381	154	6.90892	189	14.2304	398	20.1432	556	13.6233	385	6.27043	174	8.6871	243	10.7569	306	0.99336	0.0538407	normal	0.0274508	-1.03964	down	0.442249	-0.233297	normal	1.70955e-07	-1.1188	down	0.600506	-1.10419	normal	0.325057	0.833041	normal	0.0383898
MD00G1082000	3.59863	17	5.51983	26	7.3917	33	7.78776	37	9.6448	47	11.6941	53	8.70665	43	24.699	118	18.0633	85	15.8333	73	16.4834	78	13.4124	64	8.6367	40	4.047	18	8.20843	40	0.279396	0.852426	normal	0.0704841	1.72229	normal	5.78014e-05	1.5064	up	0.558551	0.378591	normal	0.536487	0.86065	normal	0.896232	-0.188932	normal	0.00502179
MD00G1083000	1.30521	41	0.966613	30	0.969705	30	0.338259	10	0.47428	14	0.275521	8	0.651819	20	0.221665	7	0.591171	18	0.325369	10	0.161878	5	0.310523	9	0.332589	10	0.0889261	2	0.0789211	2	0.0223744	-1.65598	down	0.192718	-1.14103	normal	0.000131013	-2.06843	down	4.65886e-07	-2.83742	down	--	--	--	--	--	--	--
MD00G1086800	0.213948	12	0.0919088	5	0.113805	6	0.075091	4	0.331475	18	0.133067	7	0.469099	26	0.192734	10	0.536141	29	0.440642	25	0.454209	25	0.40283	23	1.19598	67	0.663988	37	0.528993	30	--	--	--	--	--	--	0.00654645	1.67155	up	0.00168317	2.55333	up	0.533957	1.17353	normal	0.928064	0.173697	normal	0.408757
MD00G1088100	3.70648	52	1.81051	23	2.68697	40	2.26409	36	2.00035	27	3.5551	49	2.54577	34	4.17315	60	2.86846	43	1.27169	18	2.02451	26	1.17514	16	0.886747	11	0.87313	12	0.881277	11	0.998521	-0.0366439	normal	0.817864	0.278534	normal	0.133178	-0.932707	normal	0.00382024	-1.74859	down	0.81174	0.307044	normal	0.127983	-1.1854	normal	--
MD00G1093400	8.80627	347	10.8203	469	9.80084	386	6.69189	292	11.4534	490	5.42341	230	13.5968	577	12.715	371	10.8464	335	13.0166	572	15.4503	534	11.1832	473	20.1505	883	24.0542	1034	24.4095	1042	0.823974	-0.245457	normal	0.896411	0.120981	normal	0.0309781	0.399564	normal	4.1391e-22	1.31024	up	0.743871	0.353362	normal	0.630222	0.305646	normal	4.60603e-08
MD00G1094100	37.8092	1900	43.8054	2214	35.3862	1770	54.0715	2701	23.1884	1149	41.9269	2071	33.1931	1661	16.2207	789	19.9883	982	15.7383	788	12.2311	617	15.8446	798	14.6409	730	13.6962	687	15.2594	768	1	0.0132656	normal	0.0753494	-0.751327	normal	7.89317e-18	-1.41172	down	4.13443e-21	-1.41841	down	0.545084	-0.773845	normal	0.528609	-0.633769	normal	1
MD00G1095600	11.7979	521	13.5828	594	15.3394	667	16.6411	728	12.7532	559	25.1304	1095	17.3126	762	18.8587	803	22.6724	964	7.18411	310	7.24248	312	9.80122	431	5.04382	216	8.03138	350	3.50351	152	0.62089	0.421035	normal	0.135943	0.531729	normal	0.000230987	-0.753259	normal	2.82358e-06	-1.30144	down	0.915277	0.101486	normal	1.60202e-05	-1.25915	down	0.522093
MD00G1098300	8.38644	114	7.31538	89	7.29182	92	13.372	164	6.6972	82	9.96623	118	3.13807	37	3.91794	48	2.6676	33	4.6044	53	3.76622	47	4.63833	55	36.301	448	46.517	563	36.8896	452	0.761323	0.306899	normal	0.00853299	-1.29545	down	0.00458199	-0.922965	normal	3.8678e-29	2.32	up	0.0533721	-1.60997	normal	0.728345	0.398733	normal	2.19591e-41
MD00G1101400	1.43679	34	0.811935	19	1.89961	45	1.13949	27	1.01394	24	0.755914	18	0.899252	21	0.390488	9	0.359917	8	0.104324	2	0.104428	2	0.257979	6	0.314361	7	0.456349	11	0.481936	11	0.675882	-0.503426	normal	0.162604	-1.34038	normal	7.96083e-05	-3.28783	down	0.00725124	-1.74766	down	0.571668	-0.849474	normal	--	--	--	--
MD00G1101700	6.43009	274	11.0955	485	7.95488	337	9.6133	423	6.72241	290	11.997	527	7.18385	311	2.8262	125	5.25882	235	1.98144	89	1.66781	74	2.19528	95	2.29259	97	1.57598	67	1.60971	68	0.891426	0.181496	normal	0.408022	-0.681181	normal	9.34331e-06	-2.08088	down	2.49577e-06	-2.2281	down	0.433711	-0.873162	normal	0.122686	-1.37313	normal	0.907004
MD00G1104700	8.60941	142	5.25958	84	4.13194	65	1.24011	20	2.3572	38	4.68596	75	1.17322	19	1.02618	16	1.38352	22	4.92345	79	7.95769	129	4.80204	78	1.63393	26	1.77194	28	1.44238	23	0.346158	-1.1298	normal	0.00446129	-2.32684	down	0.994777	-0.0188176	normal	0.00419743	-1.90832	down	0.547567	-1.20756	normal	7.44673e-05	2.33308	up	0.000556152
MD00G1105000	7.44037	45	7.48596	42	5.80132	31	4.94647	28	9.40223	57	10.1104	56	13.0437	80	29.3638	169	15.1004	85	25.9796	153	23.4717	136	21.3377	130	12.8426	74	9.13212	51	10.4592	64	0.848099	0.258058	normal	0.092486	1.52793	normal	8.43785e-11	1.83386	up	0.0622272	0.690624	normal	0.438235	1.2599	normal	0.735892	0.332452	normal	4.9379e-05
MD00G1105300	31.6942	189	23.7832	134	64.091	337	9.99555	56	6.34466	37	52.309	293	25.71	157	30.2027	164	14.7986	80	3.11234	18	10.6845	60	4.1283	24	18.1938	103	15.7287	90	14.5051	88	0.768028	-0.774209	normal	0.575726	-0.691512	normal	0.00314851	-2.68675	down	0.0816483	-1.22151	normal	0.988903	0.0732056	normal	0.0119404	-1.96904	down	0.000449359
MD00G1106600	136.887	1268	199.024	1692	166.293	1376	89.8725	794	43.5245	403	91.671	765	59.5558	560	133.103	1069	97.3387	796	45.7119	412	38.7396	331	36.824	338	71.6679	637	58.1255	510	60.7728	581	0.000222014	-1.14027	down	0.0196154	-0.811228	normal	6.22492e-19	-1.99821	down	8.04115e-11	-1.31605	down	0.755011	0.322103	normal	0.0483678	-1.16012	down	0.000211178
MD00G1106900	2.43258	26	1.47111	17	1.31216	14	0.703455	8	2.03221	21	0.782288	7	1.94628	20	2.21306	28	2.55987	29	5.48718	53	3.86508	43	4.87875	53	1.66614	19	2.24509	23	2.02615	23	--	--	--	0.732747	0.459527	normal	0.00164669	1.39155	up	0.79168	0.199075	normal	0.493032	1.10875	normal	0.250922	0.957688	normal	0.0151091
MD00G1107100	1.30667	59	1.61266	73	1.70151	76	1.52381	69	0.934438	42	1.11823	50	0.586863	26	1.22744	56	0.711003	32	0.847367	38	0.710624	32	0.988272	45	0.729763	33	0.648431	29	0.645059	29	0.68646	-0.365541	normal	0.224617	-0.840091	normal	0.0290779	-0.849314	normal	0.000836999	-1.18167	down	0.663291	-0.481908	normal	1	0.017248	normal	0.793245
MD00G1108900	7.18551	46	6.88047	42	8.80292	53	5.23962	32	14.6871	95	6.1912	37	7.40358	48	20.1476	129	14.4122	89	15.3897	95	22.2978	138	17.1673	109	17.2743	107	25.1133	151	17.9105	116	0.935677	0.219251	normal	0.344682	0.942731	normal	1.89631e-05	1.28449	up	1.28679e-07	1.41718	up	0.657778	0.711408	normal	0.737115	0.367669	normal	0.899181
MD00G1109900	27.89	1035	20.9308	747	23.9644	856	54.1686	1984	43.176	1606	28.3443	1021	53.1013	1983	54.5053	1928	48.7718	1736	95.8	3538	88.5178	3180	92.4272	3426	69.1396	2528	83.1313	3061	82.5318	3099	0.207223	0.809137	normal	2.07557e-05	1.12422	up	1.44307e-37	1.94858	up	1.53251e-26	1.72931	up	0.626914	0.305337	normal	0.0144977	0.850662	normal	0.540296
MD00G1112200	2.5505	14	3.81307	20	2.65459	13	3.43658	19	4.61063	25	3.96936	21	3.8582	21	3.16924	17	2.01034	11	2.95749	15	5.41104	29	5.70399	31	3.97125	21	7.20764	39	6.16449	34	0.768509	0.470589	normal	--	--	--	0.303854	0.680803	normal	0.0481676	1.00996	up	0.809796	-0.394715	normal	0.651306	0.618888	normal	0.831972
MD00G1114700	4.36515	106	5.27178	130	2.34762	60	3.06048	75	2.80198	67	2.3004	57	1.67996	40	0.52137	22	0.545775	23	2.42573	60	1.53946	41	2.58834	62	2.01252	57	2.30269	62	3.15723	75	0.50166	-0.569179	normal	0.00926967	-1.77376	down	0.124428	-0.855184	normal	0.217614	-0.598954	normal	0.25053	-1.21526	normal	0.240216	0.944941	normal	0.793632
MD00G1115200	4.92237	64	5.95764	74	7.04479	94	4.5078	57	8.87815	117	5.87364	72	6.47876	85	4.90757	65	8.26686	106	9.37456	116	8.36307	107	8.55478	112	16.4626	210	17.8591	221	13.4657	178	0.967986	0.0863214	normal	0.874095	0.168532	normal	0.100394	0.535798	normal	2.96898e-11	1.40295	up	0.961822	0.0692205	normal	0.639755	0.393807	normal	0.00033779
MD00G1118600	8.09142	271	11.1977	377	8.44043	278	5.59807	188	3.78304	126	6.17653	208	5.08321	170	4.03117	134	4.92994	166	2.8596	96	3.11539	104	4.05859	136	4.30929	144	4.43654	149	3.49428	116	0.0241601	-0.823603	normal	0.00361952	-0.951704	normal	1.87369e-07	-1.45656	down	5.10176e-06	-1.16792	down	0.880807	-0.137319	normal	0.486165	-0.479129	normal	0.583057
MD00G1118800	2.3692	49	5.41123	114	4.14146	88	3.43565	72	6.34412	134	3.70424	77	1.6914	35	4.56479	101	5.46516	118	3.92173	81	7.60768	162	4.78826	101	10.9552	229	12.6627	263	11.4346	240	0.929345	0.17602	normal	0.990944	0.0445602	normal	0.533676	0.461902	normal	2.09171e-14	1.55537	up	0.939699	-0.141959	normal	0.770645	0.442951	normal	3.42391e-05
MD00G1119400	9.96637	88	8.66385	71	14.6418	117	4.83922	41	5.12439	45	7.29167	59	6.18771	56	8.80141	69	5.97558	47	3.29108	28	3.45015	28	5.77789	51	6.81888	58	6.02284	51	7.04708	64	0.0626457	-0.926847	normal	0.329187	-0.655318	normal	0.00135876	-1.36168	down	0.0437058	-0.663562	normal	0.829736	0.261332	normal	0.46346	-0.680657	normal	0.198833
MD00G1121200	1.49527	104	1.62054	115	1.54515	107	1.1787	82	1.31792	91	0.939852	66	1.48144	102	0.26564	19	0.291636	21	0.866319	60	0.509885	36	0.633614	44	0.645201	45	0.613461	43	0.799085	55	0.487278	-0.444836	normal	0.197313	-1.1725	normal	7.84612e-05	-1.21412	down	3.22659e-05	-1.1783	down	0.655757	-0.741975	normal	1	-0.0136502	normal	0.997076
MD00G1123300	4.41196	29	9.41234	61	4.43181	28	4.33564	28	3.51332	23	5.30501	33	5.88866	39	8.75377	59	6.99304	46	2.85613	18	2.54979	17	4.21817	28	1.14909	7	1.02574	6	1.33878	9	0.726753	-0.48661	normal	0.781834	0.314729	normal	0.264541	-0.899244	normal	0.00453676	-2.41165	down	0.528224	0.793106	normal	0.117529	-1.18828	normal	--
MD00G1124500	0.776554	23	0.724893	20	0.695932	19	0.395391	12	0.206376	7	0.429391	10	1.0297	25	0.397142	11	0.298247	7	0.162658	5	0.347381	11	0.306333	8	0.302917	6	0.335977	11	0.403756	11	0.33117	-1.09282	normal	0.732634	-0.501506	normal	0.0406809	-1.36265	down	0.067052	-1.13755	normal	--	--	--	--	--	--	--
MD00G1125200	1.68198	14	2.40857	19	0.82097	6	1.88842	15	2.93695	24	2.12766	17	1.62276	14	3.09202	23	3.31042	26	4.02673	33	5.34209	44	4.15884	35	1.14186	9	1.55896	12	2.28535	19	--	--	--	0.581421	0.718168	normal	0.00247408	1.52847	up	--	--	--	0.930151	0.183679	normal	0.416698	0.835572	normal	0.00787029
MD00G1126100	12.589	554	14.7173	583	11.8102	505	11.3474	418	6.12908	233	11.4561	406	6.37542	242	2.51467	123	4.07552	139	7.29545	274	5.87131	250	5.96804	244	8.10924	308	6.14612	235	8.86495	318	0.0402949	-0.632089	normal	2.30748e-10	-1.67758	down	2.5295e-11	-1.0905	down	4.81131e-11	-0.920469	normal	0.267743	-1.05535	normal	0.21265	0.613817	normal	0.735193
MD00G1127700	137.382	976	101.014	677	141.617	981	128.776	884	133.663	952	76.0761	490	69.5967	494	149	1060	92.3894	626	133.72	895	183.127	1246	140.194	977	277.841	1892	265.95	1733	268.818	1930	0.877677	-0.176477	normal	0.804114	-0.246139	normal	0.477819	0.249357	normal	4.85392e-16	1.0867	up	0.959735	-0.0790173	normal	0.509157	0.521502	normal	8.25069e-07
MD00G1129400	4.90711	125	5.66348	142	5.48576	139	2.44633	61	1.5546	39	1.90313	47	0.887075	22	0.969704	25	1.74611	44	0.576427	14	0.570273	14	1.59529	40	1.83593	46	1.071	26	3.31323	84	4.86131e-05	-1.46191	down	2.66947e-07	-2.13135	down	4.76647e-17	-2.57246	down	1.19585e-05	-1.36917	down	0.566238	-0.677922	normal	0.831622	-0.417012	normal	0.515537
MD00G1131800	5.46406	118	6.09452	131	6.02232	129	3.96653	89	6.25714	139	3.70929	80	3.93323	88	7.53672	157	8.34541	174	2.89277	61	2.68511	61	3.77507	84	2.2223	50	1.95403	45	2.44232	54	0.680724	-0.292992	normal	0.836888	0.175172	normal	0.00269301	-0.87001	normal	5.63842e-07	-1.33237	down	0.640558	0.457523	normal	0.12523	-1.01961	normal	0.47323
MD00G1136300	48.1015	690	71.9212	1009	54.1721	767	69.8266	1004	26.6053	382	69.4707	964	68.3779	977	32.8634	467	35.6734	502	16.9181	236	12.7529	187	21.6001	309	11.2181	172	6.61804	100	11.7889	183	0.981286	-0.0654082	normal	0.745636	-0.314831	normal	1.71084e-08	-1.74658	down	1.27364e-13	-2.42664	down	0.866332	-0.258633	normal	0.15291	-1.40534	normal	0.285954
MD00G1137300	74.3117	1884	81.7775	2039	95.7685	2420	50.5237	1268	43.3179	1102	38.231	951	54.2852	1384	36.574	925	46.8176	1162	31.8786	799	35.8215	888	44.774	1125	56.1213	1405	43.3504	1081	61.9344	1574	2.28327e-06	-0.930202	normal	0.00329025	-0.843231	normal	1.52456e-09	-1.16775	down	0.00206596	-0.632866	normal	0.923289	0.0761791	normal	0.616405	-0.298566	normal	0.162654
MD00G1142500	5.25517	251	5.69	276	3.50107	167	3.04291	145	3.08919	147	3.30327	159	3.13024	148	1.19461	59	2.24548	110	2.42258	117	1.91381	93	2.17129	104	2.85305	136	3.04045	146	2.82945	134	0.149946	-0.619039	normal	0.0357924	-1.10457	down	0.000898583	-1.13851	down	0.0173759	-0.727778	normal	0.559315	-0.496907	normal	1	-0.00754887	normal	0.313639
MD00G1142600	49.3471	1515	55.712	1635	45.4128	1419	66.9868	1897	19.1211	537	59.9904	1641	24.4754	709	27.5405	772	29.4498	824	16.6576	463	14.0763	399	13.7814	390	15.3838	428	12.4302	342	16.4194	466	0.930136	-0.160939	normal	0.000440824	-0.96062	normal	3.38192e-34	-1.86191	down	2.48441e-52	-1.87536	down	0.577076	-0.806445	normal	0.00812472	-0.874723	normal	1
MD00G1143500	56.4977	1381	46.8539	1145	62.3659	1470	51.2806	1239	22.7687	572	43.9107	1074	40.4834	1003	36.1612	894	36.8811	911	19.1098	452	19.9311	474	22.9118	560	16.7377	412	11.9666	294	14.4566	358	0.446287	-0.466551	normal	0.200895	-0.482611	normal	6.07986e-16	-1.42148	down	8.16313e-23	-1.89825	down	0.984902	-0.0244736	normal	0.00478847	-0.912858	normal	0.0629033
MD00G1143700	1.32967	76	1.02238	78	1.01923	58	0.356811	30	0.427438	35	0.452488	31	0.742794	65	0.488801	21	0.537508	25	0.469798	42	0.508709	28	0.647433	57	0.584574	37	0.582617	51	0.926476	65	0.0330861	-1.14037	down	0.228856	-0.907315	normal	0.061649	-0.733973	normal	0.20316	-0.460665	normal	0.910638	0.220192	normal	0.927907	0.199535	normal	0.863947
MD00G1144300	11.8828	522	14.368	623	9.57116	419	0.885419	37	0.124755	5	0.537693	23	0.529246	23	0.228024	9	0.221893	9	0.0175446	0	0.020401	0	0	0	0.218557	10	0.0668574	2	0.172081	8	1.08125e-29	-4.58317	down	3.64839e-34	-5.227	down	4.11313e-57	#NAME?	down	3.6103e-43	-6.27651	down	0.791188	-0.651553	normal	--	--	--	--
MD00G1144400	1.12042	34	1.04671	32	0.903797	27	0.965688	29	1.23229	37	0.312605	9	0.773158	23	1.16827	37	1.05832	33	2.69462	83	1.64605	51	2.44903	75	1.1056	33	1.31067	40	1.88623	57	0.850653	-0.306807	normal	1	0.0264343	normal	0.00195666	1.17342	up	0.28153	0.49311	normal	0.827376	0.322791	normal	0.0635876	1.17347	normal	0.260976
MD00G1144500	2.29424	32	3.30486	43	3.11727	42	3.39598	46	4.32066	60	4.9292	65	4.69873	66	9.4643	123	7.03277	91	2.81266	39	4.34082	57	4.73839	66	5.04864	69	3.5728	49	5.07431	73	0.515051	0.549778	normal	0.0138736	1.2862	up	0.325578	0.475706	normal	0.0508574	0.718287	normal	0.495023	0.726805	normal	0.281087	-0.784957	normal	0.814906
MD00G1148600	131.775	2024	112.779	1624	102.994	1462	184.179	2751	208.5	3228	152.984	2237	213.472	3356	178.971	2412	174.546	2404	216.507	3295	225.483	3186	212.936	3245	222.177	3290	244.559	3686	272.694	4304	0.0302624	0.687674	normal	0.0387879	0.703421	normal	1.49454e-09	0.934163	normal	2.42798e-09	1.1523	up	0.999742	0.00442915	normal	0.693942	0.256936	normal	0.50864
MD00G1151800	3.94506	77	2.23284	48	2.47455	56	4.26113	90	0.850521	19	3.28354	54	2.12512	60	2.66635	33	1.23824	28	0.812196	25	0.894385	17	1.06966	27	1.39997	18	1.0987	34	1.60756	35	0.963293	-0.14665	normal	0.530823	-0.555069	normal	0.000631961	-1.38632	down	0.00885429	-1.04808	down	0.837759	-0.416148	normal	0.47979	-0.804837	normal	0.818188
MD00G1152400	33.9179	459	26.3039	349	23.021	296	40.5123	539	12.379	168	103.241	1371	52.0124	713	15.3794	200	27.3243	357	8.18117	111	32.6713	432	13.4885	183	9.81792	131	3.8305	51	21.299	292	0.760285	0.913607	normal	0.904289	0.227637	normal	0.46365	-0.597388	normal	0.0357805	-1.20949	down	0.804624	-0.695961	normal	0.720419	-0.800211	normal	0.882652
MD00G1156300	0.6857	19	1.15261	33	1.00759	28	1.61994	46	1.30745	37	1.24145	35	1.58857	46	1.26345	35	1.40193	39	1.35221	39	1.8391	52	1.9852	57	2.69389	78	1.56702	45	1.7185	50	0.58581	0.564717	normal	0.552328	0.612088	normal	0.0498808	0.893868	normal	0.0156766	1.12489	up	0.991381	0.0371987	normal	0.805747	0.307761	normal	0.869996
MD00G1156400	1.67458	83	1.61597	78	1.76131	92	0.695878	38	1.54784	80	1.61594	83	1.19043	59	1.19833	57	0.833678	44	1.00633	45	1.15316	61	0.783371	42	0.808051	41	0.750093	40	0.675803	36	0.699848	-0.330977	normal	0.374038	-0.634309	normal	0.0313822	-0.767324	normal	0.000575179	-1.10212	down	0.776308	-0.315356	normal	0.943798	-0.106541	normal	0.748963
MD00G1157500	0.479706	3	1.14842	7	0.514939	3	0.486505	3	0.865646	5	0.347299	2	1.8559	12	1.65799	10	1.22581	7	0.387344	2	0.392852	2	0.386198	2	4.81923	31	3.93568	24	3.6514	25	--	--	--	--	--	--	--	--	--	1.50974e-05	2.63364	up	--	--	--	--	--	--	3.17896e-07
MD00G1161000	1.26151	36	1.8226	53	1.42998	41	2.03916	59	2.09294	60	2.36122	68	2.0198	58	1.48892	44	2.46087	73	2.80117	80	2.78395	82	3.63357	105	2.60415	75	3.533	101	2.91489	83	0.518548	0.527507	normal	0.627812	0.455358	normal	0.00203744	1.04431	up	0.00138	1.00495	up	0.958261	-0.0825238	normal	0.433345	0.614715	normal	0.992901
MD00G1165000	12.4139	338	13.5172	357	13.6893	381	9.85823	265	7.3288	203	12.0998	310	8.08824	216	7.23137	216	7.88581	227	7.03486	184	8.25951	236	8.11786	211	5.37898	140	5.42849	145	6.60928	165	0.14309	-0.465088	normal	0.0535965	-0.680709	normal	3.39306e-05	-0.763854	normal	1.9827e-14	-1.24727	down	0.758169	-0.224963	normal	0.953562	-0.057121	normal	0.111699
MD00G1165100	80.068	1556	79.6087	1545	94.1843	1781	38.9523	754	37.1227	716	48.5687	944	26.4191	508	33.7512	666	31.2597	615	30.6106	595	45.8516	896	33.8526	660	18.9667	366	22.2246	429	22.1924	424	7.94319e-08	-1.01367	down	2.01242e-08	-1.42161	down	2.11808e-13	-1.17615	down	1.21443e-58	-1.9916	down	0.521625	-0.417369	normal	0.653512	0.271418	normal	0.0190693
MD00G1165200	1.75825	26	1.96915	29	1.7159	24	2.15865	29	2.41715	35	1.57189	21	2.7968	42	1.7322	25	1.2324	18	7.20842	95	3.60109	50	5.44211	74	4.35095	61	2.66936	36	3.2295	45	0.971164	0.108692	normal	0.946539	0.132342	normal	0.00140544	1.47619	up	0.0425253	0.857529	normal	1	0.0114726	normal	0.0444213	1.37141	up	0.467197
MD00G1167000	36.8487	1125	16.9594	516	13.9947	418	69.2935	2100	44.6706	1355	20.6151	617	46.055	1395	20.711	629	20.8667	633	20.7145	623	23.107	703	27.6537	839	54.6468	1653	64.5333	1926	69.4627	2106	0.547177	0.987708	normal	0.82369	0.392786	normal	0.943197	0.0777481	normal	4.3804e-06	1.47436	up	0.718408	-0.605212	normal	0.843134	-0.289923	normal	1.69997e-14
MD00G1168800	1.73261	58	2.47177	84	2.01463	69	2.16151	73	1.32245	44	1.27874	43	1.40876	47	0.331648	11	1.0128	35	0.501966	16	0.543924	18	0.968168	32	0.669904	22	0.771396	25	1.14939	38	0.647202	-0.394597	normal	0.0531432	-1.1557	normal	1.16536e-05	-1.67083	down	0.000231562	-1.30122	down	0.559315	-0.772037	normal	0.810073	-0.489887	normal	0.81746
MD00G1170400	1.19063	42	1.6093	57	1.10272	38	1.1472	40	0.789725	27	0.549045	19	0.671447	23	0.100277	3	0.370158	13	0.515668	18	0.331553	11	0.64658	23	0.640753	22	0.360362	12	0.370814	13	0.446287	-0.667043	normal	0.00638686	-1.78663	down	0.00253858	-1.39221	down	0.000468899	-1.53132	down	0.505269	-1.1315	normal	--	--	--	--
MD00G1171800	0.727566	47	0.417127	27	0.60297	39	1.4314	94	0.99015	64	1.45956	97	1.31371	84	0.745927	50	0.72942	48	1.49314	97	1.25507	84	1.27006	82	1.10617	71	0.541562	34	0.405967	26	0.0136158	1.17653	up	0.36711	0.713521	normal	0.00030968	1.22407	up	0.801579	0.224829	normal	0.62294	-0.473263	normal	0.526011	0.537239	normal	0.0520641
MD00G1172900	58.4151	1996	72.4623	2491	80.2457	2719	31.0291	1065	13.7088	468	26.6238	914	25.7599	875	11.4687	409	20.6051	727	6.78968	231	8.02926	280	11.9274	409	23.4153	800	16.7662	572	25.0606	849	1.48014e-07	-1.55422	down	1.88533e-11	-1.8148	down	1.4132e-29	-2.9636	down	1.45193e-13	-1.68688	down	0.82757	-0.270011	normal	0.146812	-1.12326	normal	0.000422716
MD00G1174600	1.60562	86	1.57371	81	1.64673	101	2.67934	149	2.48521	120	2.06642	100	2.43214	157	1.28566	86	1.10116	76	2.85915	170	1.42282	77	2.26105	133	3.66574	199	2.56123	176	2.7678	169	0.427333	0.464833	normal	0.796798	0.277965	normal	0.36194	0.508647	normal	1.98476e-06	1.03204	up	0.855933	-0.198105	normal	0.860885	0.25844	normal	0.34219
MD00G1175200	0.250002	6	0.235114	6	0.397639	10	0.439733	11	0.336362	8	0.122544	3	0.284096	7	0.0895003	2	0.332222	8	0.351678	9	0.383053	10	0.200724	5	0.711295	18	1.02711	26	0.869054	23	--	--	--	--	--	--	--	--	--	0.00756099	1.61647	up	--	--	--	--	--	--	0.0507241
MD00G1179200	59.743	2662	60.5645	2690	56.1327	2566	22.6097	1130	36.926	1771	32.8464	1606	25.5205	1271	99.7629	3883	90.2679	4003	75.546	3567	18.1145	830	37.3151	1763	19.1799	925	27.7387	1373	24.1625	1169	9.03359e-05	-0.811148	normal	0.86304	0.236266	normal	0.682382	-0.357823	normal	1.64534e-22	-1.18159	down	0.518221	1.038	normal	0.780588	-0.565935	normal	0.731933
MD00G1182100	4.20749	29	4.41177	30	7.29627	49	3.08892	21	5.63873	40	4.77401	31	9.95987	70	12.2473	84	12.9583	88	10.0999	69	8.87379	61	7.98547	55	8.54902	58	15.5011	102	14.8976	105	0.891976	-0.229802	normal	0.0299574	1.19092	up	0.0596229	0.782179	normal	0.00396479	1.30444	up	0.102613	1.40869	normal	0.694461	-0.3816	normal	0.450389
MD00G1185200	9.34479	455	6.65416	321	7.95143	387	12.7605	621	11.2409	548	8.28788	399	14.1901	689	10.3644	511	10.7741	527	17.9842	858	13.1186	640	14.4655	704	17.2223	834	16.8983	809	16.4746	799	0.399896	0.434137	normal	0.0816547	0.596473	normal	2.26731e-05	0.926234	normal	4.55088e-17	1.08035	up	0.824645	0.151771	normal	0.523059	0.356517	normal	0.722633
MD00G1185400	0.392677	21	0.445727	24	0.297371	15	0.531791	28	0.872186	46	0.40099	21	0.461004	24	0.0440871	2	0.492386	26	0.703929	37	0.618366	33	0.988586	53	1.54442	83	0.826204	44	0.952339	50	0.538531	0.665677	normal	0.946539	-0.181264	normal	0.0334761	1.04128	up	0.00465365	1.57265	up	0.602365	-0.860919	normal	0.165307	1.24763	normal	0.632854
MD00G1186700	0.264787	5	0.551307	11	0.672482	13	1.93724	40	2.14261	44	1.50157	31	1.08015	22	0.235156	4	1.66397	34	0.28234	5	0.580976	11	0.425581	8	1.00097	20	0.221394	4	0.276	5	0.00235911	1.99114	up	--	--	--	--	--	--	--	--	--	0.506651	-0.928387	normal	--	--	--	--
MD00G1188700	0.222327	13	0.26028	15	0.302893	17	0.30123	18	0.319482	18	0.158098	9	0.160888	9	0.202128	11	0.146185	8	0.708906	43	0.535477	32	0.536661	32	0.371257	22	0.453564	27	0.580488	35	--	--	--	--	--	--	0.0151224	1.2552	up	0.0916274	0.910592	normal	--	--	--	0.00996305	1.93997	up	0.793066
MD00G1189000	5.18016	152	4.38284	129	4.42297	127	2.7355	80	2.61405	76	3.04695	89	2.74131	80	1.50447	44	1.97618	57	0.920011	26	0.766911	22	1.15223	33	0.704764	20	0.638257	18	1.15603	33	0.0917944	-0.733381	normal	0.00896179	-1.14656	down	6.51894e-15	-2.32717	down	2.52023e-18	-2.51257	down	0.665091	-0.424203	normal	0.0916594	-1.1547	normal	0.942343
MD00G1189900	8.20337	73	7.07931	62	8.2004	71	3.87447	34	4.45649	39	1.60984	14	2.18793	19	6.59248	62	3.15284	28	2.42116	21	7.81154	70	4.16889	37	12.2036	107	8.71231	75	9.97005	88	0.0195056	-1.2402	down	0.187794	-0.891094	normal	0.220996	-0.679409	normal	0.212164	0.401215	normal	0.872116	0.340267	normal	0.928852	0.236749	normal	0.0734417
MD00G1203700	1.28098	28	1.18809	27	0.983622	22	1.03096	23	0.66442	14	0.815532	18	0.580866	12	0.246722	5	0.329397	7	0.528404	11	0.218876	5	0.784148	17	0.669731	15	0.494271	11	0.44299	9	0.733592	-0.481812	normal	0.0578956	-1.65577	normal	0.0444548	-1.21755	down	0.0448836	-1.12628	down	--	--	--	--	--	--	--
MD00G1220300	0.676447	7	1.27611	14	0.928404	10	2.96976	34	2.76996	31	2.28072	25	1.13646	12	2.90132	34	2.74451	32	4.1711	47	2.49222	28	2.70858	31	2.32857	26	1.30695	14	2.09611	23	0.0490933	1.54177	up	--	--	--	0.000631159	1.77944	up	--	--	--	0.910253	-0.191248	normal	0.731951	0.448217	normal	0.323234
MD00G1220400	7.07277	51	7.07308	62	5.16984	43	7.78601	68	10.9901	92	8.48608	72	13.3983	120	21.3256	169	16.2051	140	11.6448	104	14.0872	123	11.6282	101	8.56943	73	11.6852	97	11.2352	95	0.410138	0.575204	normal	0.000245146	1.48621	up	0.00043097	1.07837	up	0.0126261	0.774708	normal	0.291735	0.900852	normal	0.619583	-0.381706	normal	0.633898
MD00G1220800	2.27679	102	2.14907	95	1.53602	67	1.54784	69	0.777428	34	2.17775	97	1.22146	54	0.299745	13	0.276997	12	1.22806	54	0.577684	26	1.06851	47	1.03749	46	0.437852	21	1.24306	57	0.723833	-0.397947	normal	0.0053763	-1.71452	down	0.0044858	-1.05074	down	0.00733856	-1.07908	down	0.509959	-1.32783	normal	0.728323	0.691151	normal	1
MD01G1000200	4.09525	122	5.82524	173	5.89643	174	4.59872	137	2.69618	80	7.00465	208	4.69162	140	3.63343	113	4.29326	130	1.87795	55	1.68326	50	1.72324	51	1.15731	33	1.52433	45	1.32478	39	0.940014	-0.139374	normal	0.711206	-0.265314	normal	3.94731e-09	-1.58214	down	6.80538e-12	-1.99272	down	0.91676	-0.135086	normal	0.00631306	-1.28999	down	0.635262
MD01G1009700	0.890082	17	1.70318	29	0.859085	14	1.7773	35	1.7675	33	1.59629	28	1.00654	18	1.09393	22	1.85459	32	1.28662	23	1.47106	25	2.08339	35	1.56413	30	2.37017	45	2.62288	48	0.523245	0.682	normal	0.857933	0.289616	normal	0.487188	0.474311	normal	0.0204702	1.04614	up	0.774243	-0.401508	normal	0.905025	0.209858	normal	0.465138
MD01G1025400	4.57404	128	3.82429	107	4.83772	135	4.98346	139	2.20442	61	12.393	344	7.09176	198	2.94595	84	3.57456	101	1.93172	53	2.93971	83	3.25517	91	2.13591	59	1.45828	40	1.88623	52	0.842434	0.55731	normal	0.964899	0.076075	normal	0.0193691	-0.698823	normal	1.75032e-06	-1.28211	down	0.840983	-0.491395	normal	0.577859	-0.749323	normal	0.343737
MD01G1026400	4.31364	188	7.87087	344	6.05615	263	3.98047	174	4.57868	200	6.56448	285	3.71831	161	4.74193	215	4.94109	220	4.9827	216	3.30503	148	4.27542	187	2.18366	97	3.02066	131	3.41974	149	0.798325	-0.268109	normal	0.568038	-0.388408	normal	0.244912	-0.523148	normal	0.00976807	-1.06579	down	0.878289	-0.129912	normal	0.907938	-0.107736	normal	0.215133
MD01G1027200	1.20502	28	3.42522	79	2.72522	62	6.27828	145	3.53727	82	5.69716	132	6.20578	145	9.65646	225	3.08503	71	4.35435	101	5.94792	138	5.49106	128	2.22827	51	2.41958	56	2.51292	58	0.100578	1.09147	normal	0.258164	1.41242	normal	0.00202891	1.12545	up	0.986264	-0.023175	normal	0.838121	0.313141	normal	0.871891	-0.260036	normal	0.000136745
MD01G1027400	4.37045	68	5.10172	78	4.82419	76	4.90833	76	6.61975	104	3.58488	53	3.43981	53	6.16058	101	5.91825	94	10.9068	167	11.5522	181	10.5927	165	12.1894	187	13.3308	201	9.54097	149	0.969752	0.0727143	normal	0.858687	0.186609	normal	9.27112e-07	1.2144	up	5.8824e-09	1.28502	up	0.9416	0.103659	normal	0.0166446	1.05399	up	0.947793
MD01G1028300	5.40045	225	3.35499	143	3.88304	161	3.84155	161	4.78877	198	5.21303	223	6.83891	280	3.76507	163	4.49436	196	5.7318	237	4.20981	177	5.19359	215	8.67073	366	9.06929	376	8.76194	360	0.87547	0.139238	normal	0.709579	0.298239	normal	0.480108	0.254971	normal	1.89787e-11	1.06869	up	0.85974	0.147438	normal	0.991979	-0.0168521	normal	3.19994e-05
MD01G1030300	10.1976	339	9.80304	372	7.83062	279	11.2052	441	11.6792	443	12.6202	417	4.24233	182	3.77038	186	5.06641	227	3.45065	139	3.13487	145	5.19169	180	2.94542	113	4.07554	153	5.09656	182	0.219024	0.397077	normal	0.0466154	-0.708239	normal	4.03333e-08	-1.08746	down	4.06362e-07	-1.13392	down	0.0104542	-1.11515	down	0.613539	-0.353658	normal	0.987077
MD01G1030600	5.76985	92	5.82803	92	4.85149	77	5.29511	87	2.17027	35	6.22959	98	3.80065	63	4.60318	75	4.52883	73	3.18843	51	2.15064	34	2.72281	42	1.81508	28	3.49387	56	1.81083	30	0.849386	-0.243298	normal	0.757908	-0.280379	normal	0.0026025	-1.03385	down	0.000182293	-1.18556	down	0.979091	-0.0443599	normal	0.372259	-0.726759	normal	0.954576
MD01G1032400	15.9817	316	12.799	248	13.1844	257	11.5253	227	11.5226	229	18.7573	368	15.9743	320	20.7531	396	16.7102	320	10.2869	204	7.06529	137	10.7681	213	6.88536	135	6.4053	125	6.21245	124	1	0.0069086	normal	0.465242	0.361918	normal	0.0273117	-0.562348	normal	1.89855e-09	-1.08592	down	0.597822	0.34563	normal	0.0133377	-0.897956	normal	0.2115
MD01G1038000	6.35784	87	3.62133	46	6.20709	81	3.2278	42	1.57394	21	5.38334	68	2.61993	36	1.68766	21	1.41619	17	3.07821	40	3.29126	42	1.79965	24	1.50064	19	1.47443	19	2.50321	35	0.521575	-0.706475	normal	0.0120243	-1.50594	down	0.0418566	-1.00787	down	0.00210506	-1.54224	down	0.610172	-0.809298	normal	0.670895	0.525298	normal	0.621302
MD01G1041300	3.84423	165	4.15143	172	3.90411	163	2.04069	87	4.61236	209	2.95216	132	2.02426	87	2.15406	108	3.37345	163	6.37905	278	4.33742	183	4.82191	218	1.75672	75	1.48313	66	1.21934	50	0.849049	-0.222898	normal	0.442669	-0.455791	normal	0.0979402	0.446865	normal	2.7787e-09	-1.37739	down	0.859646	-0.244993	normal	0.0521346	0.929258	normal	4.06406e-07
MD01G1041900	207.589	1294	239.072	1397	227.143	1331	175.356	1054	126.91	795	136.84	790	148.35	940	131.094	756	141.528	816	70.4875	433	74.7397	442	95.4292	593	134.105	810	57.9467	345	149.967	961	0.0057521	-0.604361	normal	0.0399718	-0.65254	normal	1.61188e-21	-1.44831	down	0.00295723	-0.915195	normal	0.945474	-0.0579685	normal	0.027003	-0.769912	normal	0.714815
MD01G1045700	2.50772	17	5.46767	36	6.24142	41	4.0753	27	5.32808	37	5.35709	35	9.56707	68	18.7879	123	11.9685	78	5.1414	36	11.4648	76	6.18021	43	9.3842	64	7.28331	49	8.28009	60	0.98289	0.0774736	normal	0.0141097	1.54495	up	0.340942	0.728672	normal	0.020369	0.89162	normal	0.0848014	1.45726	normal	0.414271	-0.789844	normal	0.935493
MD01G1046700	20.7719	418	29.1977	582	31.9633	641	23.4301	477	24.9793	505	15.8581	311	14.4784	288	27.4798	574	23.3791	482	13.7061	274	13.95	282	15.4206	309	11.3217	226	13.3803	260	11.8122	236	0.605053	-0.340307	normal	0.746208	-0.260742	normal	0.000786384	-0.917843	normal	2.02226e-05	-1.17389	down	0.955961	0.0700988	normal	0.385613	-0.630734	normal	0.521498
MD01G1047000	13.5066	343	15.2495	384	18.0768	445	22.9121	572	25.4502	643	36.9728	925	36.5566	923	43.4331	1133	46.9325	1206	24.1878	612	21.3771	548	30.0242	764	21.8411	549	40.0089	1010	18.4201	468	0.0474165	0.870601	normal	2.74827e-09	1.50355	up	0.0019847	0.720757	normal	0.176322	0.800094	normal	0.317661	0.623023	normal	0.0313373	-0.756685	normal	0.980065
MD01G1049300	8.44448	46	10.3174	53	13.7287	69	2.20578	11	3.9693	21	2.36942	11	1.94242	10	2.07539	10	1.5154	7	0.962032	5	1.62783	8	1.95283	10	3.40483	17	3.24467	16	5.45955	30	0.000299034	-1.96397	down	1.20334e-05	-2.61021	down	6.03546e-10	-2.86265	down	0.000386929	-1.40471	down	--	--	--	--	--	--	--
MD01G1049600	17.2409	95	9.9215	51	21.1988	106	3.81838	20	2.16209	11	10.7332	53	10.2204	57	2.9967	15	4.78827	24	2.06596	10	2.93018	15	1.77605	9	7.1791	37	2.87462	14	8.35376	46	0.0766519	-1.5844	normal	0.114405	-1.36645	normal	6.61896e-06	-2.88376	down	0.0200689	-1.36673	down	0.950132	0.206373	normal	--	--	--	--
MD01G1050500	0.88841	29	0.800196	26	0.90347	30	0.56567	19	1.30111	44	1.00598	33	1.53692	45	0.891071	31	0.772618	26	1.46802	50	1.62492	55	1.69549	50	1.91816	62	1.77849	59	1.40113	48	0.93004	0.176679	normal	0.832906	0.289593	normal	0.050775	0.872593	normal	0.0098443	1.00205	up	0.95928	0.0995487	normal	0.544547	0.609552	normal	0.937472
MD01G1051900	17.9048	406	15.7129	361	30.32	697	6.09538	138	10.3197	234	31.2665	708	6.95371	157	18.6876	443	13.9567	322	12.4504	280	8.4	191	7.47287	168	2.38065	53	1.94256	43	1.45845	32	0.863469	-0.439045	normal	0.561674	-0.63979	normal	0.0442271	-1.1907	down	5.68214e-07	-3.50479	down	0.942346	-0.209587	normal	0.707646	-0.523104	normal	6.21289e-06
MD01G1052700	1.88508	41	1.59016	34	2.02256	43	2.77894	60	1.30281	28	1.65913	36	1.48023	31	2.41267	51	1.72895	37	1.73572	36	1.17129	25	1.47275	31	0.865659	17	0.178073	3	0.600725	12	0.981588	0.0756823	normal	0.992276	0.0389134	normal	0.561756	-0.35382	normal	9.75952e-05	-1.87031	down	0.986516	-0.0439188	normal	0.780505	-0.365877	normal	0.0148036
MD01G1061800	3.837	173	3.7791	174	2.78729	125	2.53089	111	3.22244	140	3.18297	136	1.82958	82	1.09657	52	1.18728	53	2.14843	100	1.74452	79	2.68503	121	1.88103	83	2.23045	99	2.30883	99	0.653085	-0.284198	normal	0.00105125	-1.30949	down	0.0225832	-0.648349	normal	0.00137345	-0.738017	normal	0.215411	-1.03676	normal	0.33257	0.687197	normal	0.955008
MD01G1064600	44.8537	1640	39.3479	1629	39.6504	1381	29.9971	1000	24.0868	691	29.9047	1008	24.3989	903	20.4985	522	25.4888	616	18.4415	480	16.9656	457	23.9698	684	24.1859	821	20.2336	725	23.8908	817	9.64711e-05	-0.781733	normal	9.10773e-06	-1.16171	down	3.56053e-20	-1.51474	down	2.07935e-15	-0.96594	normal	0.580779	-0.390016	normal	0.712787	-0.327285	normal	0.0294935
MD01G1065600	155.673	4742	156.277	4756	207.078	6315	54.0604	1637	104.412	3185	78.9203	2401	46.7626	1427	108.198	3412	87.6769	2703	56.8085	1730	48.7627	1489	35.7108	1089	11.8492	357	26.9329	814	21.9387	667	0.000697767	-1.12891	down	0.007802	-1.04105	down	1.17415e-12	-1.87029	down	3.7814e-25	-3.09575	down	0.962236	0.0772074	normal	0.423934	-0.801983	normal	0.00848924
MD01G1072900	24.911	932	28.4797	1071	25.6604	966	14.4623	539	13.7112	510	18.3165	682	16.2069	598	11.8991	463	11.3345	435	3.84408	142	3.78358	143	6.42882	239	2.58489	96	2.35309	87	3.41164	126	0.000114861	-0.775797	normal	0.000449723	-0.962167	normal	2.07325e-55	-2.49666	down	4.78376e-114	-3.25367	down	0.763081	-0.19676	normal	2.11984e-06	-1.50886	down	0.284201
MD01G1073000	8.87774	189	9.16043	191	10.0896	213	4.41324	93	3.35609	71	4.59445	94	5.93695	126	2.63239	57	3.10898	66	1.05519	21	0.635133	13	1.45866	31	1.125	23	0.265796	5	1.42344	30	8.60587e-05	-1.19771	down	0.000801953	-1.2254	down	1.38208e-30	-3.18441	down	9.89935e-37	-3.34233	down	0.984778	-0.038858	normal	0.0608547	-1.93279	normal	0.982023
MD01G1075000	1.56791	37	1.5427	36	0.883875	21	1.55587	37	1.48883	35	1.95683	46	1.64599	39	2.02255	47	2.02189	47	0.561997	13	0.144495	3	0.81159	19	0.830841	19	0.692151	16	1.01688	24	0.805564	0.330527	normal	0.602982	0.526814	normal	0.0208756	-1.42083	down	0.207781	-0.661373	normal	0.898015	0.187304	normal	0.00491854	-1.92212	down	0.546498
MD01G1076900	5.60859	359	6.12101	395	5.93415	377	4.16799	266	3.09232	198	4.32367	277	3.69078	237	2.01192	130	1.92007	124	3.24679	209	2.26881	146	2.53325	163	3.75033	240	2.82914	181	3.39139	217	0.0255344	-0.607006	normal	6.4736e-05	-1.17717	down	4.43864e-10	-1.12109	down	2.02719e-07	-0.814919	normal	0.498974	-0.580806	normal	0.950528	0.0834313	normal	0.500815
MD01G1078000	26.7588	826	29.1085	869	33.8189	1000	10.4531	332	7.61267	231	6.87479	215	10.8655	339	10.6949	348	10.2815	334	5.53923	173	6.26832	202	6.38129	185	9.29725	294	6.7296	215	10.0859	300	3.64144e-22	-1.78863	down	9.49277e-08	-1.37355	down	4.45819e-46	-2.26078	down	4.70826e-28	-1.72515	down	0.552728	0.405826	normal	0.0202803	-0.860926	normal	0.0574078
MD01G1080500	3.20205	393	3.15253	390	2.73425	332	3.79881	467	6.92761	851	4.49773	555	6.76651	831	2.02414	249	2.79757	344	8.33185	1026	4.98533	614	6.27148	773	7.81297	960	6.30259	773	7.5403	923	0.230156	0.750195	normal	0.833198	0.379054	normal	0.00152659	1.11904	up	1.33941e-16	1.26303	up	0.807051	-0.385548	normal	0.519228	0.767392	normal	0.891655
MD01G1083000	23.1446	149	17.1684	103	14.9106	90	39.9925	248	35.8174	233	8.16732	47	32.9581	214	54.584	346	30.6794	188	54.5318	330	74.8425	468	51.7666	332	119.386	739	105.006	618	92.7528	608	0.754523	0.630604	normal	0.0737043	1.15539	normal	1.8986e-07	1.73033	up	8.85557e-38	2.53286	up	0.721028	0.515556	normal	0.367062	0.60071	normal	0.000281094
MD01G1083400	11.4562	555	8.3192	405	7.23289	345	15.6245	758	21.1958	1021	7.35905	360	14.9053	720	8.29075	404	11.7136	575	22.2616	1082	21.5276	1050	23.1952	1122	25.9731	1261	25.4895	1231	24.4816	1175	0.555676	0.715683	normal	0.576024	0.406214	normal	3.47021e-18	1.32373	up	1.28711e-32	1.50073	up	0.8114	-0.321869	normal	0.00307568	0.943348	normal	0.656866
MD01G1083500	9.77128	153	7.56065	112	7.95239	122	12.6705	194	11.3257	178	12.061	162	14.2975	213	12.697	211	13.0391	208	12.5004	192	12.5338	194	13.0351	204	19.131	284	15.66	221	18.5408	273	0.315899	0.4672	normal	0.0752081	0.733675	normal	0.010187	0.613981	normal	1.27925e-07	1.01791	up	0.737617	0.25659	normal	0.919549	-0.0937248	normal	0.166885
MD01G1085900	46.1132	1254	53.1052	1390	48.4257	1263	46.207	1238	26.53	721	37.62	973	25.0081	679	29.4006	754	28.8772	751	20.7969	544	22.5085	593	23.9615	648	25.8902	690	20.6949	542	27.4081	748	0.279535	-0.410378	normal	0.00485874	-0.81246	normal	2.02797e-13	-1.12422	down	2.53255e-15	-0.969676	normal	0.541827	-0.410415	normal	0.633837	-0.285798	normal	0.768277
MD01G1087300	0.620478	25	1.10538	46	0.91801	39	0.930598	39	0.239751	9	0.415068	17	0.263849	10	0.307753	13	0.148587	6	0.265897	10	0.211766	9	0.150778	6	0.268648	11	0.222494	9	0.121322	4	0.57401	-0.75265	normal	0.00820409	-1.89545	down	4.50906e-05	-2.1313	down	2.00926e-05	-2.18438	down	--	--	--	--	--	--	--
MD01G1088100	0.246353	9	0.689778	13	0.927039	16	0.761373	14	0.664684	13	0.297861	6	0.768969	9	1.9196	33	1.4508	20	0.440883	12	1.69965	24	0.66287	18	2.97739	45	2.07641	36	1.68621	31	--	--	--	--	--	--	--	--	--	0.00106286	1.57081	up	--	--	--	0.93483	-0.194578	normal	0.0787602
MD01G1088900	10.8553	566	6.34098	331	9.71812	508	8.0545	418	9.79019	510	5.3714	280	7.28084	379	2.13999	112	2.87349	150	1.99732	102	1.25554	65	1.98671	103	1.94553	100	2.288	117	1.37856	70	0.84843	-0.215605	normal	0.161312	-1.1064	normal	3.78599e-08	-2.37463	down	8.08207e-08	-2.28165	down	0.51625	-0.90457	normal	0.53574	-1.24143	normal	0.962023
MD01G1089600	1.3274	32	1.57713	38	1.26778	30	2.14667	52	1.92981	46	0.62156	15	1.60154	38	1.57895	39	1.79246	44	3.0806	74	4.77363	117	3.64992	88	3.04587	73	2.63919	63	1.7361	41	0.940351	0.180916	normal	0.810348	0.301537	normal	2.11858e-05	1.48677	up	0.0281537	0.835012	normal	0.948566	0.110709	normal	0.0269198	1.21088	up	0.265835
MD01G1090900	23.2969	1287	29.4586	1612	24.9197	1363	16.0311	889	15.7876	870	21.0296	1150	7.969	446	7.79276	406	7.88712	420	3.78754	210	3.04248	165	5.58772	308	2.16536	117	2.39077	133	2.77749	157	0.0174487	-0.548383	normal	5.11943e-12	-1.71771	down	1.09076e-37	-2.63606	down	1.32393e-60	-3.37798	down	0.00133592	-1.17937	down	0.0102896	-0.892494	normal	0.280789
MD01G1092000	9.56156	106	14.6959	161	20.6993	218	21.5063	235	20.0915	224	18.4987	203	26.1683	295	41.8967	453	63.0678	685	36.1325	406	46.5069	509	46.2215	520	37.0224	406	45.5524	507	22.1808	249	0.402474	0.452153	normal	0.0484016	1.58994	up	1.25893e-10	1.57116	up	0.0134198	1.27127	up	0.390922	1.12811	normal	1	0.00717406	normal	0.748213
MD01G1092300	6.78819	374	7.63633	425	7.82893	430	9.39738	520	11.6585	644	8.11995	454	13.4005	735	12.0854	680	18.5277	1055	18.5705	1035	18.0538	1016	18.3129	1015	16.4292	911	21.4062	1194	12.5253	689	0.21206	0.399526	normal	0.00485874	1.03338	up	3.77111e-18	1.32474	up	0.00102039	1.1952	up	0.422251	0.622866	normal	0.586269	0.31756	normal	0.908209
MD01G1092800	1.78969	52	2.7111	60	3.11711	60	3.79369	83	2.78913	88	3.2844	85	8.50523	177	12.5983	145	11.9434	188	6.00255	190	6.88047	143	7.85562	223	9.50388	214	11.0909	290	4.74756	120	0.381925	0.576512	normal	2.21016e-05	1.59461	up	6.90117e-08	1.69815	up	0.00365344	1.86954	up	0.161829	1.00742	normal	0.884958	0.129777	normal	0.941822
MD01G1093500	42.2248	602	52.7383	737	57.5656	810	66.9597	938	81.6368	1161	78.4711	1080	118.903	1697	171.223	2430	191.588	2666	80.5085	1130	83.8853	1162	95.1836	1344	145.72	2034	122.069	1679	81.0758	1155	0.0116423	0.567401	normal	1.01316e-06	1.68722	up	1.31477e-06	0.764557	normal	0.00167703	1.19097	up	0.013497	1.10965	up	0.0133275	-0.896585	normal	0.503601
MD01G1093700	82.6685	1140	132.71	1679	158.451	2045	250.828	3261	326.605	4193	259.748	3235	318.789	4271	616.993	7986	790.714	9939	693.413	8577	814.104	10223	695.182	8953	372.237	4626	622.117	7778	276.275	3608	4.57163e-05	1.13871	up	0.00237474	2.21713	up	5.71156e-52	2.51863	up	0.00650704	1.72908	up	0.392192	1.06826	normal	0.688654	0.327764	normal	0.0629605
MD01G1094200	7.96242	255	10.1342	351	15.0244	521	21.8233	751	25.115	838	25.95	889	35.0667	1183	50.1528	1745	74.3654	2579	38.7281	1277	29.986	1016	47.6617	1615	33.4934	1111	40.8737	1381	18.4478	614	5.5889e-06	1.13925	up	0.00133602	2.3157	up	1.31477e-06	1.79948	up	0.0115944	1.47322	up	0.303705	1.16633	normal	0.643319	-0.489997	normal	0.803516
MD01G1094500	6.96345	174	6.40574	155	7.0576	181	11.5413	334	14.3108	393	13.0003	386	17.9903	540	13.8425	412	21.6488	641	10.5767	295	10.6512	280	15.7665	431	13.377	340	19.0595	520	8.17143	214	1.17034e-06	1.12807	up	2.85003e-07	1.66926	up	0.00318348	0.985559	normal	0.0723964	1.08427	normal	0.448635	0.530171	normal	0.183632	-0.65819	normal	0.97455
MD01G1095200	2.80984	87	3.57539	108	2.52888	78	1.58243	48	1.9482	58	2.49918	76	2.43516	74	2.289	72	1.85714	57	1.75474	53	1.21437	38	1.3548	42	2.30267	71	2.27239	68	2.09468	64	0.354879	-0.582785	normal	0.619314	-0.400593	normal	0.00212317	-1.03185	down	0.191778	-0.416507	normal	0.890496	0.171872	normal	0.504457	-0.604206	normal	0.239509
MD01G1100200	2.56134	48	2.57926	48	2.72857	49	1.06243	20	2.60254	49	0.739229	14	3.50878	67	6.39	117	4.87504	90	11.3808	218	10.6937	201	9.03698	173	10.3078	195	8.68727	166	12.3477	238	0.341979	-0.802915	normal	0.0917591	0.944944	normal	1.1862e-16	2.03533	up	7.47642e-14	2.05707	up	0.0381117	1.73538	up	0.00613667	1.11711	up	0.991818
MD01G1100800	4.26977	458	4.04372	438	2.53674	284	5.06291	542	6.75636	723	4.80902	513	8.05294	856	2.58089	292	3.16094	345	6.76946	713	3.85242	416	6.47888	692	9.93495	1063	5.90696	616	7.17479	766	0.175312	0.593952	normal	0.837145	0.365412	normal	0.144378	0.631118	normal	0.0091082	1.06248	up	0.874207	-0.241659	normal	0.86256	0.292425	normal	0.643891
MD01G1102500	19.3132	451	25.1719	577	18.8968	431	14.6325	342	9.70539	227	17.0285	388	11.0741	258	13.9865	324	11.7725	269	9.26287	209	8.91493	205	9.66426	224	10.8981	250	9.23321	206	8.53339	198	0.123707	-0.60517	normal	0.0172351	-0.750859	normal	1.29193e-08	-1.18741	down	1.21484e-07	-1.14638	down	0.83353	-0.15399	normal	0.487921	-0.410301	normal	0.971493
MD01G1103200	0.49391	42	0.633391	57	0.210635	22	0.168884	16	0.231699	15	0.490933	54	0.279799	23	0.246743	27	0.243912	24	0.206298	19	0.171363	14	0.207343	22	0.144219	14	0.218812	20	0.146405	12	0.831286	-0.508144	normal	0.492566	-0.682835	normal	0.10957	-1.13182	normal	0.0404122	-1.38475	down	0.944305	-0.183019	normal	0.786403	-0.423111	normal	0.926696
MD01G1104700	1.11086	35	1.09018	34	1.49812	41	0.498073	17	1.15312	39	0.987618	30	0.516004	17	0.890318	17	1.68043	42	1.69224	49	0.602435	16	0.871154	17	0.406058	12	0.673516	22	0.523889	17	0.794709	-0.353916	normal	0.654213	-0.507631	normal	0.637676	-0.419183	normal	0.0213997	-1.09947	down	0.940036	-0.165878	normal	--	--	--	--
MD01G1110900	37.7911	845	33.7127	781	35.0962	813	19.8652	458	13.1509	310	17.5971	410	17.1469	391	15.8393	404	16.2121	421	9.56809	231	8.85494	227	11.6295	294	13.4979	331	9.18658	225	13.1022	320	5.67091e-08	-1.04677	down	0.000383894	-0.977752	normal	2.48567e-27	-1.69185	down	2.92786e-29	-1.46637	down	0.945474	0.0600992	normal	0.0817891	-0.688268	normal	0.742502
MD01G1114400	4.62391	253	4.01795	221	5.03309	278	4.80906	268	5.47146	290	3.58382	191	2.98907	162	1.70635	93	1.44497	80	1.10047	58	0.323983	17	0.985236	56	0.316682	17	0.292202	17	0.364853	18	1	-0.00287237	normal	0.000726333	-1.14002	down	8.82611e-26	-2.51671	down	9.60098e-54	-3.84386	down	0.0578261	-1.14923	normal	0.172974	-1.34926	normal	--
MD01G1117000	2.1608	179	2.28143	191	1.38733	115	1.85689	137	2.261	185	1.30429	102	3.62756	283	0.842443	68	1.43714	106	5.38145	431	4.52731	354	6.41371	523	3.80916	308	3.71249	297	4.5708	363	0.873193	-0.191017	normal	0.987	-0.0598012	normal	1.13323e-06	1.43688	up	8.93495e-07	1.0076	up	0.963327	0.117345	normal	0.0097094	1.52289	up	0.281706
MD01G1117600	1.0003	16	1.19479	19	0.699153	11	1.67701	27	2.38626	39	2.34397	37	1.36245	22	1.46102	25	1.1147	18	2.21246	36	2.68634	45	1.38507	23	1.66075	27	1.08137	17	1.53082	25	0.148336	1.16518	normal	0.707415	0.525527	normal	0.0243517	1.18336	up	0.329582	0.596386	normal	0.610172	-0.650117	normal	0.555332	0.684493	normal	0.511321
MD01G1118300	55.2182	772	66.3955	875	77.8296	1010	31.2839	429	28.3094	403	54.9482	718	33.3223	476	46.2728	611	43.0754	568	24.2175	353	27.5121	381	19.8675	278	22.4235	320	23.847	333	19.3253	269	0.0377602	-0.775496	normal	0.0394274	-0.656059	normal	8.52695e-13	-1.38653	down	3.84362e-16	-1.51631	down	0.905993	0.110081	normal	0.0580295	-0.703653	normal	0.855186
MD01G1119700	58.8391	1406	70.3301	1653	70.7142	1635	54.4888	1296	26.217	626	113.306	2665	26.2865	630	27.9919	665	31.4435	746	25.1985	594	21.6464	512	24.6889	586	11.2974	263	11.7879	272	13.5769	322	0.998748	-0.0312585	normal	6.79923e-06	-1.17487	down	5.5384e-22	-1.46638	down	4.84369e-72	-2.44293	down	0.57112	-1.15178	normal	0.665763	-0.265033	normal	1.94234e-08
MD01G1122900	3.6947	73	3.36875	69	5.15938	102	3.83469	75	6.38079	121	2.29337	48	0.471121	9	0.540831	10	0.931715	18	3.26	62	3.95258	75	4.75086	93	1.69184	32	1.27744	26	1.78262	33	1	0.00249664	normal	1.82713e-07	-2.69507	down	0.894295	-0.0794506	normal	2.08386e-05	-1.4123	down	0.0441576	-2.70963	down	8.30732e-07	2.64098	up	0.000388206
MD01G1123300	5.84661	33	4.75998	26	5.84761	31	1.73247	9	0.871074	4	1.9951	10	0.187168	1	0.844285	4	0.402982	2	0.602655	3	0.61605	3	0.624346	3	0.171748	0	0.170374	0	0.286301	1	0.00840627	-1.9654	down	9.15226e-06	-3.65743	down	1.74201e-07	-3.31628	down	2.01921e-12	-6.48333	down	--	--	--	--	--	--	--
MD01G1124000	9.51972	874	12.5867	1179	11.3834	1062	9.17719	852	9.9025	905	8.38915	787	8.36641	756	3.05969	301	4.46184	432	9.47181	871	5.42723	521	6.60213	611	6.51115	604	7.5024	699	7.21413	655	0.388177	-0.289013	normal	0.0137133	-1.03826	down	0.0301369	-0.631623	normal	0.000158879	-0.659251	normal	0.330136	-0.761516	normal	0.716631	0.434326	normal	0.997425
MD01G1124200	71.8394	504	90.561	592	85.4076	573	47.7953	325	35.4512	250	50.736	330	38.5978	275	69.2149	453	57.4659	372	26.6975	184	30.903	205	36.4836	256	44.7814	304	29.3414	200	35.9528	260	3.99427e-05	-0.879863	normal	0.101697	-0.574513	normal	6.26536e-17	-1.36571	down	5.25381e-13	-1.116	down	0.647426	0.296957	normal	0.101273	-0.765411	normal	0.726527
MD01G1126500	556.956	22182	601.126	23724	607.703	24027	403.784	16033	260.1	10377	531.061	20812	306.197	12161	281.012	10936	275.004	10785	143.122	5591	160.923	6381	166.694	6635	138.946	5457	147.729	5776	126.946	5055	0.157609	-0.563812	normal	0.00056143	-1.01881	down	7.74738e-31	-1.90418	down	2.10009e-41	-2.09164	down	0.568852	-0.464097	normal	0.0151001	-0.859273	normal	0.647456
MD01G1127500	0.431112	12	0.725229	20	0.962578	27	0.701087	20	0.77353	21	0.793003	22	0.537691	15	0.239263	7	0.755554	22	1.02271	28	1.0188	29	0.971275	27	1.4715	41	1.87589	52	1.14722	32	0.982505	0.0975605	normal	0.807347	-0.396651	normal	0.438313	0.515747	normal	0.0147205	1.09383	up	0.750151	-0.505808	normal	0.409434	0.938979	normal	0.45113
MD01G1127700	0.0740447	2	0.370589	4	0.385429	9	0.228194	4	0.44485	5	0.536398	16	0.305643	4	0.719165	5	1.06949	9	1.51846	21	1.492	19	1.39242	20	0.887783	15	0.888784	17	0.584533	11	--	--	--	--	--	--	0.00319823	2.00582	up	--	--	--	--	--	--	0.0936414	1.74259	normal	0.769164
MD01G1128000	0.325382	11	0.353209	15	0.139018	6	0.630596	29	0.381965	12	0.277769	14	0.134677	4	0.25341	11	0.401959	14	0.786867	26	0.787668	34	0.73951	25	0.934794	33	0.610563	22	0.619174	23	--	--	--	--	--	--	0.0134991	1.41591	up	0.0202895	1.29722	up	--	--	--	0.0806768	1.55695	normal	0.969786
MD01G1129700	0.945393	18	2.08444	18	1.08118	16	1.62862	21	1.63264	23	0.905641	15	5.10398	40	3.40456	29	1.44068	24	3.18956	31	4.05806	37	3.27952	30	3.69322	45	4.9532	50	3.84184	36	--	--	--	0.396032	0.865268	normal	0.09657	0.92035	normal	0.00232738	1.34344	up	0.610172	0.668673	normal	0.971091	0.0814956	normal	0.648029
MD01G1133400	0.142169	4	0.264765	8	0.269121	8	0.272543	8	0.478851	14	0.240629	7	0.20822	6	0.146154	4	0.207267	6	0.678116	21	0.856434	27	0.935758	29	1.00114	31	0.716382	22	0.742535	23	--	--	--	--	--	--	0.00128065	1.95121	up	0.000916054	1.93786	up	--	--	--	0.00882283	2.27215	up	1
MD01G1136700	105.649	2396	121.769	2577	109.576	2424	76.7259	1695	57.2163	1309	53.8989	1131	72.2089	1641	37.7638	827	53.3118	1142	43.1542	916	42.1127	911	57.1422	1285	84.3612	1831	65.7025	1392	97.9559	2233	3.90269e-05	-0.835346	normal	0.000215332	-1.00861	down	2.96841e-16	-1.24339	down	0.0331819	-0.428303	normal	0.840983	-0.184064	normal	0.844673	-0.208906	normal	0.0589792
MD01G1137900	33.8151	1140	45.1506	1498	31.9863	1039	23.5502	783	34.0163	1159	37.8798	1252	20.1862	691	26.847	904	25.5987	850	25.3335	852	20.5721	684	31.253	1052	10.2407	346	7.96821	273	10.5166	355	0.79752	-0.201071	normal	0.100824	-0.561914	normal	0.121818	-0.501029	normal	3.91673e-11	-1.90537	down	0.559071	-0.371083	normal	0.911949	0.0868601	normal	3.5991e-05
MD01G1142500	2.35667	61	2.03131	53	2.34854	62	2.99515	77	4.02974	104	2.25004	58	4.16236	106	5.1793	146	4.74715	129	4.80827	122	5.15235	137	4.09747	106	6.40476	165	8.61262	220	6.08695	156	0.561861	0.443971	normal	0.011014	1.14077	up	0.000280932	1.05825	up	1.66701e-09	1.62998	up	0.48125	0.686032	normal	0.962915	-0.0561222	normal	0.0939791
MD01G1143600	1.72235	44	0.856865	21	1.05364	26	1.61677	41	1.00939	25	1.09457	28	4.57128	117	2.44607	63	3.0012	77	2.77509	71	1.73992	45	2.61415	67	2.32472	59	2.72328	69	2.29842	59	0.995259	0.0497507	normal	0.0149238	1.52308	up	0.0176895	1.0127	up	0.00452243	1.04847	up	0.0814131	1.46349	normal	0.597537	-0.484155	normal	0.992901
MD01G1144200	21.8127	226	20.6055	206	22.2492	222	10.2413	103	12.7694	132	7.55916	74	8.48299	88	14.1102	142	15.1371	151	7.57141	76	9.04286	91	11.8775	122	12.332	124	9.36534	92	8.95213	93	0.000257656	-1.07896	down	0.0631383	-0.753099	normal	1.17176e-07	-1.17246	down	8.43888e-08	-1.07071	down	0.717252	0.315606	normal	0.624192	-0.39418	normal	0.945984
MD01G1144400	116.618	1787	87.1135	1266	186.846	2690	70.7707	1055	91.9985	1408	44.8093	647	51.9976	806	75.0078	1057	66.0485	931	56.4149	841	65.8403	943	56.1557	850	87.5204	1291	68.1592	991	67.0072	1034	0.346495	-0.882387	normal	0.154162	-1.01269	normal	0.0451055	-1.11883	down	0.127028	-0.781759	normal	0.892838	-0.141749	normal	0.921739	-0.0795712	normal	0.188081
MD01G1148500	4.02594	106	3.56564	94	4.08591	108	4.26678	111	3.93561	104	5.03174	131	4.07644	107	5.63553	156	5.50583	148	2.99825	78	2.84407	75	1.79933	47	1.84539	48	1.9063	49	1.46072	38	0.861794	0.170198	normal	0.494858	0.44272	normal	0.0641666	-0.617076	normal	5.23057e-05	-1.17954	down	0.765499	0.263361	normal	0.0355516	-1.03283	down	0.326024
MD01G1148600	11.0593	496	8.98112	399	8.73903	383	28.6574	1282	11.1559	499	19.9806	882	17.6902	793	21.0377	937	20.742	929	16.3383	729	16.1462	725	15.135	681	15.4248	689	13.7836	611	14.0968	633	0.280943	1.0632	normal	5.08097e-05	1.08314	up	3.73959e-06	0.746045	normal	8.00188e-06	0.6074	normal	0.998057	0.0128503	normal	0.595601	-0.311002	normal	0.793245
MD01G1148700	1.95424	38	1.54009	30	1.27645	24	1.1926	23	0.903317	17	2.41535	47	2.59812	51	1.10755	21	2.03729	39	0.506021	10	0.215637	4	0.17823	3	0.192141	3	0.652692	12	0.453519	9	0.986293	-0.0791941	normal	0.820815	0.296353	normal	2.59697e-05	-2.43134	down	0.000343641	-1.93037	down	0.820087	0.365242	normal	0.00461265	-2.69915	down	--
MD01G1148800	48.816	1340	48.2114	1246	45.6237	1218	27.0121	725	11.575	319	19.4029	500	20.8681	576	15.9642	406	23.1897	588	8.38406	220	7.40252	192	11.3636	309	15.9006	424	4.8841	128	16.6549	463	4.20723e-08	-1.29675	down	1.27483e-06	-1.25068	down	2.73467e-53	-2.39399	down	1.28506e-17	-1.89449	down	0.97902	0.0376753	normal	0.00137912	-1.11772	down	0.813293
MD01G1149100	3.21013	89	2.21106	56	2.31252	57	2.81741	80	5.14004	138	1.98172	52	0.763339	21	1.77313	44	2.7729	77	5.3442	145	10.6733	274	9.43745	249	19.8413	533	9.98802	281	10.8721	300	0.794034	0.420553	normal	0.701084	-0.483268	normal	0.000441588	1.7316	up	0.000140173	2.47453	up	0.579914	-0.914675	normal	0.00035966	2.23886	up	0.463117
MD01G1152100	50.4714	1325	31.025	800	37.6364	984	77.1704	2015	140.958	3719	50.1185	1287	107.385	2836	200.707	5271	193.755	5010	111.61	2884	106.419	2733	87.8706	2296	108.292	2800	124.625	3188	119.26	3140	0.372548	1.17704	normal	7.71477e-05	2.10285	up	1.56861e-11	1.35328	up	6.44571e-27	1.56349	up	0.477863	0.91446	normal	0.260549	-0.723423	normal	0.537994
MD01G1152300	32.187	799	38.9627	913	42.0483	1059	27.3653	555	20.0024	411	27.6472	581	26.6007	560	22.6489	404	28.8152	524	20.517	336	17.8538	302	19.9583	407	22.2496	483	21.6859	394	23.0355	502	0.000322306	-0.837896	normal	0.00214945	-0.870411	normal	3.01551e-12	-1.40126	down	1.10741e-07	-0.995921	normal	0.963358	-0.0425309	normal	0.281087	-0.504564	normal	0.146665
MD01G1152700	4.13239	24	2.25954	12	2.33324	12	4.49726	25	4.88422	28	2.96793	16	5.07712	30	15.5617	87	12.1862	67	7.1146	40	7.4943	42	4.82128	28	6.80521	38	5.91215	33	6.01425	36	0.715465	0.525864	normal	0.052034	1.96425	normal	0.0187074	1.20197	up	0.0155072	1.16635	up	0.40456	1.42988	normal	0.570757	-0.736417	normal	1
MD01G1153100	5.2499	242	7.07894	317	7.87052	363	2.65058	121	1.55171	71	3.50691	157	2.49098	114	1.90989	88	1.64149	75	2.23957	100	1.75723	80	1.96344	90	2.11892	96	1.79386	80	1.92402	88	0.000181848	-1.39859	down	5.05417e-08	-1.70775	down	1.31918e-09	-1.76613	down	4.87367e-10	-1.79317	down	0.750566	-0.318651	normal	0.987111	-0.0311366	normal	0.99909
MD01G1153400	6.14073	406	4.55802	300	4.49693	293	8.48511	561	9.33804	618	8.10805	533	12.955	856	7.65906	499	8.7286	573	17.5125	1160	11.4645	759	12.5951	836	26.0986	1727	34.7117	2296	25.4719	1689	0.000373924	0.779447	normal	0.0567158	0.974414	normal	1.29575e-05	1.46867	up	4.33439e-19	2.52516	up	0.797598	0.183515	normal	0.456315	0.521242	normal	0.000659141
MD01G1153600	4.93165	105	5.52877	115	7.43965	155	10.2963	216	2.6166	56	4.68154	97	8.16556	174	5.04903	106	4.05636	84	3.34132	70	3.66948	76	2.64902	55	2.5794	53	2.217	45	2.04387	43	1	-0.0177435	normal	0.99913	-0.0159396	normal	0.00290876	-0.893662	normal	2.3224e-06	-1.40029	down	1	-0.00632778	normal	0.34778	-0.850375	normal	0.408115
MD01G1154000	212.888	9561	224.708	9952	247.329	11010	134.599	5993	105.006	4729	105.778	4673	118.909	5378	45.7995	2041	83.0801	3667	48.9854	2202	48.3315	2144	89.9376	4046	148.464	6622	90.0636	3999	140.887	6394	4.37493e-05	-0.98406	normal	5.60418e-08	-1.43492	down	1.90052e-24	-1.85729	down	1.57179e-05	-0.831902	normal	0.592776	-0.462256	normal	0.796191	-0.396886	normal	0.0736638
MD01G1154100	31.1448	773	38.6395	983	23.0071	602	22.9977	605	20.2332	549	59.8784	1532	26.2458	723	28.9503	576	27.6887	632	13.1774	333	10.3588	268	13.6045	345	8.97866	243	8.81016	237	11.7553	325	0.944628	0.189519	normal	0.640785	-0.261717	normal	0.000123502	-1.31193	down	1.04199e-05	-1.53979	down	0.775894	-0.460729	normal	0.00105894	-1.02393	down	0.687813
MD01G1154600	38.9849	1299	33.7939	1121	40.793	1388	11.9402	398	5.24159	174	7.81783	256	10.3013	339	6.46171	226	8.79844	301	3.86468	125	2.99493	101	6.86869	227	6.51299	216	3.48272	113	7.17454	236	5.38151e-24	-2.19722	down	1.98426e-17	-2.11038	down	1.18671e-51	-3.06624	down	6.40592e-45	-2.74171	down	0.953339	0.0781102	normal	0.0975157	-0.930498	normal	0.875688
MD01G1155000	3.87067	63	4.77521	77	5.48629	89	4.09005	66	6.11462	100	4.55387	73	4.13323	67	10.4109	170	7.14044	116	9.71864	157	14.3584	233	10.0272	164	10.5896	171	8.64603	138	9.17734	150	0.974884	0.0639872	normal	0.526144	0.651698	normal	0.000115595	1.28098	up	1.6131e-05	1.01421	up	0.626239	0.577792	normal	0.428437	0.655529	normal	0.699008
MD01G1159400	2.21879	78	0.686469	24	0.339844	11	0.789846	27	1.34265	47	0.457321	16	2.12902	76	2.05923	69	1.42236	48	4.69981	169	2.07898	72	3.92216	140	2.78696	98	2.909	103	1.71019	61	0.946429	-0.327334	normal	0.583815	0.796503	normal	0.0300843	1.75753	up	0.0859496	1.22226	normal	0.326403	1.11206	normal	0.285142	0.98673	normal	0.678432
MD01G1159800	0.726689	16	0.822456	18	0.57002	12	1.3124	29	1.9589	44	1.18158	26	1.03016	23	0.741179	16	2.04167	46	0.434267	10	1.22659	28	0.617147	14	2.06878	47	1.0763	24	1.31821	30	0.189457	1.1084	normal	--	--	--	--	--	--	0.0300176	1.14656	up	0.903102	-0.20853	normal	0.720231	-0.702842	normal	0.375643
MD01G1160900	149.119	833	172.284	918	151.88	795	70.6288	380	58.2004	324	43.8068	230	58.0359	326	65.646	339	59.0783	305	40.9419	223	62.4862	332	61.7503	340	83.3357	452	47.9526	260	82.2106	469	1.04854e-14	-1.44298	down	1.25802e-07	-1.36551	down	2.74092e-22	-1.50206	down	1.59704e-08	-1.09695	down	0.940338	0.0678024	normal	0.89221	-0.111067	normal	0.661123
MD01G1162100	79.2117	1004	62.1474	770	49.8912	599	33.2253	412	37.1056	470	26.365	326	49.5077	631	53.1653	642	46.7967	570	14.0415	176	11.7067	145	18.3549	233	14.4615	180	15.8795	198	17.9933	230	0.0302278	-0.971509	normal	0.536282	-0.338672	normal	3.33513e-07	-2.09345	down	6.05441e-07	-1.95466	down	0.326892	0.622488	normal	7.6719e-10	-1.72926	down	0.892607
MD01G1162400	23.7485	424	7.99636	141	21.0027	359	13.4231	235	11.7155	209	3.31088	58	23.906	431	18.6737	321	10.4535	181	29.3453	528	31.9641	563	28.0006	501	30.7383	541	40.8469	720	36.8933	664	0.557224	-0.876937	normal	0.990186	0.0399235	normal	0.0402724	0.790173	normal	0.00240756	1.06775	up	0.539922	0.90552	normal	0.0557353	0.776759	normal	0.32171
MD01G1163900	2.6942	76	3.42194	94	2.61319	74	3.80737	107	4.0912	116	6.408	176	4.5879	129	1.24804	35	3.15182	89	1.45854	40	0.810043	22	1.03214	29	1.31234	36	1.14937	32	1.33123	37	0.184046	0.711674	normal	0.970668	0.0783446	normal	5.99766e-05	-1.41763	down	0.000231004	-1.20557	down	0.583582	-0.645449	normal	0.329882	-1.46865	normal	0.903681
MD01G1165600	5.72939	244	5.00278	216	7.14631	298	4.84118	206	3.6043	153	2.94497	126	5.45855	231	2.13387	93	3.27519	144	2.37269	102	2.85966	125	3.24021	139	2.64751	113	2.98528	129	3.42636	145	0.094839	-0.640611	normal	0.275686	-0.669425	normal	6.45875e-06	-1.04452	down	1.13549e-05	-0.959846	normal	0.984706	-0.0402184	normal	0.788121	-0.349061	normal	0.942947
MD01G1166700	207.241	3439	125.665	2031	147.808	2388	127.987	2089	203.361	3395	119.161	1909	209.014	3503	216.782	3466	186.642	2978	445.869	7327	367.695	5938	377.46	6266	221.996	3621	247.98	3998	325.183	5467	0.965647	-0.0863676	normal	0.422769	0.365986	normal	9.93678e-11	1.31879	up	0.0324727	0.745285	normal	0.530702	0.44057	normal	0.00327316	0.979196	normal	0.0510102
MD01G1167300	57.5427	888	25.9917	392	15.237	227	52.8302	803	57.1357	876	52.7002	784	73.3358	1135	271.329	4146	190.089	2859	117.404	1772	139.832	2124	116.821	1788	155.617	2329	141.908	2101	126.61	1950	0.461884	0.710319	normal	0.0542603	2.4585	normal	6.39796e-10	1.92073	up	4.09173e-14	2.0915	up	0.40472	1.74077	normal	0.749075	-0.513028	normal	0.671447
MD01G1169000	1.17925	8	3.37365	24	4.92797	34	2.52472	18	1.45677	10	2.48327	17	1.58228	11	2.90163	21	1.72794	12	1.67189	11	4.31475	30	2.67772	19	9.42239	66	8.68234	60	5.05543	37	--	--	--	0.752274	-0.556367	normal	0.941123	-0.1302	normal	0.0147047	1.31608	up	--	--	--	0.789984	0.452496	normal	0.0170555
MD01G1170000	1.79709	74	2.40096	100	1.48078	61	1.94194	80	1.20362	49	1.30166	53	1.22738	50	1.52387	63	1.09268	45	0.454143	18	0.63732	26	0.603883	24	0.754836	31	1.14943	46	0.561424	23	0.665322	-0.364349	normal	0.489083	-0.545756	normal	6.16683e-06	-1.78263	down	0.00242464	-1.22222	down	0.88159	-0.189413	normal	0.0911242	-1.21117	normal	0.559257
MD01G1172000	6.06561	117	5.67939	105	6.70134	125	8.44844	160	10.9648	215	9.19623	171	13.8059	272	14.0296	260	13.86	253	14.1333	270	16.4186	303	17.4453	339	14.9343	283	12.919	243	13.7641	272	0.0860454	0.656126	normal	0.000225171	1.20427	up	1.0325e-12	1.39988	up	4.45613e-11	1.21204	up	0.493873	0.536876	normal	0.754396	0.221578	normal	0.708225
MD01G1172700	3.24873	252	2.78726	217	2.31454	176	4.84857	376	5.1129	397	5.97824	468	6.58621	512	3.18364	238	3.39088	260	5.92264	464	5.5718	428	6.48347	503	6.50661	506	6.09945	475	6.48732	503	3.39911e-05	0.946308	normal	0.524284	0.672996	normal	3.51047e-11	1.11849	up	6.59624e-17	1.21253	up	0.763232	-0.284944	normal	0.556085	0.471701	normal	0.882652
MD01G1174400	17.028	509	17.3304	522	15.2386	463	9.65396	287	6.63418	198	17.3114	519	7.61307	227	10.9002	340	9.62588	294	6.30244	188	4.81056	145	5.47601	164	4.2621	127	4.54013	135	4.62495	138	0.429899	-0.571419	normal	0.0136865	-0.76846	normal	7.37163e-21	-1.58232	down	3.13519e-35	-1.8907	down	0.883522	-0.205051	normal	0.0521346	-0.787277	normal	0.510516
MD01G1175600	65.1628	1541	86.5651	2033	72.9978	1703	54.5734	1289	71.8886	1700	63.0044	1488	51.2706	1214	82.3662	2002	66.0837	1599	52.4691	1241	42.6027	1016	52.7795	1254	32.1154	753	35.2523	827	34.0501	802	0.539777	-0.234601	normal	0.881726	-0.10511	normal	0.00208268	-0.582107	normal	8.74471e-11	-1.13687	down	0.872347	0.119596	normal	0.416831	-0.45049	normal	0.00485392
MD01G1176100	28.9031	350	27.2781	397	22.1679	343	19.6905	304	27.0551	321	29.455	338	13.7104	196	25.9941	182	11.9654	141	16.5341	227	18.9523	250	20.3805	279	19.5273	219	25.8596	291	22.0578	293	0.737127	-0.176045	normal	0.000600688	-1.04371	down	0.00652139	-0.521932	normal	0.00846729	-0.430725	normal	0.130623	-0.87806	normal	0.298417	0.54791	normal	0.905195
MD01G1177000	43.3894	611	40.6245	555	37.9478	520	54.7165	759	26.3149	368	88.9494	1218	26.2735	367	41.5553	569	36.0234	491	27.1732	374	28.7428	394	26.2104	365	15.7031	216	15.9575	220	21.3913	300	0.763973	0.47823	normal	0.69699	-0.214139	normal	0.000972353	-0.56762	normal	9.42748e-16	-1.18566	down	0.627972	-0.699625	normal	0.577623	-0.327389	normal	0.00368167
MD01G1180500	20.9111	806	21.124	776	14.611	528	9.22771	287	9.09654	240	17.8043	552	12.4199	347	6.06093	140	7.39425	162	7.35019	146	5.76245	93	13.5648	362	6.67649	141	8.5652	243	8.22711	226	0.0940326	-0.965788	normal	0.000115018	-1.67491	down	6.64344e-05	-1.80679	down	9.71639e-08	-1.78081	down	0.624208	-0.720102	normal	0.973653	-0.107114	normal	1
MD01G1180800	5.39472	94	5.78255	102	4.89969	85	6.30772	109	1.11611	19	1.61044	27	2.72056	46	1.34601	25	1.89069	34	2.86388	48	2.84437	51	3.445	60	3.50036	60	3.56546	61	5.27922	90	0.537915	-0.851303	normal	0.00487508	-1.39391	down	0.0154069	-0.815683	normal	0.202186	-0.402975	normal	0.852146	-0.549163	normal	0.544708	0.604152	normal	0.526629
MD01G1181500	1.80104	53	1.6827	37	0.947957	32	2.11845	51	3.06567	74	2.63833	52	1.52545	40	3.13284	72	2.46109	79	2.22681	66	5.32778	115	3.01582	79	1.98941	47	1.40813	45	1.7255	48	0.518149	0.538725	normal	0.396452	0.67243	normal	0.0177311	1.09792	up	0.673375	0.208638	normal	0.930636	0.123771	normal	0.641492	0.450389	normal	0.0897633
MD01G1184000	1.94104	134	1.13249	65	1.00486	72	4.23842	262	4.2238	210	1.07277	78	2.72199	187	1.48867	97	1.30563	77	1.38762	60	1.31324	85	2.02014	101	4.95438	281	5.74844	298	3.73837	277	0.466238	1.02475	normal	0.766853	0.439154	normal	0.88372	-0.134082	normal	3.56483e-18	1.66884	up	0.71017	-0.59674	normal	0.700929	-0.54818	normal	1.24218e-18
MD01G1184600	18.7957	416	23.6811	502	17.9724	391	11.346	247	26.4846	586	8.57763	183	12.2544	271	12.2498	268	13.9797	301	32.4807	703	44.7407	963	30.2263	666	50.6662	1096	44.6075	968	51.9781	1155	0.816853	-0.363327	normal	0.0821898	-0.613455	normal	0.00342978	0.839525	normal	5.44585e-23	1.30903	up	0.884425	-0.263347	normal	5.89561e-06	1.47905	up	0.0775376
MD01G1191000	2.11018	58	3.52065	99	3.92492	107	2.57788	72	2.22482	61	2.14531	60	1.64221	45	0.536468	15	1.72496	49	0.906714	25	1.1027	31	0.79338	22	1.59609	44	0.951913	26	1.67648	46	0.531926	-0.448252	normal	0.0568822	-1.2497	normal	0.000185225	-1.75256	down	0.00854801	-1.17477	down	0.498271	-0.812913	normal	0.754798	-0.476263	normal	0.476987
MD01G1191400	1.14636	86	1.40141	109	1.31328	97	0.927552	71	0.553228	41	1.16198	90	0.968424	74	0.253964	19	0.321317	25	0.866998	66	0.446832	34	0.777809	60	0.693512	51	0.642664	48	0.473081	36	0.404826	-0.52857	normal	0.0266591	-1.28059	down	0.00871269	-0.862699	normal	0.000217005	-1.10195	down	0.622569	-0.763523	normal	0.820361	0.445412	normal	0.873954
MD01G1195300	26.0251	568	20.7252	447	23.9885	524	11.9757	258	11.6629	254	19.044	406	23.3262	504	8.21866	185	9.97094	220	6.72042	142	10.3044	226	13.9649	303	17.5725	378	4.67864	98	11.9939	259	0.0155145	-0.743722	normal	0.312868	-0.733544	normal	4.96387e-06	-1.19175	down	0.00877172	-1.05413	down	1	-0.00189715	normal	0.817999	-0.433012	normal	0.974802
MD01G1196100	53.8482	476	52.325	431	42.9059	363	8.20086	69	5.56831	49	10.3325	81	10.6665	94	4.28727	37	6.9441	57	3.18852	26	3.84188	32	7.56674	66	6.04842	50	2.73219	22	6.59782	59	1.08125e-29	-2.67133	down	3.05574e-21	-2.73012	down	2.98727e-38	-3.35086	down	6.97405e-38	-3.26603	down	0.968645	-0.0695109	normal	0.719417	-0.596143	normal	0.99181
MD01G1196300	5.55118	46	4.21716	33	2.34737	19	0.909249	7	0.117864	0	0.690682	5	1.53199	12	0.29437	2	1.11282	8	0.104168	0	0.21066	1	0.212213	1	0.579237	4	0	0	0.772318	6	0.0017102	-3.02487	down	0.0200291	-2.13049	down	5.15617e-07	-5.60769	down	0.000120916	-3.28139	down	--	--	--	--	--	--	--
MD01G1200600	3.67975	54	5.81752	85	3.60611	53	4.98978	73	4.74208	69	2.62571	37	4.07874	59	4.17969	65	6.35931	96	13.829	198	10.6049	158	11.0754	162	5.22553	76	7.42009	106	7.08559	103	0.962588	-0.0968176	normal	0.831842	0.222973	normal	7.8816e-09	1.43777	up	0.0639181	0.580369	normal	0.771904	0.310111	normal	0.00295986	1.24131	up	0.0011846
MD01G1201200	12.7546	108	10.7582	87	22.7525	181	10.6062	89	14.1557	116	12.8007	101	32.4458	266	43.4479	361	35.7544	292	55.7577	441	45.5873	368	48.8247	398	38.351	304	73.5866	558	47.6955	389	0.810011	-0.295265	normal	7.15712e-05	1.31637	up	1.36393e-15	1.68805	up	0.000386929	1.74354	up	0.000100077	1.6007	up	0.471013	0.398791	normal	0.977827
MD01G1202200	1.28377	21	1.29258	20	0.867658	13	1.96214	31	2.96616	48	2.95018	48	4.01453	66	3.264	51	5.04739	80	2.83065	47	4.26177	68	4.01587	66	2.13158	34	2.33573	38	2.12287	35	0.0752765	1.2355	normal	0.000570031	1.89292	up	1.85765e-05	1.75111	up	0.0384345	0.996876	normal	0.555122	0.646283	normal	0.931106	-0.11683	normal	0.147004
MD01G1203600	0.617077	24	0.315653	11	0.48082	19	0.512182	19	1.08076	40	0.642652	23	0.512932	19	0.626099	26	0.573593	22	1.1555	45	0.827532	32	1.05574	41	0.869677	32	0.676037	24	0.991641	37	0.62954	0.603458	normal	0.832545	0.337072	normal	0.0223514	1.13268	up	0.124996	0.794142	normal	0.861904	-0.278323	normal	0.416168	0.821946	normal	0.784888
MD01G1203700	7.42791	231	7.46863	222	8.01216	242	13.8765	422	17.0555	531	11.0675	332	12.559	393	22.5846	660	15.2257	446	17.6061	534	17.7011	526	14.3018	441	15.1732	462	14.0005	422	14.4031	452	0.0126516	0.889388	normal	0.0115757	1.13583	up	1.81509e-11	1.11667	up	1.29915e-10	0.953409	normal	0.785665	0.23636	normal	0.997973	0.00756204	normal	0.733028
MD01G1205900	29.0994	361	29.5259	339	35.6582	426	38.6498	468	26.2688	329	40.4566	464	28.1236	352	31.5635	366	36.1797	417	12.5111	149	12.0376	142	16.183	199	19.1447	230	14.6049	172	14.5797	184	0.778321	0.166319	normal	0.967098	0.0379817	normal	1.63567e-10	-1.19479	down	1.54819e-07	-0.931293	normal	0.847858	-0.137488	normal	0.000190008	-1.20689	down	0.644872
MD01G1206700	4.47213	145	4.70001	153	6.79468	225	8.408	273	5.96292	194	12.4687	404	13.4571	433	9.79139	339	12.0687	408	7.47964	239	5.13954	171	6.59136	214	3.40998	110	2.91702	93	3.93043	126	0.393252	0.738158	normal	3.36295e-05	1.20065	up	0.503797	0.260134	normal	0.0502252	-0.658088	normal	0.54185	0.452612	normal	0.0091019	-0.913416	normal	0.0006094
MD01G1206800	70.2414	2407	78.6893	2547	69.0993	2282	42.7072	1420	29.4208	1016	23.7286	770	35.5221	1231	33.9899	1087	29.6817	945	22.3361	746	22.3028	722	27.4368	940	42.5256	1418	28.7911	954	43.5659	1521	2.91358e-09	-1.17032	down	2.43489e-05	-1.12236	down	1.90671e-25	-1.58164	down	5.20247e-08	-0.883289	normal	0.968933	0.0384622	normal	0.388318	-0.433222	normal	0.100051
MD01G1207300	0.475028	11	0.556722	13	0.872741	21	0.867587	24	1.15997	31	1.34723	34	1.69455	42	1.26136	32	0.864602	19	1.80077	42	2.10712	56	1.2159	30	1.86993	45	1.77269	43	1.56034	40	0.299751	0.985903	normal	0.244758	1.07478	normal	0.00316941	1.51453	up	0.000741587	1.51887	up	0.973225	0.0768091	normal	0.695092	0.467341	normal	1
MD01G1208300	20.9515	448	24.0153	502	20.0945	416	20.6084	430	12.6586	269	32.3347	669	13.4414	287	14.2963	297	15.5297	322	9.96889	211	10.5974	222	11.6724	248	7.47006	156	6.68693	139	7.82872	168	1	0.00457347	normal	0.121276	-0.56587	normal	4.43176e-09	-0.998335	normal	3.37999e-24	-1.55012	down	0.598071	-0.578945	normal	0.486165	-0.406559	normal	0.0429926
MD01G1208700	109.616	5446	87.4894	4257	135.117	6490	33.2748	1633	24.7418	1223	26.067	1261	17.2797	860	19.263	886	16.039	746	5.94456	290	5.74348	272	9.03532	442	8.96131	438	10.1378	488	10.0216	498	3.32084e-09	-1.97261	down	1.72041e-14	-2.67337	down	3.49577e-25	-4.00617	down	2.12146e-21	-3.49737	down	0.215411	-0.710354	normal	6.5002e-06	-1.30693	down	0.142377
MD01G1209000	196.933	2225	251.909	2779	294.937	3206	142.359	1584	23.8237	267	115.534	1249	76.1188	863	69.4934	766	92.0534	996	11.6916	127	14.1898	153	25.7262	285	28.5649	313	10.3835	111	27.6909	310	0.00689252	-1.4004	down	8.57055e-10	-1.61832	down	4.09083e-31	-3.85531	down	6.39439e-27	-3.47167	down	0.905358	-0.224584	normal	3.42714e-16	-2.2119	down	0.878834
MD01G1209100	109.421	1202	129.099	1370	162.243	1688	58.5032	647	24.8967	282	41.8891	448	35.2911	398	25.6109	277	44.1875	467	10.2158	117	13.779	159	21.1578	235	32.4153	359	11.6484	134	28.7449	352	7.22463e-07	-1.62505	down	1.65911e-11	-1.87284	down	5.84797e-24	-3.05356	down	1.6727e-14	-2.32211	down	0.824097	-0.256426	normal	0.0261967	-1.15557	down	0.602337
MD01G1209200	87.333	997	254.493	2758	243.657	2618	100.7	1127	39.0388	475	30.7516	351	69.9011	776	21.8156	244	69.5315	744	21.6218	245	23.3911	285	36.3429	427	56.5266	652	25.7803	307	59.1782	704	0.11943	-1.6998	normal	0.0589841	-1.82608	normal	0.00125555	-2.72914	down	0.0110164	-1.92591	down	0.957382	-0.135887	normal	0.534306	-0.877163	normal	0.423893
MD01G1211100	15.775	273	15.0089	258	13.8229	235	10.1902	175	7.82418	135	9.673	163	10.5728	182	13.3434	234	12.2732	215	8.75618	148	9.44545	165	10.139	175	6.97797	119	7.53545	127	5.80548	100	0.0259495	-0.692469	normal	0.675829	-0.253252	normal	0.00260473	-0.644608	normal	1.23801e-09	-1.13614	down	0.56845	0.430471	normal	0.591793	-0.365557	normal	0.151879
MD01G1211400	0.563624	15	0.745519	20	0.349051	9	0.949229	26	1.60376	42	0.882166	24	1.27578	35	1.22003	34	1.68104	47	1.39659	38	2.11108	58	1.86431	52	1.23145	33	1.26816	35	1.50445	41	0.235965	1.06693	normal	0.0535141	1.42477	normal	8.71865e-05	1.75654	up	0.00599891	1.31952	up	0.793842	0.346633	normal	0.767126	0.356836	normal	0.611695
MD01G1211600	3.49184	63	2.20716	39	3.37033	60	1.00189	18	0.661684	11	2.23388	39	0.774055	14	0.711624	13	1.03401	18	2.67433	47	4.11628	74	1.92375	34	0.686175	12	0.514643	9	0.502397	9	0.0704614	-1.25132	normal	0.002661	-1.82217	down	0.959604	-0.0574152	normal	3.20205e-08	-2.42244	down	--	--	--	0.0312809	1.79081	up	0.00390911
MD01G1213100	187.607	2772	123.337	1755	213.465	3065	187.669	2730	81.7061	1215	455.034	6552	258.181	3856	405.816	5798	355.557	5108	85.1218	1244	116.89	1695	108.734	1612	83.6115	1209	84.3372	1220	85.4294	1275	0.872202	0.468395	normal	0.00622282	0.98575	normal	0.0606788	-0.732482	normal	0.0039783	-1.02547	down	0.740463	0.509695	normal	1.62109e-07	-1.69253	down	0.322209
MD01G1213200	1.44793	72	2.24324	114	2.0605	102	1.50636	75	0.72539	35	1.12197	56	0.633925	31	0.825487	43	0.687291	35	0.457963	22	0.634513	32	0.392012	19	0.983975	49	0.539234	26	0.63598	31	0.167068	-0.790392	normal	0.00508066	-1.3744	down	6.81023e-08	-1.97342	down	7.72803e-05	-1.42981	down	0.592503	-0.591476	normal	0.632238	-0.572422	normal	0.615743
MD01G1213300	763.486	10978	814.472	11068	791.551	10627	898.665	12559	271.126	3903	1293.5	17819	931.553	13483	764.2	10216	895.786	12002	191.023	2668	253.311	3495	263.809	3749	215.051	2968	147.293	2041	250.407	3622	0.984913	0.0721306	normal	0.808403	0.15423	normal	5.72954e-28	-1.71483	down	5.89071e-45	-1.90968	down	0.968868	0.0741141	normal	1.10987e-10	-1.84345	down	0.868363
MD01G1214100	2.20117	79	2.71388	97	2.64833	93	1.92313	68	1.18349	41	2.31564	80	1.8606	65	0.838908	29	0.905667	34	1.00316	38	0.725872	26	1.10265	41	0.642968	22	0.495601	17	0.413728	15	0.451978	-0.506113	normal	0.056482	-1.0448	normal	6.03772e-05	-1.35178	down	1.81113e-11	-2.30524	down	0.620037	-0.549175	normal	0.849438	-0.28013	normal	0.152447
MD01G1214500	19.8515	399	15.3976	293	20.6607	397	9.6891	191	8.9304	181	6.14535	117	10.5557	213	10.5849	199	9.91414	187	9.0225	174	8.39533	161	7.94491	158	8.82091	172	7.90082	152	12.0845	244	7.62306e-05	-1.15203	down	0.00984496	-0.836057	normal	1.65111e-07	-1.13781	down	0.000561054	-0.928986	normal	0.683225	0.305499	normal	0.715736	-0.275203	normal	0.80594
MD01G1216500	2.10568	44	1.05094	21	1.76578	37	1.87326	39	1.14611	23	2.1772	45	1.79751	37	1.67542	35	1.70144	36	0.924628	19	0.797341	17	0.834242	17	0.674273	14	0.566957	11	0.75079	15	0.983907	0.0711021	normal	0.952647	0.10823	normal	0.0840017	-0.939254	normal	0.0100461	-1.34057	down	0.998057	0.0282738	normal	0.286886	-1.02119	normal	--
MD01G1219500	59.877	8917	64.7858	9735	54.1476	8110	43.4852	6480	46.8255	6963	50.6925	7530	43.2855	6396	14.036	2168	18.3743	2802	27.5931	4105	14.1465	2145	21.2523	3159	35.1679	5244	30.6547	4540	32.1028	4777	0.400009	-0.349098	normal	0.00458058	-1.20914	down	1.70138e-15	-1.50291	down	2.77235e-10	-0.867205	normal	0.373223	-0.872512	normal	0.894665	-0.266262	normal	0.0639579
MD01G1222200	231.063	5584	204.8	4968	179.959	4291	255.952	6192	124.435	2994	169.174	4092	130.816	3129	136.995	3408	142.783	3531	69.4752	1664	70.0653	1715	77.2245	1860	67.1352	1614	62.1377	1493	64.1377	1527	0.897677	-0.1567	normal	0.14871	-0.533811	normal	1.73294e-17	-1.49668	down	2.31725e-20	-1.66895	down	0.659228	-0.384829	normal	0.0050419	-0.937059	normal	0.697662
MD01G1222600	3.21339	112	2.90772	106	3.65698	125	1.13997	36	0.824836	28	3.68143	122	0.842529	32	0.93128	29	1.01341	38	0.696906	24	0.510565	16	1.2186	46	0.230006	10	0.550323	21	0.444829	17	0.415201	-0.882225	normal	6.39775e-05	-1.76638	down	2.04932e-10	-1.99073	down	2.3156e-18	-2.82788	down	0.71407	-0.893356	normal	0.905129	-0.199151	normal	0.649329
MD01G1222700	19.5593	627	18.748	598	16.8477	534	26.5941	851	26.1317	841	30.4577	974	30.0024	969	35.4249	1114	30.5836	968	29.9277	957	39.7616	1263	34.4111	1108	38.6897	1237	33.5184	1067	38.0427	1226	0.00650769	0.602401	normal	0.00437627	0.821018	normal	1.82508e-07	0.926006	normal	1.75598e-16	1.01556	up	0.746344	0.208993	normal	0.856764	0.1308	normal	0.887023
MD01G1224500	0.728689	16	0.367427	8	0.605042	13	0.848803	19	0.523331	11	0.575726	12	0.283172	6	0.760705	17	1.19442	27	1.29233	29	1.8986	43	1.33203	30	1.33744	30	1.1384	25	1.76036	40	--	--	--	--	--	--	0.00528495	1.4689	up	0.00742884	1.37014	up	--	--	--	0.292102	1.03414	normal	0.976595
MD01G1224800	48.201	465	57.1782	535	73.1584	684	100.561	941	94.8464	910	113.021	1067	82.2039	780	121.799	1146	104.949	982	145.469	1343	204.746	1933	160.531	1506	176.763	1644	163.788	1509	163.463	1534	6.80874e-05	0.795734	normal	0.0106831	0.815227	normal	1.13113e-07	1.51203	up	2.0846e-34	1.48754	up	0.99779	0.00999341	normal	0.0475261	0.723026	normal	0.993747
MD01G1228200	10.1342	456	9.01229	403	9.71101	434	37.1631	1672	39.9395	1790	23.9773	1079	28.9895	1299	17.0837	787	22.5132	1020	20.3872	908	15.5835	699	14.0484	629	10.6794	475	11.152	497	9.98826	446	8.00378e-06	1.81535	up	0.000514908	1.2905	up	0.00117626	0.795701	normal	0.405719	0.143446	normal	0.51625	-0.536433	normal	0.459425	-0.467708	normal	0.03443
MD01G1228800	5.87873	188	3.55883	115	3.76318	119	6.73854	217	3.16555	101	17.0447	555	4.30594	137	2.06819	68	1.77994	58	3.72414	120	5.03493	164	3.43652	110	0.793461	25	0.795242	25	0.722278	23	0.678447	1.04952	normal	0.490575	-0.656422	normal	0.890604	-0.0930668	normal	3.17316e-07	-2.52135	down	0.552728	-1.71569	normal	0.544393	0.589497	normal	2.00174e-10
MD01G1229700	33.2015	1057	25.5133	821	36.5319	1161	10.3526	331	20.0579	638	8.05864	257	14.2132	454	21.2873	655	19.4849	586	30.0097	959	29.7993	936	31.1618	960	26.2019	836	30.012	936	21.5464	678	0.00163437	-1.30776	down	0.00475116	-0.815782	normal	0.759595	-0.0845055	normal	0.242399	-0.300691	normal	0.622892	0.479901	normal	0.0304684	0.75759	normal	0.553598
MD01G1230400	3.8958	147	4.22169	158	3.35382	126	4.38583	165	5.29922	201	5.06739	189	6.15579	232	4.96305	188	5.70029	217	6.70708	251	6.41021	245	7.64887	290	7.32348	277	8.61193	324	10.9985	418	0.471777	0.367247	normal	0.199965	0.589957	normal	2.34721e-05	0.872626	normal	1.01467e-05	1.25158	up	0.788839	0.211818	normal	0.641575	0.308639	normal	0.401821
MD01G1232800	2.06149	22	2.82927	29	6.07433	63	0.40212	4	1.0199	10	2.89983	29	1.21057	12	0.666233	7	2.13376	22	0.325829	3	0	0	0.0828412	0	0.456142	4	0.0919845	0	0.0769782	0	0.45039	-1.4069	normal	0.335187	-1.44878	normal	0.000400792	-5.24492	down	0.000492709	-4.81647	down	--	--	--	--	--	--	--
MD01G1233100	8.58738	91	7.03333	74	7.72048	77	5.21856	55	2.81879	29	3.06916	32	3.63909	38	0.225787	2	0.309078	3	1.33733	14	0.873418	9	3.47407	37	5.20977	54	2.9811	31	6.32139	66	0.0372625	-1.05684	down	1.51372e-06	-2.4666	down	4.26354e-08	-2.0071	down	0.0410241	-0.669718	normal	0.524479	-1.42339	normal	--	--	--	0.195242
MD01G1233600	17.6097	117	18.2965	118	15.8076	101	13.2903	87	13.1234	87	20.3679	128	12.4246	82	19.749	132	12.9366	84	12.342	79	9.21685	60	12.4185	82	8.01951	51	8.21943	51	8.28227	55	0.886415	-0.151771	normal	0.881512	-0.14629	normal	0.0618822	-0.59895	normal	9.22995e-05	-1.08722	down	1	-0.00335037	normal	0.62108	-0.426242	normal	0.406261
MD01G1234400	23.43	747	9.49645	298	4.54236	142	27.2965	864	30.1018	972	25.8182	812	56.5248	1829	93.215	2941	80.6522	2533	58.6736	1867	63.6586	1999	66.2149	2110	97.9231	3102	82.7324	2602	88.4032	2852	0.0926687	1.15903	normal	8.16071e-09	2.64574	up	2.50059e-19	2.33708	up	9.31975e-35	2.85912	up	0.000631502	1.47799	up	0.646183	-0.284161	normal	0.00781457
MD01G1236300	5.67806	223	3.30548	127	2.09486	81	9.1482	357	9.60716	380	10.1651	393	19.6262	780	25.3428	971	25.4206	974	23.2336	909	21.0622	815	26.3156	1037	25.8855	1011	22.6675	883	24.3464	969	1.27415e-06	1.39236	up	4.7451e-26	2.68571	up	3.20382e-31	2.68468	up	4.20521e-59	2.74172	up	0.000264703	1.28415	up	0.982099	0.0240765	normal	0.941822
MD01G1236500	8.68768	491	10.4768	594	7.40495	426	6.14199	346	2.3609	133	5.19087	291	4.36337	245	3.57641	212	2.93433	169	3.11078	174	2.54573	145	2.66646	150	3.23651	182	4.05789	226	2.94586	166	0.0328667	-0.968393	normal	5.91837e-06	-1.24451	down	1.71176e-12	-1.68207	down	3.89539e-09	-1.38589	down	0.804462	-0.283911	normal	0.527886	-0.410744	normal	0.480574
MD01G1236600	8.28115	75	8.89939	78	3.16443	28	2.85168	25	1.63498	14	4.76874	40	3.18642	29	0.128284	1	0.993003	8	2.30933	20	0.765215	6	1.57025	14	2.90441	25	1.61017	13	1.62405	14	0.327427	-1.19357	normal	0.0537596	-2.22654	normal	0.0114166	-2.17322	down	0.0204648	-1.78746	down	0.636856	-1.04529	normal	--	--	--	--
MD01G1239200	3.68667	52	4.80569	71	4.63301	63	3.70169	48	2.76321	38	2.93988	37	2.44977	30	1.64298	23	1.63228	21	4.4495	68	2.43546	38	3.20456	46	2.91055	38	4.01837	59	3.77455	49	0.445221	-0.592905	normal	0.0329536	-1.30274	down	0.572236	-0.285848	normal	0.396789	-0.339195	normal	0.565043	-0.719979	normal	0.182023	1.04466	normal	0.993039
MD02G1000700	82.514	1230	65.8502	982	66.4971	990	16.9502	247	19.9328	298	62.6034	903	16.5159	243	20.2595	336	14.755	227	31.2956	455	63.8397	988	45.1392	683	14.6206	216	15.1162	216	14.4936	219	0.0966675	-1.14461	normal	3.81925e-15	-1.9636	down	0.131001	-0.584281	normal	3.26797e-29	-2.28803	down	0.695723	-0.828	normal	0.0687298	1.40454	normal	0.0167293
MD02G1001300	30.47	955	23.0166	722	28.2815	885	35.8886	1119	15.5615	487	45.7743	1428	30.8494	964	26.2733	855	26.8525	859	8.62177	269	7.89127	251	8.56372	269	11.8406	367	12.4698	387	14.2485	446	0.882629	0.246501	normal	0.895946	0.090105	normal	6.11337e-18	-1.69364	down	5.11418e-09	-1.08426	down	0.897238	-0.164691	normal	1.46939e-10	-1.75745	down	0.00299864
MD02G1001400	544.349	6610	520.48	6229	566.606	6533	467.255	5572	421.158	5081	312.922	3715	269.904	3262	368.898	4437	370.65	4431	429.162	5142	291.312	3498	300.937	3637	230.692	2731	307.522	3652	247.1	2978	0.197922	-0.427793	normal	0.0518417	-0.648908	normal	0.000101102	-0.652638	normal	1.11747e-15	-1.03927	down	0.747831	-0.230515	normal	0.984544	0.0232888	normal	0.503601
MD02G1002100	3.09213	87	8.81774	248	9.27892	259	3.12983	85	2.73634	77	2.94822	79	1.57212	44	2.73782	80	4.16906	120	3.22666	89	1.8656	53	1.40752	39	6.59149	184	7.00118	194	5.73366	161	0.231131	-1.29758	normal	0.275057	-1.25609	normal	0.0451055	-1.70865	down	0.854285	-0.128749	normal	0.989412	0.0323183	normal	0.799176	-0.424207	normal	8.00085e-10
MD02G1003300	0	0	0.10881	3	0.287521	8	0.221124	6	0.64844	18	0.075688	2	1.00169	29	0.278811	8	0.529663	15	1.88281	53	1.58843	45	1.44083	41	0.820098	23	0.681712	19	1.01772	29	--	--	--	--	--	--	1.74822e-11	3.66553	up	2.81333e-05	2.70171	up	--	--	--	0.0468539	1.42516	up	0.0797565
MD02G1003500	3.34565	88	3.82101	102	3.35172	88	7.55236	200	5.65748	150	7.50323	199	5.951	158	6.16186	163	7.41672	194	5.91191	158	5.67664	153	5.37016	143	7.64236	202	7.57682	201	6.77739	180	0.00278294	0.984923	normal	0.0276314	0.915991	normal	0.00766864	0.713517	normal	2.88658e-07	1.07916	up	0.940941	-0.0780013	normal	0.840059	-0.176099	normal	0.309991
MD02G1003800	4.96795	285	4.49795	255	3.82868	213	4.07983	232	6.41235	368	3.92829	223	9.1117	525	3.30367	182	4.02881	225	8.103	469	5.52599	314	8.79571	507	8.20396	471	8.67134	501	9.85041	573	0.908603	0.130387	normal	0.84111	0.3337	normal	0.0171891	0.781882	normal	1.5278e-12	1.04706	up	0.917654	0.189495	normal	0.725932	0.47471	normal	0.635262
MD02G1004500	0.732734	27	0.826216	24	0.291735	11	0.953029	39	1.36347	50	0.742879	29	1.05586	43	0.280122	11	0.551474	23	0.95114	36	1.16223	38	0.892138	32	0.782431	30	1.03564	44	1.62233	61	0.259307	0.931199	normal	0.874964	0.337934	normal	0.152992	0.779637	normal	0.0420862	1.13219	up	0.63998	-0.606278	normal	0.720728	0.467681	normal	0.750864
MD02G1004600	4.16694e-25	0	0.77632	13	0.0885328	1	1.19954	21	1.92009	34	1.78254	31	0.345598	6	3.71744e-20	0	0.557266	10	0.00401707	0	0.198964	3	0.0700094	1	0.567163	10	1.04861	18	0.48687	8	0.000498912	2.6243	up	--	--	--	--	--	--	--	--	--	0.0359193	-2.41631	down	--	--	--	--
MD02G1005800	14.552	634	19.0669	803	31.6475	1369	11.8627	513	14.6079	638	11.949	500	8.06956	351	5.04884	213	8.97247	376	5.32286	221	4.01278	169	8.25356	356	8.10539	348	5.53084	231	4.69796	204	0.418778	-0.762563	normal	0.0501304	-1.55097	normal	0.00664312	-1.90592	down	0.00528034	-1.82986	down	0.130623	-0.800694	normal	0.773622	-0.328839	normal	0.983877
MD02G1005900	3.27258	96	3.79241	110	6.3864	183	6.81047	196	8.88601	259	7.59565	219	10.8826	320	10.2922	301	11.6378	335	5.7713	169	6.34892	182	6.67929	195	6.27577	182	10.0191	289	6.09457	179	0.0487472	0.795271	normal	1.28135e-05	1.32427	up	0.168103	0.494979	normal	0.108436	0.750553	normal	0.489997	0.517377	normal	0.0394954	-0.802707	normal	0.786116
MD02G1006100	0.489109	6	3.64712	30	1.45948	14	1.68172	20	3.88519	39	3.42792	30	0.487919	5	4.13492	28	3.99964	27	3.23895	30	6.03628	53	7.33478	62	15.0417	122	11.0686	93	8.83119	78	0.531926	0.835256	normal	0.92581	0.291259	normal	0.0255857	1.54318	up	9.11129e-09	2.56383	up	0.70366	-0.553267	normal	0.185228	1.27703	normal	0.0353737
MD02G1006300	2.50381	14	1.52736	8	3.88463	21	2.64729	14	2.59666	14	2.78982	15	3.17992	18	8.23153	45	6.38285	35	5.97478	32	6.79904	38	6.19085	35	5.13298	28	4.36871	23	3.56869	20	--	--	--	0.217351	1.21529	normal	0.0129661	1.29364	up	0.21568	0.733872	normal	0.432811	1.20426	normal	0.95419	0.104627	normal	0.541093
MD02G1006600	38.6663	1891	41.9708	2077	34.4301	1671	39.168	1918	21.1104	1028	37.4435	1833	25.6212	1246	23.9289	1185	23.6791	1167	21.2544	1034	15.5687	766	20.0742	979	16.9906	831	15.1589	731	14.7823	717	0.754523	-0.235211	normal	0.0568829	-0.621715	normal	1.41656e-10	-1.01535	down	5.06762e-20	-1.29614	down	0.587244	-0.394844	normal	0.505993	-0.36709	normal	0.415391
MD02G1009200	16.0383	527	19.381	611	16.5452	527	4.56794	147	4.87085	162	4.43158	142	5.45179	183	7.40277	222	6.61237	201	4.38364	143	3.97988	125	4.03864	133	6.03269	195	4.31902	141	5.68244	192	2.39421e-20	-1.88146	down	7.90687e-08	-1.43138	down	1.23371e-33	-2.04809	down	5.58146e-30	-1.64579	down	0.564659	0.440083	normal	0.28393	-0.590171	normal	0.26425
MD02G1009300	114.654	4243	117.649	4365	98.8675	3714	90.3839	3420	92.544	3462	70.762	2682	63.619	2355	66.5647	2251	65.6242	2348	59.3697	2236	56.1121	2061	60.2174	2244	55.0697	2031	50.6534	1871	57.4979	2106	0.279535	-0.362443	normal	0.00778651	-0.798907	normal	4.98319e-09	-0.907921	normal	1.64853e-16	-1.02565	down	0.527306	-0.446699	normal	0.919839	-0.0827701	normal	0.844947
MD02G1010500	119.248	2536	135.558	2843	151.166	3188	166.898	3521	234.3	5003	144.422	3007	242.68	5190	378.718	8219	386.817	8199	322.913	6802	418.72	8816	363.15	7744	457.44	9667	424.73	8906	359.631	7713	0.465314	0.431273	normal	0.000215728	1.36152	up	1.38445e-15	1.45346	up	8.81103e-24	1.62828	up	0.200757	0.919577	normal	0.879966	0.117921	normal	0.654295
MD02G1010800	7.28286	336	7.80617	353	4.51137	208	1.86664	79	0.453858	19	2.51564	114	1.2071	55	0.566549	26	0.396397	16	0.370366	17	0.468356	19	0.445924	19	0.203867	8	0.0448249	1	0.163639	7	0.00012448	-2.07805	down	5.81101e-10	-3.1826	down	6.00103e-15	-4.02161	down	6.76549e-22	-5.79644	down	0.608435	-1.11332	normal	0.6557	-0.812687	normal	--
MD02G1012000	0.212437	13	0.167835	10	0.209197	12	0.220815	13	0.478519	29	0.411316	25	0.360906	22	0.13722	8	0.213672	13	0.465451	29	0.13541	8	0.351835	22	0.646567	40	0.621156	39	0.365588	23	--	--	--	--	--	--	--	--	--	0.00187414	1.55364	up	0.672292	-0.628908	normal	0.823942	0.462481	normal	0.441916
MD02G1012300	370.346	2594	352.763	2286	415.332	2733	226.055	1509	183.56	1292	206.563	1278	192.015	1354	155.009	1020	186.338	1205	112.2	741	115.035	758	151.494	1044	254.865	1705	158.38	1010	250.088	1787	7.04349e-06	-0.897291	normal	8.00938e-05	-1.06259	down	2.68319e-25	-1.57634	down	0.00121164	-0.746957	normal	0.795927	-0.175672	normal	0.297998	-0.487972	normal	0.13998
MD02G1012500	4.34182	172	5.83809	233	4.26659	166	4.77155	190	5.98679	237	4.21727	167	3.42342	136	2.33372	93	2.65074	106	3.34136	132	3.65647	145	3.56393	141	2.12154	83	2.18601	85	2.92956	115	0.959304	0.0600458	normal	0.0869848	-0.742679	normal	0.082801	-0.443854	normal	0.000224175	-1.00201	down	0.293078	-0.814263	normal	0.690498	0.325082	normal	0.113942
MD02G1012900	59.6616	1974	54.137	1802	52.9464	1758	95.0074	3129	85.075	2769	59.0625	1937	90.3044	2933	101.328	3853	102.297	3629	129.882	4165	129.837	4414	114.727	3746	138.592	4617	143.661	4658	144.148	4706	0.254903	0.505044	normal	0.000874212	0.938695	normal	2.59781e-14	1.16107	up	2.19422e-27	1.34744	up	0.543816	0.424335	normal	0.708391	0.248628	normal	0.616688
MD02G1013000	2.08912	187	1.98962	179	1.60447	145	1.72677	155	3.37365	302	1.57651	142	3.54566	316	1.91717	175	2.0048	183	6.4765	579	3.31002	299	4.99986	448	7.08812	635	5.79759	518	7.24202	646	0.882514	0.231267	normal	0.597519	0.425653	normal	0.00311646	1.38075	up	1.03812e-24	1.82652	up	0.899766	0.18078	normal	0.188158	0.982332	normal	0.42066
MD02G1013300	16.4603	631	12.8882	488	11.4437	427	15.5161	588	28.6218	1093	18.5202	699	23.5531	909	30.4168	1108	26.8635	992	25.3358	972	29.1091	1089	27.8396	1068	36.039	1372	24.5237	930	32.5378	1256	0.41812	0.623973	normal	0.000284238	0.986841	normal	3.00047e-11	1.02293	up	1.58598e-05	1.21328	up	0.597822	0.351442	normal	0.940825	0.0617941	normal	0.732393
MD02G1013700	19.6128	509	15.4868	425	19.1176	542	10.5779	252	9.67827	266	10.0689	246	10.0408	259	16.5905	261	13.987	267	7.99153	174	10.1764	188	10.4545	231	9.95696	243	8.92964	205	8.78078	220	1.18208e-05	-0.947596	normal	0.00306639	-0.880845	normal	1.82347e-13	-1.30993	down	2.80604e-12	-1.13321	down	0.954675	0.056323	normal	0.511541	-0.403265	normal	0.751169
MD02G1014300	3.38888	103	2.52825	73	2.51989	77	4.86323	144	5.92502	173	4.27248	127	6.3278	189	9.59714	262	9.44562	261	7.26436	217	5.37584	164	7.65482	232	4.57437	134	5.40129	161	5.90763	168	0.0387388	0.813688	normal	4.16257e-06	1.51875	up	4.63847e-07	1.28196	up	0.000148581	0.881582	normal	0.379874	0.69504	normal	0.783905	-0.210876	normal	0.28011
MD02G1016300	1.46962	25	0.458325	7	2.1235	32	4.12007	68	1.26275	23	1.20946	19	2.44952	39	4.36021	74	2.54794	40	3.51066	59	6.18877	106	4.35876	71	3.04662	51	8.46751	141	3.65903	60	0.778001	0.786146	normal	0.18571	1.28405	normal	0.000977446	1.88857	up	0.0562811	1.98512	normal	0.786949	0.491483	normal	0.527886	0.630535	normal	0.986432
MD02G1019200	24.8239	746	23.2015	785	21.8202	613	18.1219	622	23.2596	808	22.4507	549	14.3101	435	19.2035	285	16.9667	342	8.9051	306	12.4226	309	13.7828	398	9.18391	326	8.88978	311	11.6309	394	0.87547	-0.112839	normal	0.000360149	-0.987253	normal	2.53648e-09	-1.07591	down	9.24478e-10	-1.04573	down	0.0782941	-0.886142	normal	0.943118	-0.0628608	normal	0.982408
MD02G1019600	4.8789	91	2.37113	43	5.59909	102	3.55388	65	5.39391	100	3.63672	66	6.03783	113	7.2343	133	6.57466	121	2.00112	36	1.65597	30	1.3831	25	5.05377	93	4.84651	89	2.55466	47	0.998568	-0.0295049	normal	0.244927	0.663199	normal	0.0309012	-1.3696	down	0.975531	-0.0333283	normal	0.489196	0.68105	normal	7.17579e-06	-2.00575	down	0.0341584
MD02G1020000	16.005	428	16.1045	434	17.0873	448	30.2807	808	25.4862	681	18.1153	485	20.7942	554	26.8233	721	28.3169	762	30.8043	824	30.2369	806	21.9062	585	49.1186	1308	59.1744	1576	46.9084	1246	0.182692	0.595209	normal	0.0390468	0.663415	normal	0.000584019	0.763652	normal	1.64872e-22	1.66684	up	0.944875	0.0589406	normal	0.861797	0.126975	normal	2.63179e-05
MD02G1020700	3.60804	152	4.7862	202	5.87273	251	7.07844	298	10.8302	458	6.39035	268	4.92816	206	4.69315	207	5.46215	238	8.19944	342	10.1823	442	8.43216	357	16.5184	697	13.6203	569	11.6858	494	0.238375	0.761811	normal	0.864181	0.132711	normal	0.000169091	0.921558	normal	1.0364e-08	1.55182	up	0.468637	-0.641036	normal	0.0265733	0.815285	normal	0.0346155
MD02G1021100	98.6739	1698	137.558	2282	132.02	2162	71.783	1212	72.1964	1239	72.0103	1197	59.5768	1032	106.741	1686	76.1322	1230	54.8869	935	57.1792	954	58.7389	1011	62.193	1059	47.3452	806	59.7289	1044	0.000297473	-0.748557	normal	0.0755229	-0.610327	normal	9.05475e-09	-1.07668	down	1.62203e-07	-1.06699	down	0.859036	0.128915	normal	0.424598	-0.439908	normal	0.997425
MD02G1022000	2.18795	152	2.25923	157	2.10754	124	4.33129	276	2.72244	142	2.1259	150	1.87614	131	1.55643	50	1.78425	68	1.62641	104	1.43063	57	1.53264	82	1.14494	67	0.826142	58	1.68332	83	0.720014	0.396038	normal	0.192006	-0.772057	normal	0.00231431	-0.828229	normal	1.74941e-05	-1.04718	down	0.437558	-1.17817	normal	0.994101	-0.0289335	normal	0.875897
MD02G1025600	86.4948	2036	86.3533	1907	88.6932	2080	44.5319	1067	28.6271	730	47.7536	986	34.7005	825	51.3536	842	46.0007	855	27.741	674	27.5542	627	23.7649	623	18.5766	443	15.2853	349	15.448	383	3.44166e-09	-1.11071	down	2.17694e-06	-1.22944	down	3.6411e-27	-1.64068	down	8.94813e-80	-2.347	down	0.855235	-0.127747	normal	0.472402	-0.384762	normal	0.000110448
MD02G1026200	13.8496	326	12.4197	278	12.5609	288	8.03381	184	5.81485	137	8.22899	182	6.49067	153	2.95707	66	2.97496	66	5.64836	126	4.06885	91	3.38568	78	2.39065	54	3.28628	73	2.60211	61	0.00237096	-0.823658	normal	1.4455e-07	-1.61985	down	2.48545e-15	-1.5909	down	8.34868e-31	-2.23649	down	0.428517	-0.807354	normal	0.982099	0.0565426	normal	0.214992
MD02G1026300	70.5206	857	74.2196	839	66.5435	802	34.2449	404	21.2155	260	37.1461	417	29.9187	364	38.8064	473	31.351	362	22.8894	258	21.0035	245	18.6307	225	16.0101	184	14.1261	159	12.7396	156	2.04243e-10	-1.20535	down	0.00014011	-1.03224	down	7.99415e-30	-1.77298	down	1.34615e-63	-2.31289	down	0.816566	0.164831	normal	0.0658733	-0.714159	normal	0.0429564
MD02G1028300	4.01785	25	3.26231	19	5.61889	34	1.57185	9	0.625083	3	3.27283	19	1.52834	9	1.6491	10	1.25452	7	0.140784	0	0.139003	0	0	0	0	0	0.314194	1	0.260082	1	0.144351	-1.32971	normal	0.0777787	-1.55807	normal	5.7869e-12	#NAME?	down	4.42692e-10	-5.27815	down	--	--	--	--	--	--	--
MD02G1028400	1.34279	71	0.918319	47	0.624236	32	0.832224	43	0.751778	39	0.524389	26	2.97919	157	1.38876	75	2.02753	109	1.80402	95	2.79195	150	2.72544	145	0.536677	27	0.761147	39	0.485776	25	0.684728	-0.470896	normal	0.108255	1.21004	normal	0.000606324	1.38448	up	0.218342	-0.711572	normal	0.0750017	1.66996	normal	0.858141	0.19922	normal	3.28923e-07
MD02G1028600	46.4627	375	40.272	326	97.4629	740	23.5983	197	6.72405	60	33.0394	282	17.8062	149	28.7591	226	29.7146	256	5.88116	44	0.931904	12	4.69131	37	3.03207	29	1.36416	11	5.35609	36	0.246306	-1.4162	normal	0.253924	-1.16444	normal	3.92896e-05	-3.94934	down	1.04041e-05	-4.23382	down	0.880985	0.244368	normal	1.0462e-07	-2.75717	down	0.943847
MD02G1028700	49.9288	842	40.4779	658	46.805	770	40.9427	682	19.6357	334	30.6003	504	30.6752	522	40.0665	645	41.4799	673	25.6543	428	13.8769	228	23.7682	400	5.74112	95	5.76208	95	11.7314	200	0.239235	-0.574984	normal	0.579401	-0.276766	normal	6.15271e-06	-1.09917	down	5.93801e-27	-2.5314	down	0.690546	0.290494	normal	0.0227785	-0.795829	normal	0.0297204
MD02G1030000	29.5467	724	32.5424	769	25.876	630	35.2916	847	24.2669	592	45.3723	1057	22.6346	550	32.3585	789	29.5084	705	18.9106	439	17.7997	424	17.3385	421	15.9389	382	11.7355	272	16.2043	396	0.763903	0.236273	normal	0.975779	-0.0281067	normal	8.9955e-06	-0.719623	normal	2.40029e-09	-1.00472	down	0.71017	-0.272525	normal	0.0795872	-0.665284	normal	0.369603
MD02G1030300	38.9491	1973	42.1847	2139	32.8733	1681	14.5165	734	10.5246	530	34.8748	1751	13.0507	654	6.99812	365	7.26746	374	18.0496	905	25.07	1286	20.3588	1027	12.0443	609	12.157	611	12.5664	634	0.175232	-0.940602	normal	2.50649e-16	-2.02969	down	8.92626e-06	-0.841831	normal	2.86782e-24	-1.63308	down	0.576997	-1.09916	normal	0.00117036	1.2139	up	0.00184707
MD02G1030600	3.61953	39	3.96937	42	2.32593	24	4.98634	54	2.35646	25	9.89729	106	5.8619	65	4.4675	46	6.15841	65	2.85612	31	2.61554	28	2.65209	29	1.39666	15	0.587527	6	0.880232	9	0.681145	0.819264	normal	0.32071	0.771167	normal	0.724103	-0.24901	normal	0.000352748	-1.79513	down	0.983351	-0.0564247	normal	0.182853	-0.994135	normal	0.0152499
MD02G1031100	1.58537	26	1.83786	30	1.72534	28	3.06105	51	2.12982	35	1.98671	32	10.1035	170	1.08442	17	1.75389	28	6.56923	108	4.14259	68	7.9434	132	3.97837	66	1.57226	25	3.0259	50	0.650809	0.494354	normal	0.726974	1.38231	normal	0.000150023	1.87975	up	0.21792	0.759295	normal	0.818302	0.874325	normal	0.852115	0.524542	normal	0.136533
MD02G1032700	0.30771	24	0.405178	32	0.424296	33	0.173278	13	0.163003	12	0.971096	77	0.804234	63	0.247239	20	0.29985	24	0.170233	13	0.0847554	6	0.189652	15	0.130987	10	0.115958	9	0.208836	16	0.976901	0.196923	normal	0.885587	0.292548	normal	0.0139609	-1.38321	down	0.0115369	-1.33582	down	0.989412	0.0839056	normal	0.414414	-1.64857	normal	--
MD02G1035000	84.5737	1079	107.319	1140	94.145	1230	53.1577	734	45.2058	586	48.789	536	42.2902	504	52.9424	623	50.8618	683	50.2211	450	35.8049	466	33.963	492	59.5018	718	32.4413	485	62.0007	700	3.76345e-06	-0.890499	normal	0.00118692	-0.90359	normal	2.86311e-17	-1.28669	down	4.0096e-08	-0.846834	normal	0.982837	-0.0222728	normal	0.524064	-0.356988	normal	0.233426
MD02G1035700	9.74029	308	12.1733	389	12.1656	389	12.3064	366	9.38798	293	10.0047	301	8.20138	257	6.64463	156	10.2739	253	5.72558	174	6.60006	183	5.96895	182	7.53915	238	8.70428	248	6.2721	193	0.739641	-0.174411	normal	0.0537596	-0.678939	normal	3.3305e-08	-1.00468	down	0.000127645	-0.666738	normal	0.492395	-0.514982	normal	0.669515	-0.299412	normal	0.332488
MD02G1035800	0.640673	7	0.346875	4	1.44869	17	2.19109	26	1.70381	20	2.0823	24	0.530656	6	0.463012	5	1.0689	13	2.05165	24	3.81115	46	1.96274	23	1.25821	15	0.547523	6	0.74337	9	0.169121	1.32441	normal	--	--	--	0.0348342	1.73824	up	--	--	--	0.355831	-1.53106	normal	0.0496588	1.96054	up	0.0937952
MD02G1036800	17.3309	427	18.6043	461	16.7583	416	12.8285	302	5.84164	143	8.237	196	8.19808	197	8.19883	192	8.14668	197	7.87452	186	8.76593	211	7.74024	187	9.35197	225	9.67117	225	9.12193	220	0.000221083	-1.02022	down	8.40105e-05	-1.12742	down	2.07025e-11	-1.15287	down	2.27835e-10	-0.950105	normal	0.912749	-0.115225	normal	1	0.000759837	normal	0.687455
MD02G1038100	59.3748	762	54.4565	684	58.2538	715	51.3336	650	29.6878	380	46.5853	577	42.3253	543	58.6354	737	50.6284	638	23.4053	295	25.2553	319	24.2816	310	27.4219	344	24.3409	301	26.6796	341	0.240713	-0.424027	normal	0.811417	-0.145565	normal	7.29349e-15	-1.21991	down	1.88548e-17	-1.12149	down	0.660461	0.270473	normal	0.000747114	-1.04826	down	0.887023
MD02G1039800	0.305703	9	1.08931	34	0.56684	17	0.659058	21	1.14593	37	0.707524	22	0.258071	8	0.19583	5	0.468648	14	1.15775	37	2.8211	87	1.94803	63	1.2896	41	1.36859	44	1.06213	35	0.830311	0.418667	normal	--	--	--	0.0284394	1.64755	up	0.0284703	1.01202	up	0.30236	-1.55581	normal	0.0017451	2.79761	up	0.546604
MD02G1039900	0.244102	12	0.265077	13	0.268648	13	0.82317	41	0.380229	18	0.467553	23	0.504494	24	0.176214	9	0.416213	22	0.647048	31	0.490048	25	0.729921	36	0.84581	42	0.443518	22	0.453049	22	0.274376	1.11428	normal	--	--	--	0.0207422	1.28116	up	0.0462432	1.19027	up	0.691362	-0.564228	normal	0.529247	0.747834	normal	0.982632
MD02G1041700	3.68009	194	2.10167	113	2.75081	144	8.4782	443	5.77892	288	4.99474	253	7.11953	363	4.56198	250	5.20936	278	1.911	100	1.7231	92	1.96446	98	4.48493	234	5.17845	275	4.19814	219	0.0637337	1.12894	normal	0.00451869	1.00801	up	0.0878034	-0.631711	normal	0.00452807	0.700454	normal	0.891021	-0.130601	normal	9.7665e-07	-1.61359	down	6.446e-10
MD02G1043800	0.298279	11	0.418116	25	0.252103	13	0.374185	26	0.423552	15	0.248558	15	0.744155	32	0.455593	29	0.412458	27	0.801771	33	0.588275	27	0.629111	31	0.948238	44	0.655627	24	0.885692	40	--	--	--	0.405242	0.872117	normal	0.118796	0.899239	normal	0.025536	1.15258	up	0.618846	0.665636	normal	0.98676	0.0539981	normal	0.870245
MD02G1045800	11.8332	494	14.328	586	10.0123	405	6.68963	276	5.7395	240	7.75545	319	5.83386	244	6.2542	253	4.75397	193	5.57584	232	4.92398	201	5.92399	247	4.01748	166	4.02284	166	4.56126	191	0.00340112	-0.827721	normal	0.000128561	-1.07903	down	3.76015e-06	-1.12111	down	1.96807e-09	-1.49491	down	0.709176	-0.260674	normal	0.992537	-0.015744	normal	0.273985
MD02G1046400	1.7377	28	0.959401	15	1.12194	17	0.969395	15	1.07895	17	0.929327	15	1.74644	29	4.04593	65	2.43931	39	1.06011	17	2.30593	38	1.05838	17	2.2862	37	2.73795	45	2.40023	40	--	--	--	0.208444	1.17449	normal	--	--	--	0.0223986	1.03326	up	0.25053	1.51621	normal	0.512003	-0.879632	normal	0.244373
MD02G1046900	0.200437	4	0.731694	15	0.637405	13	0.972542	21	1.83863	40	0.914221	19	1.12381	24	2.63706	56	3.1897	67	2.52123	52	3.42466	73	1.98286	43	4.38559	95	4.00424	84	3.5778	78	0.240329	1.32524	normal	0.022969	2.22757	up	2.55135e-06	2.39933	up	1.1657e-15	3.01763	up	0.552572	0.89109	normal	0.89656	0.198525	normal	0.165524
MD02G1048700	214.423	2512	257.806	2950	237.177	2698	122.457	1392	83.8888	980	100.229	1150	91.6224	1073	95.7219	1180	110.413	1303	60.0744	691	69.9716	810	88.1676	1030	91.3742	1034	81.8393	943	112.139	1309	2.04243e-10	-1.20859	down	9.42692e-06	-1.17168	down	1.26184e-28	-1.68292	down	7.79855e-23	-1.30157	down	0.976846	0.0280258	normal	0.302903	-0.485692	normal	0.434075
MD02G1050000	1.88881	55	1.67135	49	2.1984	63	2.02768	59	2.78285	81	2.89425	84	3.41071	99	2.17771	65	3.13307	93	2.15328	61	2.66414	78	2.58425	75	4.64461	134	3.49154	99	3.76922	109	0.599094	0.42539	normal	0.348515	0.648165	normal	0.413447	0.36372	normal	0.000137965	1.04503	up	0.844677	0.210966	normal	0.806156	-0.258549	normal	0.0549137
MD02G1050100	13.7123	109	17.6823	132	20.2024	151	22.1637	171	25.5041	206	14.6835	111	21.9511	179	42.6385	309	29.3987	215	28.9823	232	40.8912	308	32.1884	259	37.4353	291	32.6818	260	36.7686	306	0.698313	0.319245	normal	0.0849697	0.869959	normal	8.63442e-07	1.03358	up	1.35906e-10	1.13924	up	0.559315	0.540563	normal	0.810751	0.189935	normal	0.880746
MD02G1050200	219.145	2795	211.297	2529	232.392	2883	117.254	1453	117.593	1513	115.14	1364	91.315	1179	152.938	1843	129.775	1532	51.1988	618	84.5517	1017	69.4658	881	66.055	817	86.077	1035	55.3149	717	4.32051e-06	-0.919861	normal	0.00485949	-0.823056	normal	3.79057e-29	-1.69947	down	4.0114e-42	-1.66557	down	0.912801	0.0873189	normal	0.0515292	-0.850949	normal	0.988864
MD02G1054900	2.00542	43	1.63757	35	1.22787	26	5.13637	111	4.10707	88	3.65203	78	3.08172	65	6.0964	137	6.72481	149	5.42667	116	4.57294	100	4.9814	107	2.89896	62	3.22582	68	3.30249	70	0.00119115	1.41659	up	0.0147128	1.7808	up	1.57003e-07	1.64048	up	0.00762496	0.953474	normal	0.731085	0.356385	normal	0.926247	-0.114571	normal	0.0675553
MD02G1056400	47.1835	806	44.271	769	38.3307	633	52.576	914	25.0914	430	27.0223	454	22.8069	386	31.2055	548	27.0686	465	30.5479	512	23.812	411	17.4215	304	10.1986	166	7.89072	145	8.74917	146	0.797877	-0.291684	normal	0.0535965	-0.631871	normal	0.00031322	-0.841931	normal	1.39063e-32	-2.26176	down	0.771904	-0.347284	normal	0.813021	-0.183011	normal	0.000652115
MD02G1057200	70.4997	1800	68.447	1800	63.3264	1676	102.036	2673	151.86	3873	80.179	2057	112.002	2855	89.4678	2432	107.908	2885	329.903	8479	331.159	8716	297.015	7662	327.471	8625	282.261	7236	303.646	7817	0.259307	0.708011	normal	0.0418887	0.657567	normal	2.71287e-47	2.24203	up	1.63784e-58	2.17683	up	0.952206	-0.0622165	normal	3.07891e-08	1.6108	up	0.941822
MD02G1061100	633.192	6261	285.393	2774	456.764	4381	519.159	5017	391.267	3875	175.132	1683	349.481	3476	556.664	5502	298.962	2900	144.266	1392	117.435	1138	102.418	1008	426.032	4100	252.606	2399	336.761	3325	0.847453	-0.3398	normal	0.920353	-0.149537	normal	0.00278629	-1.9178	down	0.446324	-0.439177	normal	0.905967	0.18157	normal	0.00816126	-1.74152	down	0.000656086
MD02G1062300	1100.18	67	1663.03	87	3004.68	87	1042.73	58	680.288	36	1148.96	50	840.034	43	1256.28	45	1211.08	38	297.57	10	282.651	14	173.251	8	426.836	22	210.642	11	478.456	25	0.218108	-0.739246	normal	0.139537	-0.908542	normal	2.66873e-13	-2.90635	down	6.39226e-09	-2.04343	down	0.89985	-0.178122	normal	0.00471717	-1.97109	down	--
MD02G1064400	1.19102	76	1.18223	76	1.34583	85	2.35334	151	4.7227	302	3.44338	222	4.66721	298	2.10607	137	3.24962	212	4.05929	260	3.15272	205	4.43847	285	4.89132	314	4.42099	283	3.28673	209	0.0099036	1.51153	up	0.0267938	1.47515	up	3.9111e-13	1.66746	up	1.58369e-09	1.77675	up	0.977111	-0.05005	normal	0.82575	0.218786	normal	0.922884
MD02G1064700	2.84224	93	2.45334	67	4.19136	133	5.39345	134	4.63872	149	3.52844	102	3.69566	103	3.68484	112	2.85178	97	4.80725	147	4.45254	151	4.37735	140	5.98647	216	7.1028	260	5.10354	199	0.599094	0.396494	normal	0.914606	0.117381	normal	0.0496627	0.585664	normal	4.15121e-06	1.21387	up	0.745277	-0.290109	normal	0.479374	0.495036	normal	0.013075
MD02G1066400	5.25695	283	5.5712	296	4.7801	246	8.20178	434	3.67344	198	9.28	499	6.06707	326	4.52902	231	4.01482	210	3.53881	192	2.35289	127	3.4261	183	2.253	122	1.65464	89	2.49155	133	0.675968	0.458318	normal	0.926002	-0.0786601	normal	0.000537448	-0.711353	normal	6.99072e-12	-1.25108	down	0.622855	-0.5457	normal	0.277911	-0.605927	normal	0.271587
MD02G1066500	27.9298	1067	34.3716	1306	29.8372	1161	27.7691	1057	20.4004	781	44.045	1662	30.7796	1158	21.7648	870	24.2109	941	21.4731	795	19.802	772	20.0568	765	14.9128	567	14.5166	544	15.1324	572	1	-0.0115111	normal	0.669471	-0.224646	normal	0.000290329	-0.593818	normal	8.22504e-18	-1.05947	down	0.82732	-0.222807	normal	0.541732	-0.3426	normal	0.0276447
MD02G1067400	3.34513	38	7.50635	86	8.65863	95	7.69372	88	10.1004	116	8.73514	100	6.39245	74	9.81975	108	10.0194	112	20.8905	242	22.4794	256	21.4033	248	11.0047	126	8.39976	96	8.15583	94	0.524504	0.476124	normal	0.586009	0.452549	normal	2.82112e-16	1.77449	up	0.211252	0.540803	normal	0.983351	-0.0341665	normal	0.000153119	1.34878	up	1.15127e-08
MD02G1068900	1.86668	54	2.71469	89	2.02199	62	1.5651	52	1.89667	55	7.17963	217	5.63169	186	2.01955	57	3.5725	99	1.89764	58	0.561906	18	1.68976	55	0.792425	25	0.785078	25	1.29743	38	0.832206	0.661429	normal	0.60418	0.765041	normal	0.317829	-0.641111	normal	0.00225182	-1.20917	down	0.979329	0.0920501	normal	0.41188	-1.37872	normal	0.7647
MD02G1073500	10.2595	825	11.9371	962	11.5784	906	7.48562	599	7.30741	586	7.50528	604	7.20082	580	4.63632	366	4.87061	389	5.87237	474	4.06003	325	4.67093	374	6.3875	511	6.01084	482	5.39487	432	0.00869325	-0.587152	normal	0.000311581	-0.985725	normal	8.50897e-15	-1.19352	down	9.00186e-13	-0.907399	normal	0.533957	-0.409647	normal	0.834668	-0.180543	normal	0.439401
MD02G1078200	0.106704	2	0.0950703	3	0.101499	2	0.105104	3	0.442615	13	0.0641106	2	0.108754	3	0.111612	3	0.277103	8	1.10282	31	0.805451	30	0.709739	22	0.547579	19	0.667873	21	0.805003	22	--	--	--	--	--	--	1.18069e-07	3.57388	up	1.11422e-05	3.15766	up	--	--	--	0.00190254	2.57404	up	0.762794
MD02G1080400	0.22609	3	0.597732	8	1.46934	20	0.223285	3	0.134575	1	0.0770203	1	0.787142	11	1.06428	14	0.652938	8	5.5415	81	3.26601	45	2.64443	39	1.05203	15	1.21653	17	1.69085	25	--	--	--	--	--	--	0.00256383	2.41753	up	--	--	--	--	--	--	0.0104379	2.3284	up	0.0897633
MD02G1082000	2.38139	74	1.08853	33	2.19987	66	1.47683	45	2.61318	81	0.809612	24	3.0169	94	1.58958	47	2.04257	62	4.293	133	5.23688	160	3.36648	105	6.53986	202	7.93303	243	6.29929	198	0.940046	-0.20413	normal	0.841945	0.256295	normal	0.00112289	1.20768	up	1.50231e-17	1.9034	up	0.754759	0.446173	normal	0.0549716	0.977827	normal	0.00540152
MD02G1082200	29.4531	532	31.0013	539	32.9989	572	19.8661	341	16.4873	264	29.9643	479	18.2469	310	32.9839	532	24.3797	387	14.4631	237	16.7278	267	15.3809	263	14.4815	244	13.6243	224	14.3255	249	0.0544613	-0.597603	normal	0.372086	-0.391927	normal	2.23933e-11	-1.09311	down	4.43709e-17	-1.18568	down	0.839916	0.197426	normal	0.210208	-0.675027	normal	0.91875
MD02G1082300	25.0724	949	21.0604	786	31.8965	1176	7.0768	270	7.11551	267	9.50235	364	8.80791	334	5.06873	209	7.48389	282	2.33022	88	2.22858	85	3.7839	141	4.61931	179	2.99911	116	6.78233	262	1.21736e-07	-1.68993	down	2.67228e-08	-1.79274	down	2.22651e-19	-3.20726	down	2.95847e-12	-2.37529	down	0.88896	-0.113927	normal	0.000824959	-1.38881	down	0.409229
MD02G1083800	10.9973	250	8.97839	197	10.1535	223	10.2196	227	7.38928	168	12.1627	267	7.36675	167	4.80272	106	3.99906	87	6.12109	136	2.8914	64	5.23421	118	8.27913	183	4.94944	110	8.22824	188	0.998229	-0.014907	normal	0.0217319	-0.869832	normal	6.97763e-05	-1.07033	down	0.0928892	-0.467309	normal	0.254103	-0.865243	normal	0.90565	-0.173268	normal	0.4752
MD02G1084600	3.76185	162	5.721	239	3.42183	147	1.51701	65	1.53015	63	0.464927	19	0.798711	31	0.494505	20	0.797655	35	0.976689	40	0.950292	39	0.911532	39	2.3599	98	0.636309	26	1.50493	63	0.000294722	-1.89363	down	5.44158e-08	-2.64541	down	3.00022e-07	-2.2093	down	0.00158475	-1.53819	down	0.610172	-0.762659	normal	0.709136	0.462266	normal	0.726527
MD02G1085900	3.83046	145	2.84261	107	3.92317	152	4.35846	166	2.6687	101	6.28017	238	3.9678	148	2.86632	115	2.28369	88	1.59933	58	1.68609	64	2.16701	81	1.43239	53	1.66968	61	1.77357	66	0.798325	0.324014	normal	0.838501	-0.176384	normal	0.000394564	-0.987291	normal	5.57668e-06	-1.15654	down	0.640558	-0.509928	normal	0.194796	-0.784902	normal	0.902584
MD02G1086500	2.49874	83	1.32831	42	2.13399	66	2.53744	85	2.35286	77	2.4538	78	3.3437	110	3.2923	105	3.73351	120	4.67383	151	4.54141	149	6.12537	201	4.06976	132	4.69688	150	3.83092	127	0.704025	0.3316	normal	0.11708	0.836249	normal	2.56093e-06	1.39648	up	1.00464e-05	1.10807	up	0.582229	0.494684	normal	0.331474	0.585676	normal	0.557932
MD02G1090100	33.3558	1719	43.5367	2281	31.6858	1651	23.4655	1224	13.0237	679	24.2185	1257	18.5314	962	21.2407	695	18.3384	776	12.9671	668	14.2102	645	12.7429	664	12.1014	629	13.1578	677	12.6658	656	0.035999	-0.834981	normal	1.41836e-05	-1.18912	down	1.29715e-09	-1.50922	down	7.10555e-10	-1.51543	down	0.640558	-0.363109	normal	0.619818	-0.293661	normal	1
MD02G1090300	1.19362	64	2.0932	74	1.21315	63	1.02504	51	0.655553	33	1.05694	54	1.24145	56	1.18896	32	1.41414	34	0.749173	30	0.984012	25	0.626746	31	0.766587	38	0.784849	40	0.687971	34	0.487318	-0.539309	normal	0.368169	-0.693753	normal	0.0016065	-1.21912	down	0.0200339	-0.833029	normal	0.911858	-0.164458	normal	0.67283	-0.498764	normal	0.726042
MD02G1091500	7.19192	344	4.28778	210	5.61781	267	0.577916	29	1.9295	89	0.414081	21	3.39635	156	4.01781	199	2.28815	112	2.47782	123	2.20605	109	3.12085	155	8.00258	377	10.6953	516	9.46529	434	4.03976e-07	-2.56126	down	0.119164	-0.78758	normal	0.00245302	-1.0798	down	0.00734969	0.702107	normal	0.0591107	1.75983	normal	0.752413	-0.266273	normal	1.45312e-12
MD02G1091900	92.7874	3357	116.95	4205	93.1279	3276	58.306	2100	45.0159	1629	58.4227	2119	52.0422	1893	49.8392	1744	56.4229	2006	34.6351	1261	40.2723	1441	39.0331	1413	38.5114	1382	31.4604	1134	36.1696	1307	2.56523e-05	-0.886821	normal	0.00131357	-0.914979	normal	1.30008e-13	-1.39103	down	7.28291e-15	-1.49223	down	0.967693	-0.0375024	normal	0.37016	-0.450047	normal	0.882652
MD02G1094500	1.17107	23	3.06727	56	3.12525	60	1.01758	18	1.02402	19	0.42943	7	0.41966	7	0.649677	13	0.304434	5	0.819879	15	1.50701	28	1.72127	32	1.32705	24	0.62453	11	0.631949	12	0.0926687	-1.65494	normal	0.00811619	-2.4465	down	0.243166	-0.883482	normal	0.0322573	-1.55146	down	--	--	--	--	--	--	0.620806
MD02G1094900	9.58344	57	11.8423	72	17.1085	66	7.19905	42	4.67934	18	7.08619	39	3.37457	24	4.53869	10	2.77123	13	4.91738	16	5.65368	14	2.88297	16	4.99699	18	1.66886	12	2.27951	5	0.102616	-0.974096	normal	0.000261639	-2.02613	down	2.79604e-07	-2.07799	down	1.0793e-09	-2.46595	down	0.477863	-1.06179	normal	--	--	--	--
MD02G1095000	16.5257	469	18.7102	527	15.7298	425	10.0885	294	6.72852	189	8.26192	230	6.94513	162	8.39487	204	7.3575	179	5.04126	143	4.29721	112	6.19853	149	4.99961	142	4.62815	134	4.51833	133	4.77371e-06	-0.991184	normal	8.15858e-07	-1.35589	down	1.99202e-25	-1.8089	down	3.56927e-31	-1.78596	down	0.598778	-0.372977	normal	0.527886	-0.426686	normal	0.993279
MD02G1096100	36.8736	758	29.1572	583	15.6782	311	54.5727	1100	3.19006	65	67.0466	1319	11.9755	247	4.66347	90	11.8075	230	2.36909	47	1.89249	37	1.60393	32	2.33835	47	1.19972	23	4.55739	94	0.843335	0.591778	normal	0.0754732	-1.51783	normal	2.06001e-06	-3.82653	down	1.69093e-05	-3.32215	down	0.512634	-2.11657	normal	0.0225136	-2.28252	down	0.863112
MD02G1096500	146.274	1594	143.767	1429	182.979	1862	64.4264	670	26.3895	288	32.8818	316	44.0001	480	27.7401	279	36.7022	364	16.0052	161	14.002	145	23.6379	253	43.6247	447	20	198	56.3102	623	2.7722e-11	-1.93428	down	2.61937e-17	-2.09466	down	6.58291e-40	-3.12204	down	2.10644e-12	-1.93488	down	0.914108	-0.169399	normal	0.0784635	-1.00159	normal	0.35624
MD02G1096700	8.4362	718	8.60206	732	8.70971	727	16.0233	1361	13.6856	1169	13.5186	1168	15.4883	1326	11.9152	918	11.0656	932	22.2695	1924	12.4828	1050	17.3599	1493	17.2235	1472	18.1474	1557	18.163	1556	0.000131692	0.767534	normal	0.0927584	0.571384	normal	0.00951221	1.04211	up	3.90816e-19	1.08499	up	0.751338	-0.206687	normal	0.527319	0.498061	normal	0.983877
MD02G1097400	0.9421	54	4.05768	55	1.01393	58	0.533018	29	0.434838	24	0.440417	25	0.587301	20	0.105068	3	0.146417	8	0.261819	15	0.730695	22	0.429693	24	0.342192	19	0.425362	24	0.333223	18	0.0781859	-1.09515	normal	5.08097e-05	-2.40342	down	0.0005846	-1.44687	down	0.000287642	-1.44277	down	0.427135	-1.32131	normal	0.457141	0.982374	normal	1
MD02G1098100	6.02228	186	6.47385	203	5.48212	167	6.18301	192	2.81697	86	4.53366	142	4.37205	133	0.593827	19	1.96529	63	2.36442	73	2.13252	68	2.42581	75	3.46673	107	3.56632	111	3.91316	119	0.56225	-0.400531	normal	0.0158839	-1.34484	down	1.58497e-08	-1.35828	down	0.000869033	-0.711827	normal	0.559315	-0.955314	normal	1	0.013062	normal	0.0781219
MD02G1099200	8.86323	134	5.74524	83	5.02797	75	6.79417	102	9.74345	148	13.5668	197	14.3375	217	14.4516	217	12.1473	179	7.16702	105	8.28694	123	10.9981	165	9.49577	141	8.00256	117	10.8051	164	0.473853	0.615162	normal	0.00269197	1.09569	up	0.380356	0.434064	normal	0.122699	0.541308	normal	0.547567	0.470041	normal	0.224774	-0.636608	normal	0.936183
MD02G1100800	1.2326	57	1.80556	85	1.42356	66	1.4963	70	0.895824	41	1.12077	52	1.32238	61	0.997348	48	0.615411	29	0.580334	26	0.515557	24	0.662357	31	1.51771	70	1.3409	62	1.24631	57	0.706688	-0.347442	normal	0.492566	-0.564623	normal	0.00036437	-1.35469	down	0.768879	-0.126916	normal	0.859646	-0.226454	normal	0.430992	-0.763409	normal	0.00341043
MD02G1106600	4.63277	88	3.49118	70	5.27611	106	1.97841	41	1.52874	30	0.699689	14	1.30465	22	1.21432	22	1.68901	33	0.679722	11	0.956006	18	0.862779	15	0.476816	9	1.46447	29	0.934514	18	0.000213666	-1.63078	down	0.000381369	-1.75146	down	3.24164e-12	-2.57879	down	4.0307e-09	-2.22858	down	0.948566	-0.130248	normal	0.527886	-0.801921	normal	--
MD02G1109000	1.90167	81	2.46559	104	3.17803	134	0.773879	32	1.56566	66	1.81911	76	1.29589	54	0.845073	35	1.06683	45	0.956895	40	0.992801	42	0.894588	38	1.13214	48	1.0432	44	1.02333	43	0.164055	-0.873297	normal	0.0109701	-1.22445	down	8.3876e-05	-1.40453	down	0.000280976	-1.2297	down	0.750151	-0.363926	normal	0.918676	-0.153225	normal	0.91493
MD02G1110700	13.1924	315	11.8285	285	13.2242	317	9.99489	238	9.30829	222	9.88826	236	9.41526	224	8.94541	230	8.13162	203	3.23936	77	3.01193	74	5.62167	134	2.69885	64	2.0463	48	2.52784	60	0.295542	-0.39517	normal	0.323942	-0.454477	normal	4.79697e-17	-1.68051	down	6.13414e-35	-2.40372	down	0.943172	-0.0692468	normal	0.00172717	-1.20059	down	0.383009
MD02G1113200	6.84322	212	9.30773	284	8.37407	252	6.33033	236	3.34057	99	3.11572	106	4.18684	147	0.317294	8	1.12101	45	3.08983	100	2.41877	68	3.37969	123	8.77476	276	7.3038	220	8.06947	227	0.271622	-0.756915	normal	0.000816571	-1.87674	down	2.49176e-08	-1.35657	down	0.891774	-0.0377664	normal	0.596013	-1.1318	normal	0.824129	0.547026	normal	8.17272e-08
MD02G1114400	9.26255	153	12.3237	194	9.70671	155	6.56287	106	5.40482	89	12.6588	198	7.49076	125	4.97732	77	6.44268	100	2.47236	40	4.13092	66	4.96438	82	5.58491	90	3.28763	53	4.66192	78	0.723654	-0.351038	normal	0.135943	-0.706618	normal	3.41261e-08	-1.41069	down	3.12503e-07	-1.17205	down	0.762935	-0.365757	normal	0.340819	-0.679009	normal	0.882652
MD02G1115100	0.224378	22	0.249374	25	0.263557	26	0.363205	36	0.453272	44	0.586266	58	0.580305	57	0.277097	28	0.413547	42	0.519887	51	0.320996	32	0.67136	66	0.303564	30	0.280564	27	0.359243	35	0.222623	0.920653	normal	0.351817	0.825295	normal	0.0404849	1.03458	up	0.547084	0.344413	normal	0.949387	-0.107233	normal	0.858142	0.235593	normal	0.393459
MD02G1118100	32.1294	142	22.7853	95	40.6792	163	17.3391	73	16.6305	73	35.4652	144	34.6346	156	54.8479	230	40.1924	166	15.9662	68	20.2456	85	13.4977	59	8.77101	36	11.7032	48	8.57485	38	0.64909	-0.46283	normal	0.37951	0.491329	normal	0.0176245	-0.910015	normal	1.44498e-05	-1.70353	down	0.259417	0.944872	normal	0.000551364	-1.37483	down	0.0826885
MD02G1120300	5.33216	78	5.11828	75	4.46249	64	8.04303	117	2.9588	43	8.03296	117	10.8477	161	12.1274	177	11.298	166	2.53505	37	2.58564	38	3.63658	54	4.62275	67	4.35501	63	4.362	64	0.804009	0.355707	normal	0.00137327	1.24213	up	0.0544576	-0.744656	normal	0.713404	-0.151068	normal	0.267257	0.879183	normal	8.4095e-07	-1.96129	down	0.280026
MD02G1121700	170.604	5199	170.878	5181	202.184	6183	133.154	4012	51.3546	1576	181.41	5416	109.92	3318	41.9817	1312	71.4234	2193	34.8761	1048	24.3391	753	32.061	984	27.7238	856	18.9279	583	28.8801	900	0.468886	-0.587149	normal	3.33965e-05	-1.25321	down	7.28896e-53	-2.56683	down	1.82858e-58	-2.81308	down	0.661524	-0.675816	normal	0.19304	-1.28672	normal	0.745277
MD02G1122200	0.784762	13	1.78505	29	1.47625	24	2.03634	34	3.48079	58	2.31117	37	1.58979	26	0.356684	5	1.61186	26	3.08726	51	2.23415	36	3.58495	60	6.19005	102	3.57211	58	3.87922	65	0.207089	0.969744	normal	0.939728	-0.184976	normal	0.00939409	1.16105	up	0.00058655	1.78184	up	0.403648	-1.16872	normal	0.0517493	1.37249	normal	0.452484
MD02G1123500	216.783	573	268.054	626	262.441	598	155.956	380	99.5571	263	167.085	362	134.446	353	232.534	576	174.377	407	84.8437	196	102.278	248	97.9968	251	127.11	304	138.364	311	127.624	340	8.75537e-05	-0.835133	normal	0.350404	-0.400691	normal	2.54563e-17	-1.36444	down	4.53121e-11	-0.901512	normal	0.564659	0.426357	normal	0.044673	-0.937857	normal	0.06141
MD02G1124500	18.5947	473	26.3983	669	17.5104	444	20.1238	511	8.087	206	15.6998	397	13.4857	342	9.02979	235	12.2561	317	7.64758	194	7.9538	205	8.23562	210	7.25985	183	7.92441	202	8.00037	203	0.560581	-0.505126	normal	0.0420042	-0.800501	normal	1.58313e-05	-1.37477	down	6.12901e-06	-1.42073	down	0.78405	-0.303522	normal	0.270278	-0.548142	normal	0.977553
MD02G1126900	42.3996	984	33.4567	776	33.7701	762	32.9228	756	31.2445	713	21.4328	493	42.9397	973	31.1508	726	33.4073	779	30.6196	698	51.2341	1176	42.6161	970	67.4227	1541	99.3074	2251	82.116	1842	0.430444	-0.359144	normal	1	0.00064962	normal	0.689815	0.179578	normal	4.2419e-06	1.16918	up	0.570921	0.349172	normal	0.788877	0.204275	normal	0.00411628
MD02G1127400	6.07267	266	3.69183	160	4.2143	185	4.65997	202	6.25495	275	3.87277	167	5.49017	237	4.52179	195	3.40132	147	8.69664	374	8.68871	388	8.81449	383	10.6718	464	15.0348	651	13.1679	571	0.963391	0.0778748	normal	0.96727	-0.0516338	normal	3.35721e-07	0.91163	normal	1.2582e-08	1.47367	up	0.87303	-0.14121	normal	0.00380177	0.989366	normal	0.0185738
MD02G1128300	0.0886203	6	0.197402	14	0.172531	12	0.144301	10	0.132567	9	0.0725717	5	0.100548	7	0.140289	10	0.116183	8	0.738263	55	0.583561	44	0.517892	39	0.0642645	4	0.220028	16	0.123921	9	--	--	--	--	--	--	7.21926e-06	2.11462	up	--	--	--	--	--	--	0.000171394	2.47059	up	3.97356e-06
MD02G1131500	1.46202	6	1.53625	13	0.861133	9	1.843	9	1.94747	9	0.605185	8	2.3809	15	4.04735	23	3.23281	22	4.49974	24	3.41644	37	4.6805	24	1.30875	19	6.22673	32	4.05837	27	--	--	--	--	--	--	0.00502819	1.60895	up	0.0081244	1.48859	up	--	--	--	0.715045	0.508209	normal	0.969786
MD02G1132200	84.42	2240	55.4302	1442	37.5762	970	90.0639	2341	82.3789	2180	83.8197	2164	128.303	3398	344.548	8789	261.761	6651	157.317	4071	128.021	3295	136.335	3585	138.434	3606	128.212	3287	120.284	3189	0.377826	0.525446	normal	0.0178926	2.04353	up	4.73704e-06	1.24044	up	1.31019e-05	1.12598	up	0.254856	1.5104	normal	0.471641	-0.777339	normal	0.851678
MD02G1132400	47.8899	505	30.4226	319	26.7113	272	19.742	205	37.5728	396	14.0524	147	143.087	1518	166.053	1782	105.243	1111	67.214	715	42.3195	445	79.2821	839	29.2502	303	51.5782	540	37.978	401	0.672762	-0.549427	normal	2.60931e-07	2.03486	up	0.0836312	0.871928	normal	0.726399	0.191727	normal	5.6503e-08	2.57222	up	0.0110097	-1.13703	down	0.385659
MD02G1134400	60.1008	959	51.1051	779	65.1329	980	73.5732	1151	85.3367	1364	46.3795	685	57.4478	929	197.478	2871	128.656	1902	237.538	3694	265.564	3992	187.343	2971	202.756	3186	181.596	2721	184.149	2989	0.810967	0.238418	normal	0.337885	1.09579	normal	3.42588e-19	1.97705	up	7.07997e-45	1.7211	up	0.574085	0.848298	normal	0.120743	0.90775	normal	0.445253
MD02G1136100	2.05998	51	2.08047	49	2.14832	50	2.75347	66	1.48034	36	2.00727	47	1.29136	32	1.37581	31	1.63141	37	0.652645	15	0.575582	13	0.501197	12	1.67188	40	0.493251	11	0.977827	24	1	-0.00579536	normal	0.561674	-0.558639	normal	2.29416e-05	-1.90122	down	0.0164524	-0.987598	normal	0.619961	-0.561272	normal	0.133244	-1.31595	normal	--
MD02G1136300	2.19381	104	2.0966	97	2.10023	95	2.14837	100	3.08111	146	1.33516	62	2.77278	132	4.37139	194	2.51167	115	3.43913	164	3.32437	155	3.61727	172	4.12129	195	4.09812	197	4.11357	198	0.981913	0.0600599	normal	0.269084	0.602052	normal	0.00412312	0.735799	normal	1.37918e-06	1.00551	up	0.598079	0.531048	normal	0.856764	0.160128	normal	0.539894
MD02G1137500	1.50827	93	1.07126	66	1.39571	87	2.98849	184	2.52723	156	1.4601	90	5.85063	359	2.60697	168	3.0274	191	5.80244	355	4.58614	285	7.2543	446	4.90415	301	10.0164	611	9.00646	552	0.258464	0.809146	normal	0.0642858	1.57138	normal	7.02756e-10	2.14751	up	4.68461e-06	2.5821	up	0.562941	0.750609	normal	0.47979	0.602339	normal	0.681514
MD02G1137700	1.21323	43	1.37808	52	1.33488	52	1.60917	59	2.64386	98	1.39815	50	2.10033	81	2.79691	100	2.57478	95	7.34515	282	6.00773	226	4.47931	169	4.57022	169	5.23146	198	7.27284	272	0.58427	0.496351	normal	0.0953111	0.93573	normal	2.78639e-08	2.20913	up	3.57734e-08	2.13025	up	0.648521	0.427746	normal	0.00209588	1.30081	up	0.97455
MD02G1138600	29.0789	527	28.9203	518	34.7119	620	24.2101	434	12.6939	230	31.726	557	20.6871	373	25.5285	469	22.8504	411	11.1385	198	8.70606	156	11.1517	201	5.37033	96	8.02473	140	6.17574	111	0.524504	-0.444735	normal	0.386947	-0.383367	normal	9.67231e-22	-1.5795	down	2.35967e-41	-2.25266	down	0.968244	0.0532792	normal	0.00024596	-1.16955	down	0.0152615
MD02G1139900	3.1747	45	2.54022	34	3.80886	51	1.76661	24	1.59525	22	0.792387	10	3.11382	45	2.4372	32	1.26548	16	1.09006	15	1.67427	22	0.688654	9	3.84181	52	1.69812	22	2.33682	33	0.07935	-1.21143	normal	0.671407	-0.45639	normal	0.00156415	-1.49241	down	0.633836	-0.269286	normal	0.599859	0.743546	normal	0.461241	-1.00875	normal	0.25188
MD02G1140000	157.629	2760	220.849	3822	148.311	2555	276.895	4798	267.666	4704	240.103	4106	212.525	3750	133.264	2261	195.849	3294	258.933	4491	368.498	6201	372.338	6480	58.3072	1005	42.0417	710	65.837	1155	0.0243282	0.5781	normal	0.960065	0.0527461	normal	0.00143048	0.916584	normal	5.19062e-07	-1.65939	down	0.477438	-0.536187	normal	0.0133377	0.889369	normal	8.32941e-16
MD02G1140100	59.3179	1777	36.7047	1087	29.9473	901	104.961	3116	99.6171	3014	173.191	5088	208.694	6356	88.6177	2592	99.5497	2858	74.5046	2198	167.033	4767	129.614	3856	53.7976	1583	36.6221	1046	52.4728	1577	0.00665633	1.57644	up	0.161723	1.67421	normal	0.0102986	1.52938	up	0.749652	0.170197	normal	0.963573	0.086379	normal	0.952221	-0.120029	normal	0.0525369
MD02G1140900	3.89977	132	3.33063	124	4.09226	120	3.99613	138	5.20181	148	4.91633	142	6.64429	172	5.26858	138	5.36714	152	5.8621	190	6.24757	199	7.9003	240	9.8745	254	9.39931	249	11.5232	262	0.816171	0.189409	normal	0.632192	0.323468	normal	0.00100414	0.74806	normal	2.33522e-08	1.03516	up	0.899338	0.123347	normal	0.472463	0.450437	normal	0.435313
MD02G1141100	3.7331	184	5.32951	267	4.49114	226	2.5605	126	2.27956	113	3.32354	166	2.87064	141	1.85127	97	1.71296	86	1.58233	77	1.88951	95	2.04174	101	3.00278	148	2.48106	121	2.64822	130	0.0271026	-0.73841	normal	0.00381238	-1.03612	down	3.44236e-07	-1.30405	down	0.00111541	-0.751472	normal	0.719442	-0.308274	normal	0.805747	-0.241696	normal	0.120435
MD02G1141800	3.46457	81	2.28613	53	3.16924	72	1.05136	24	0.597228	13	1.42986	33	1.38861	32	0.450055	10	0.561816	13	0.144777	3	0.217461	5	0.265791	6	0.935951	21	0.435572	10	0.708811	16	0.00198201	-1.55511	down	0.00056318	-1.87927	down	2.3505e-16	-3.8733	down	2.6846e-08	-2.12078	down	0.863855	-0.335179	normal	--	--	--	--
MD02G1142300	9.25263	343	14.4049	534	15.3094	555	4.47944	164	3.11471	115	8.77411	324	10.3554	386	3.32145	121	4.63534	169	2.6288	98	1.81659	66	3.2956	122	1.76962	65	1.09816	40	2.23082	83	0.0340859	-1.24558	down	0.14335	-1.05599	normal	7.26953e-09	-2.31846	down	4.75092e-12	-2.91788	down	0.942085	0.177986	normal	0.496417	-1.23553	normal	0.517645
MD02G1143700	0.944917	25	0.498714	13	1.2189	32	0.4731	12	0.663385	17	0.478412	12	1.35019	36	1.49003	40	1.18348	32	1.82072	49	2.39405	64	2.51662	68	1.50544	40	1.53447	41	1.88463	50	--	--	--	0.536592	0.652114	normal	0.000667042	1.37618	up	0.0369678	0.913788	normal	0.292211	1.41061	normal	0.383889	0.750013	normal	0.511321
MD02G1146200	0.838583	36	1.01767	43	0.455823	20	0.844295	35	0.373188	14	1.40239	62	0.978741	40	0.341371	15	0.404227	17	0.339354	14	0.306284	12	0.615246	25	0.159273	6	0.063474	2	0.131668	5	0.964771	0.167635	normal	0.768598	-0.433231	normal	0.138625	-0.951348	normal	2.1853e-05	-2.9167	down	0.772577	-0.610449	normal	--	--	--	--
MD02G1148100	65.8775	1488	58.4879	1314	62.0221	1356	70.0771	1590	50.1681	1134	91.2822	2075	41.9913	943	61.4009	1337	56.2589	1252	40.1623	901	36.6247	814	41.7028	932	22.569	503	28.3278	630	28.1238	625	0.806655	0.209247	normal	0.699755	-0.208977	normal	6.64434e-05	-0.645949	normal	5.45615e-24	-1.23203	down	0.579901	-0.426555	normal	0.425617	-0.410846	normal	0.002163
MD02G1152500	1.14644	16	0.384404	5	0.651514	8	1.82133	25	1.1718	16	0.246846	3	0.593864	8	2.19055	31	1.24854	16	1.9498	27	1.7859	24	1.39086	19	1.28251	17	1.76018	23	2.55154	35	--	--	--	--	--	--	0.0425577	1.27637	up	--	--	--	--	--	--	0.83008	0.353389	normal	0.976071
MD02G1153000	11.4408	334	9.18747	262	9.59549	278	14.1763	409	8.4331	247	11.8339	335	17.9596	522	17.2941	516	13.7179	398	10.3403	295	9.17699	267	11.1152	323	3.74883	107	5.02522	142	5.93791	173	0.816696	0.184509	normal	0.0188736	0.742725	normal	0.954149	0.0235326	normal	1.66642e-06	-1.0408	down	0.437082	0.549483	normal	0.070258	-0.69299	normal	2.22931e-07
MD02G1155000	55.6931	1837	59.4023	1967	56.9737	1754	20.1388	665	17.0265	570	14.693	500	16.3657	505	14.9791	481	16.876	541	11.2557	350	9.35322	293	14.0849	432	13.494	407	11.0349	349	23.831	705	8.85217e-21	-1.67622	down	1.31081e-13	-1.83742	down	1.64272e-52	-2.36468	down	1.97732e-30	-1.9172	down	0.799276	-0.17094	normal	0.28538	-0.501298	normal	0.723613
MD02G1155100	19.8483	165	22.4486	175	16.5768	131	18.2146	146	15.2488	127	15.5966	119	16.2511	137	24.8406	189	14.3487	109	8.92474	73	8.51994	67	9.70033	80	11.6522	94	7.38625	59	11.0566	95	0.691585	-0.261579	normal	0.930259	-0.0878146	normal	2.27344e-05	-1.0925	down	0.000186415	-0.914214	normal	0.860204	0.164826	normal	0.0517466	-0.978411	normal	0.867684
MD02G1156000	4.14769	123	3.58194	106	4.98881	146	3.89429	115	2.62927	78	3.83122	113	2.16331	64	1.14824	35	2.38472	72	2.21719	66	1.81369	54	2.80324	83	2.11129	62	2.37875	70	1.40562	41	0.685841	-0.290459	normal	0.016138	-1.10692	down	0.00249128	-0.880061	normal	2.71242e-05	-1.10581	down	0.436807	-0.826576	normal	0.824558	0.252788	normal	0.854311
MD02G1159100	10.0473	291	8.98704	270	8.54334	250	9.99	292	6.54904	200	8.48167	251	8.05273	247	3.15293	87	3.56271	106	3.67252	111	2.90277	87	4.73619	138	3.7762	107	4.34651	126	4.18637	129	0.862131	-0.123074	normal	0.161888	-0.856032	normal	6.45963e-10	-1.26586	down	2.66779e-10	-1.15362	down	0.51625	-0.74419	normal	0.835268	-0.383514	normal	0.915021
MD02G1163100	83.1537	1268	81.5749	1230	114.631	1704	52.4631	791	55.2992	843	81.696	1214	66.6061	1009	131.88	2067	85.1905	1316	49.6802	735	54.4553	835	40.4744	614	36.664	549	48.1416	712	39.4579	597	0.211495	-0.559229	normal	0.943381	0.0910138	normal	0.000317292	-0.938095	normal	4.14146e-06	-1.16731	down	0.555884	0.641275	normal	0.212179	-1.0023	normal	0.641726
MD02G1164300	11.5301	597	14.0105	737	14.5582	755	8.35432	434	6.45611	333	8.29607	431	7.34067	376	5.83111	311	7.50983	400	5.67178	291	6.03255	319	5.71277	296	7.57827	392	6.24887	320	6.20385	317	0.00012448	-0.798975	normal	0.00122867	-0.91581	normal	2.58152e-14	-1.19919	down	1.38264e-09	-1.01043	down	0.863855	-0.126586	normal	0.696794	-0.25702	normal	0.667989
MD02G1164500	17.8228	552	22.39	712	23.7365	707	15.3801	480	11.6099	341	12.339	406	15.3332	432	7.92599	149	8.19385	235	10.6547	332	11.0725	262	11.8636	326	13.3099	410	10.876	331	12.6599	374	0.00485625	-0.68018	normal	0.00187899	-1.24571	down	4.57983e-09	-1.09357	down	4.29002e-06	-0.81076	normal	0.568348	-0.576911	normal	0.905129	0.179104	normal	0.372102
MD02G1165500	44.7211	2294	59.3307	3107	48.4331	2464	18.7658	963	17.7214	894	17.7557	905	19.4212	982	13.0726	688	15.9414	840	19.9588	1020	14.4781	748	19.964	1015	23.119	1184	20.1971	1021	19.1095	956	4.23445e-11	-1.50645	down	1.21582e-10	-1.6211	down	1.5517e-10	-1.49318	down	1.84289e-09	-1.30385	down	0.85974	-0.125174	normal	0.827778	0.154557	normal	0.702767
MD02G1165700	25.9907	1208	30.823	1709	22.6115	1054	13.1207	612	6.84192	351	11.7768	530	9.01328	414	14.2209	237	13.515	317	6.56965	445	8.3023	314	8.53717	410	8.23111	451	7.39617	321	6.60999	319	0.00142969	-1.40727	down	3.63766e-06	-2.00991	down	6.16683e-06	-1.75856	down	1.9335e-06	-1.85217	down	0.495023	-0.612003	normal	0.6988	0.278046	normal	0.950342
MD02G1165800	23.5525	378	24.9233	387	27.8175	418	7.88699	125	7.11839	117	8.98731	133	9.29251	141	10.8364	149	9.23388	127	3.32057	50	5.70223	86	5.02446	78	8.92895	139	7.09758	105	11.8775	196	2.17087e-13	-1.65479	down	2.08993e-07	-1.47757	down	1.38356e-36	-2.46044	down	5.99107e-17	-1.41626	down	0.859872	0.167326	normal	0.0563739	-0.957325	normal	0.0996596
MD02G1166000	5.38786	137	6.63093	167	5.05946	124	2.18165	55	1.9008	48	3.14638	79	2.89459	74	0.524189	13	1.77959	44	2.20244	55	0.973414	24	2.18075	55	2.04641	51	2.43432	61	2.39789	61	0.000603926	-1.23114	down	8.11708e-05	-1.68209	down	5.31453e-09	-1.67035	down	2.04367e-07	-1.29641	down	0.758478	-0.463091	normal	0.995276	0.0385697	normal	0.688274
MD02G1166700	7.18689	227	7.9653	259	7.07487	224	4.61778	145	2.04699	66	3.41079	102	2.33583	76	4.12665	124	2.82453	93	2.64764	82	2.09366	64	1.9735	62	2.76399	83	2.87024	90	3.2402	104	2.57251e-05	-1.17737	down	0.000222301	-1.24999	down	1.64191e-15	-1.76556	down	6.96782e-12	-1.3475	down	0.95564	-0.0795426	normal	0.557142	-0.488607	normal	0.436907
MD02G1168100	3.02987	71	2.24222	52	4.05371	93	1.86722	43	1.69259	39	3.25785	75	2.47138	58	3.50662	82	2.7428	64	0.251634	5	0.947421	22	0.415892	9	0.935094	21	0.598994	13	0.702445	16	0.647202	-0.458796	normal	0.973055	-0.0556858	normal	2.36211e-06	-2.5776	down	7.03056e-06	-2.10008	down	0.71017	0.393822	normal	8.42109e-06	-2.4968	down	--
MD02G1169000	1.45022	66	1.09216	49	1.42819	65	1.49992	69	1.73049	76	1.20957	56	1.77174	79	0.787183	38	1.34293	63	2.47134	110	1.85111	86	2.14218	96	2.85542	129	2.97957	136	3.38465	153	0.90505	0.16172	normal	0.994455	0.0258807	normal	0.0356301	0.703309	normal	9.5157e-07	1.22547	up	0.911404	-0.147852	normal	0.322338	0.70408	normal	0.140246
MD02G1169800	1.57363	38	1.40085	34	2.17702	53	0.784043	19	0.688747	16	0.356101	8	0.704199	17	1.38398	35	1.18971	29	2.04895	49	2.95377	73	2.46614	60	1.66611	40	1.95003	46	2.04999	50	0.0194673	-1.53564	down	0.557769	-0.59899	normal	0.216748	0.54817	normal	0.808008	0.131705	normal	0.536487	0.927752	normal	0.0821588	1.17309	normal	0.584487
MD02G1171100	1.44504	11	2.68557	19	1.65911	11	6.02153	44	9.44673	71	3.63205	25	2.24698	17	1.50543	10	5.26344	37	8.26609	61	5.87452	42	6.3814	47	1.91677	14	2.57265	18	2.15438	16	0.12009	1.77524	normal	--	--	--	2.72869e-05	1.87709	up	--	--	--	0.542285	-1.11904	normal	0.0898526	1.23503	normal	0.000407468
MD02G1171600	0.454881	12	0.272244	7	0.813327	21	0.51812	13	1.30313	34	0.60608	16	0.200927	5	0.0883616	2	0.576563	15	1.19259	31	1.27183	34	1.48721	39	0.924615	24	0.623758	16	0.956309	25	--	--	--	--	--	--	0.00798354	1.38401	up	0.250484	0.71087	normal	--	--	--	0.00268382	2.24663	up	0.410288
MD02G1171800	1.76826	55	1.97111	60	1.26892	39	1.70608	53	1.62031	50	1.17368	35	2.37352	74	0.963574	29	2.03016	62	0.60456	18	0.52439	16	0.680983	21	1.64304	50	1.06229	32	0.549743	17	0.924962	-0.154712	normal	0.935966	0.125353	normal	0.000707684	-1.47973	down	0.228379	-0.625471	normal	0.825238	0.268709	normal	0.0835177	-1.57929	normal	0.540546
MD02G1172500	6.14184	197	4.60919	148	6.74689	216	3.10752	99	5.04806	162	5.61435	180	7.7848	250	13.892	452	5.72831	184	2.65336	84	1.50057	48	2.31179	74	2.35043	75	1.29902	41	2.95141	93	0.618204	-0.346141	normal	0.546118	0.686486	normal	1.18155e-06	-1.44039	down	1.49663e-05	-1.41382	down	0.511219	1.02241	normal	0.0491759	-2.09959	down	1
MD02G1172900	6.64349	214	5.64232	185	5.34978	174	17.1392	561	17.1889	554	8.00443	258	22.2831	713	13.1955	443	15.4929	528	5.78676	186	6.24359	205	5.75655	185	12.7938	405	12.3461	398	10.2423	326	0.0828451	1.26428	normal	3.39658e-05	1.58137	up	0.98569	0.0133931	normal	3.17726e-10	0.988902	normal	0.746814	0.305798	normal	0.000110933	-1.54181	down	2.39463e-07
MD02G1173600	65.9074	1337	54.537	1062	62.9383	1232	38.2081	765	15.2373	310	20.5393	396	26.3012	534	22.3053	426	21.5674	420	11.933	234	8.72665	174	15.4373	312	16.7341	334	5.74512	112	22.895	468	0.000215859	-1.29907	down	7.90948e-08	-1.36944	down	4.0686e-32	-2.32911	down	1.33614e-12	-1.97913	down	0.961066	-0.0785013	normal	0.00558246	-0.933712	normal	0.904627
MD02G1174500	43.1409	1724	49.3178	1986	37.976	1532	46.3061	1851	20.4586	816	43.2854	1734	27.0425	1072	22.6552	953	26.2115	1080	18.1855	722	16.884	688	21.1368	847	18.4101	734	16.8244	670	15.4511	613	0.806655	-0.24851	normal	0.015964	-0.729066	normal	3.53945e-12	-1.20992	down	2.22932e-15	-1.36698	down	0.601841	-0.488523	normal	0.348034	-0.454882	normal	0.738354
MD02G1175500	149.501	4056	200.881	5455	193.747	4961	111.426	2932	133.783	3478	117.366	3245	64.2208	1682	101.425	2944	109.554	3024	65.8694	1765	55.8005	1389	58.5715	1521	32.5363	777	32.6182	826	39.33	974	0.0244879	-0.581172	normal	0.00329964	-0.892815	normal	3.16459e-15	-1.6245	down	8.07638e-28	-2.47887	down	0.623213	-0.321212	normal	0.252918	-0.704994	normal	4.41896e-06
MD02G1176100	0.418513	8	0.445356	9	0.608941	12	0.501128	10	1.31442	27	0.613843	12	1.12513	23	0.774534	16	0.97806	21	1.03972	21	0.91264	19	0.918271	19	1.07539	22	1.5807	33	1.05395	22	--	--	--	--	--	--	0.139821	1.0304	normal	0.0118537	1.41879	up	0.863953	0.303001	normal	1	-0.0183104	normal	0.791728
MD02G1178100	62.5596	1877	58.9477	1718	56.2797	1653	37.4441	1117	25.8248	776	26.0904	753	34.3839	1029	21.6933	625	25.1676	731	14.9739	435	18.2375	543	25.6234	766	31.1838	924	19.9522	581	39.883	1203	2.27974e-07	-0.984326	normal	2.65749e-05	-1.11157	down	8.75551e-24	-1.58359	down	6.36461e-05	-0.943798	normal	0.872741	-0.13734	normal	0.586221	-0.446735	normal	0.498572
MD02G1179100	77.789	3628	76.6724	3591	71.765	3359	41.1785	1913	58.9967	2759	100.307	4676	55.0021	2574	154.296	7448	138.596	6596	94.7269	4449	28.4674	1349	53.9021	2536	31.6104	1474	29.4572	1375	34.4628	1617	0.899471	-0.17723	normal	0.526212	0.678321	normal	0.632826	-0.339399	normal	6.3652e-24	-1.23349	down	0.568852	0.846956	normal	0.501002	-0.989922	normal	0.584804
MD02G1180800	6.9549	534	6.883	536	7.67396	590	3.68048	284	1.77751	136	3.17865	245	3.32805	255	1.29511	102	2.26728	181	1.38039	107	1.71619	133	2.01502	156	2.29356	176	1.50236	114	2.42363	189	2.19023e-10	-1.31611	down	1.51901e-09	-1.59932	down	5.83093e-34	-2.0617	down	4.16196e-34	-1.78211	down	0.815775	-0.293108	normal	0.718494	-0.436635	normal	0.753326
MD02G1182700	0.70854	13	1.37332	26	1.54384	30	1.49541	28	1.91829	37	1.9194	36	1.24888	23	1.54049	29	2.12473	40	4.25556	79	4.05127	76	3.58968	68	5.1767	99	3.2564	61	3.76713	72	0.626531	0.552387	normal	0.726944	0.442316	normal	4.83922e-06	1.6985	up	3.16941e-05	1.76146	up	0.948566	-0.120801	normal	0.0306812	1.28315	up	0.973579
MD02G1183500	0.477081	27	0.318343	18	0.689031	40	0.200214	11	0.825252	47	0.680395	39	0.804294	46	0.53292	32	0.570765	34	1.18703	68	0.915247	54	1.19048	69	0.695682	40	0.69491	40	0.685851	39	0.951627	0.190288	normal	0.715921	0.4245	normal	0.00299971	1.17327	up	0.300055	0.495482	normal	0.888242	0.219667	normal	0.345998	0.775682	normal	0.200359
MD02G1184400	15.3465	454	14.5186	436	13.407	380	12.9781	379	8.12615	240	14.6497	444	9.25695	275	7.88059	219	9.20183	277	5.58052	168	6.00532	175	6.32395	192	6.29666	174	5.67906	160	6.15108	171	0.696712	-0.25387	normal	0.0388756	-0.693872	normal	8.93958e-13	-1.24142	down	1.04022e-17	-1.31989	down	0.558035	-0.449038	normal	0.334287	-0.521701	normal	0.950342
MD02G1187200	194.763	1583	176.326	1463	172.732	1398	145.146	1165	66.9253	577	205.014	1555	93.2501	775	111.974	858	103.363	811	37.1462	302	57.7139	467	54.8727	498	76.1604	682	56.5286	529	81.6915	790	0.587917	-0.428058	normal	0.003427	-0.836199	normal	2.73629e-32	-1.80434	down	3.28537e-17	-1.14051	down	0.702804	-0.4161	normal	0.00320292	-0.942949	normal	0.126023
MD02G1188100	4.64351	167	5.38858	185	4.81587	174	4.07051	144	6.90506	250	2.82716	97	7.44346	270	11.1061	390	8.00503	275	10.7844	375	11.3408	391	11.5519	414	11.1683	393	11.546	398	12.0092	437	0.963818	-0.0967352	normal	0.0105022	0.856878	normal	3.71753e-11	1.17154	up	1.41014e-15	1.23372	up	0.327399	0.942017	normal	0.56396	0.340936	normal	0.938441
MD02G1189200	2.73982	15	1.13391	6	1.71684	9	2.09774	11	1.05343	5	5.59668	30	5.29883	30	4.35729	25	1.78413	9	1.52956	8	1.99623	11	0.788491	4	4.82769	26	3.96064	21	4.37074	24	--	--	--	--	--	--	--	--	--	0.0312738	1.25261	up	0.833072	0.493365	normal	--	--	--	0.0226699
MD02G1189300	5.78085	43	6.22008	42	7.49332	51	8.03756	56	9.51434	71	6.45442	43	4.11422	31	6.33939	45	10.2568	70	5.82253	41	15.2067	105	8.18956	60	17.6963	123	12.5414	85	12.5115	95	0.766836	0.32465	normal	0.934103	0.128591	normal	0.435184	0.605953	normal	6.69046e-05	1.16683	up	0.872478	-0.20654	normal	0.754798	0.502284	normal	0.552718
MD02G1192700	1.14428	21	1.19979	21	0.863343	16	1.55259	31	1.31667	26	0.871731	17	1.18275	22	1.77952	33	1.02362	18	1.53452	29	2.61426	50	2.38179	43	2.05965	37	2.9176	52	1.54049	28	0.834813	0.355287	normal	0.811134	0.358715	normal	0.0278156	1.07915	up	0.0268331	1.0225	up	1	-0.00533614	normal	0.476237	0.745875	normal	0.994348
MD02G1192800	2.30205	38	3.12741	53	2.5559	42	7.59178	127	4.59141	77	5.03305	85	6.67175	114	5.55863	91	5.20926	86	7.2284	124	9.4026	156	9.58609	162	6.47831	109	6.91046	116	7.22563	123	0.0248311	1.12397	up	0.0221342	1.1565	up	2.16754e-10	1.73884	up	4.73446e-07	1.39842	up	0.991953	0.0233649	normal	0.332782	0.60837	normal	0.467604
MD02G1194000	5.68157	67	7.81392	87	7.94315	89	5.65204	64	2.65484	31	4.99315	54	3.82293	46	2.87157	32	1.91092	21	1.23381	14	1.35533	15	2.23571	26	3.25708	37	1.45109	16	3.02243	36	0.252982	-0.701669	normal	0.0189813	-1.26826	down	7.09644e-09	-2.1377	down	1.57896e-05	-1.4373	down	0.610863	-0.575874	normal	0.440762	-0.843504	normal	0.583034
MD02G1198400	5.44221	63	4.90521	53	3.62199	39	6.31426	71	3.83324	44	8.90091	97	5.08578	60	3.9127	41	1.89546	19	0.880548	10	1.08477	11	1.2923	15	0.757081	8	0.0810608	0	1.50854	18	0.669932	0.454178	normal	0.773333	-0.342797	normal	2.78075e-06	-2.10054	down	5.4185e-07	-2.56476	down	0.547112	-0.806534	normal	0.171106	-1.73198	normal	--
MD02G1199000	7.47236	113	6.56242	95	8.77231	130	7.1363	106	5.56915	85	18.4556	270	14.9292	230	15.955	230	17.2054	249	4.13001	62	5.04732	74	6.62517	101	3.54909	52	4.17071	62	3.38002	52	0.839161	0.448762	normal	0.00151056	1.0952	up	0.123849	-0.506455	normal	0.000236933	-1.01582	down	0.567918	0.637132	normal	9.14543e-06	-1.57618	down	0.351733
MD02G1201100	22.5408	369	20.9558	319	11.6414	175	10.1165	160	24.4276	403	13.7877	214	30.0047	506	24.4899	339	20.014	290	14.2259	233	23.4975	355	33.7537	555	37.8032	606	35.2524	577	35.5631	607	0.950624	-0.150119	normal	0.641107	0.421205	normal	0.610825	0.411236	normal	5.76461e-07	1.06293	up	0.615624	0.557918	normal	0.996507	0.0144609	normal	0.192052
MD02G1201500	41.8245	738	58.7099	1108	59.5109	1131	25.4786	440	28.4152	540	18.9191	349	29.2811	484	50.1503	1107	41.4269	893	56.0278	1021	44.9414	882	39.6004	765	31.3163	587	35.3959	758	46.3609	789	0.0014403	-1.16031	down	0.811513	-0.233789	normal	0.70432	-0.152167	normal	0.111662	-0.469866	normal	0.466748	0.916914	normal	0.925031	0.108751	normal	0.420825
MD02G1201600	28.5002	842	29.1591	874	27.9468	846	19.8856	589	24.3395	719	32.1361	951	26.2867	772	23.7413	754	23.7634	736	17.1187	503	20.1787	615	19.077	567	13.9918	414	14.6694	433	14.483	424	0.742395	-0.179721	normal	0.797004	-0.153093	normal	0.000260976	-0.598467	normal	4.76835e-15	-1.00084	down	0.990184	0.0161765	normal	0.411226	-0.419334	normal	0.0897633
MD02G1204100	4.52093	42	4.26106	38	2.85265	25	7.56275	69	2.76969	25	16.4179	147	4.2488	39	1.70604	15	4.13675	37	0.821934	7	1.58771	14	1.42008	13	1.4439	13	1.32282	11	1.05363	9	0.605053	1.2004	normal	0.90932	-0.181048	normal	0.00188643	-1.62039	down	0.000872563	-1.659	down	0.579914	-1.39039	normal	--	--	--	--
MD02G1210200	1.2564	45	1.43487	51	0.942308	33	1.41689	51	1.80644	65	1.71045	61	1.77288	64	1.51558	54	1.34666	48	2.11188	76	2.41629	87	2.11722	77	3.23246	116	3.39708	123	2.55817	93	0.610806	0.458829	normal	0.698503	0.390322	normal	0.0122339	0.901779	normal	1.25081e-06	1.37454	up	0.962646	-0.0793766	normal	0.538392	0.537596	normal	0.279265
MD02G1218900	169.68	867	240.731	1169	227.124	1059	120.188	595	63.78	324	188.246	904	152.103	781	142.527	697	166.578	805	54.209	269	68.6271	341	78.0045	396	65.8712	324	64.6187	316	61.3617	316	0.203369	-0.760858	normal	0.318319	-0.41222	normal	1.69935e-13	-1.61518	down	5.47083e-17	-1.68396	down	0.712041	0.339975	normal	7.83242e-05	-1.17724	down	0.950551
MD02G1226400	6.10125	121	8.03952	158	7.39421	141	5.3699	105	5.69617	111	7.55539	148	5.36914	106	5.65736	113	6.86869	136	3.80074	74	3.05763	60	3.77709	75	1.39494	27	1.26265	24	1.53469	27	0.799769	-0.203993	normal	0.786167	-0.215872	normal	0.000247009	-1.00119	down	7.54092e-18	-2.41787	down	0.991793	-0.0217837	normal	0.218912	-0.758893	normal	0.000310928
MD02G1229200	7.2104	69	7.12453	64	8.52317	77	6.31347	59	4.31553	41	6.18024	56	30.9512	300	44.3542	397	33.9806	305	8.91787	83	10.5092	97	12.1588	117	12.219	114	10.0044	92	9.45446	92	0.613455	-0.425805	normal	2.66018e-14	2.28122	up	0.148757	0.505868	normal	0.0836077	0.515742	normal	1.42881e-13	2.69836	up	3.29221e-08	-1.74952	down	1
MD02G1229400	0.286871	9	0.41815	14	0.185837	6	0.457561	15	0.629413	21	0.588836	20	0.711772	24	0.511995	17	0.66403	23	1.13836	39	1.36697	47	1.57924	54	1.00778	34	1.30843	45	0.760073	26	--	--	--	--	--	--	1.53277e-06	2.2776	up	0.000210842	1.86714	up	0.916007	0.205324	normal	0.147331	1.13455	normal	0.663656
MD02G1233200	0.711321	16	0.900096	20	0.671046	15	1.37264	31	1.27006	29	0.792163	18	1.28666	30	0.794566	19	1.1726	27	1.26374	29	1.33543	31	1.58463	37	1.79313	41	1.34773	31	1.29085	30	0.622635	0.616838	normal	0.631564	0.60189	normal	0.0929598	0.933447	normal	0.0400817	1.01138	up	1	-0.0257603	normal	0.80402	0.357385	normal	0.982334
MD02G1235700	4.57589	41	5.69834	39	5.45845	40	5.79968	47	1.94202	20	10.0418	80	6.66137	53	4.23677	29	5.05419	36	1.82212	10	1.39051	11	1.89236	16	1.93415	14	1.56834	13	1.57872	12	0.897019	0.294993	normal	1	0.00202854	normal	0.000583201	-1.69175	down	0.000573776	-1.61087	down	0.871359	-0.302233	normal	0.024278	-1.66818	down	--
MD02G1236100	120.551	1178	117.116	1096	148.845	1375	159.361	1538	85.0436	867	123.588	1167	183.362	1831	125.65	1250	152.583	1479	67.902	679	53.7116	532	59.5016	595	40.0083	395	39.6594	384	43.9304	439	0.990236	-0.0271312	normal	0.445318	0.347973	normal	3.67067e-10	-1.00923	down	2.763e-22	-1.57262	down	0.589079	0.365638	normal	6.6012e-06	-1.33032	down	0.00456846
MD02G1244000	4.90773	151	2.5008	77	1.98186	51	4.10959	125	6.13666	156	8.21208	251	8.49665	260	8.72429	280	9.49433	298	11.6588	358	8.67984	271	11.5945	357	9.03953	276	9.0641	276	8.48229	261	0.391795	0.931769	normal	2.31117e-07	1.61167	up	1.17102e-08	1.82633	up	6.95534e-09	1.55261	up	0.373891	0.670413	normal	0.726052	0.240029	normal	0.447801
MD02G1245600	1.80258	45	1.77276	44	2.66927	66	1.01493	25	1.18545	29	0.904149	22	0.98902	24	0.859738	22	1.28508	33	0.471452	11	0.831514	21	0.595486	15	0.752842	18	0.551702	13	0.951318	23	0.126025	-1.02557	normal	0.21579	-0.94588	normal	9.13116e-05	-1.71503	down	0.00025914	-1.51058	down	0.979214	0.0685806	normal	0.562379	-0.743574	normal	0.945408
MD02G1246100	5.14198	177	5.01466	175	6.31972	217	3.84291	132	1.79201	61	2.64854	91	2.35006	80	2.22451	80	2.31	81	1.45412	50	1.21154	42	1.76581	61	1.77732	61	1.4674	50	1.93932	66	0.00357154	-0.99846	normal	0.00114348	-1.21273	down	2.18268e-14	-1.88942	down	6.41131e-14	-1.67401	down	0.829825	-0.222455	normal	0.4182	-0.650445	normal	0.855186
MD02G1246600	1.68316	49	1.81094	54	1.80309	52	1.18863	35	0.605962	17	0.946553	28	0.474835	14	0.193416	5	0.729066	22	0.398285	11	0.424705	12	0.506708	15	0.576147	16	0.249986	7	0.307461	9	0.171665	-0.95028	normal	0.00212091	-1.893	down	5.74391e-06	-2.02235	down	2.62644e-07	-2.26398	down	0.531253	-0.95189	normal	--	--	--	--
MD02G1247200	54.2673	1097	61.1407	1285	69.7196	1453	40.3387	838	26.7154	540	45.5234	920	30.1377	632	29.697	614	28.7904	603	14.9968	304	14.8503	302	17.4194	345	16.8309	343	11.5265	235	15.8716	315	0.0185564	-0.73575	normal	0.00013117	-1.02561	down	7.83984e-23	-2.00589	down	1.58054e-22	-2.09129	down	0.619129	-0.29895	normal	0.00309244	-0.953882	normal	0.930907
MD02G1247400	60.5305	1617	49.1127	1537	46.3384	1328	72.0426	2181	49.068	1281	42.7396	1421	44.8808	1200	26.8927	708	31.4673	855	30.1237	774	18.4654	577	22.1251	704	22.0234	604	19.3303	551	19.7909	573	0.908921	0.127567	normal	0.0323933	-0.671742	normal	2.7898e-13	-1.11956	down	1.33673e-25	-1.36444	down	0.422457	-0.808875	normal	0.537175	-0.421207	normal	0.457475
MD02G1249700	23.9841	753	30.5547	1044	23.3196	809	13.9893	398	4.98998	153	10.8694	360	9.12562	271	5.77771	139	6.68895	201	6.62614	163	2.13699	61	6.12165	168	4.23763	137	2.42791	73	4.10231	126	1.91644e-05	-1.51215	down	4.63174e-12	-2.06603	down	1.70606e-18	-2.72795	down	1.32105e-22	-2.94355	down	0.64297	-0.562713	normal	0.570757	-0.634978	normal	0.941036
MD02G1251000	95.0845	3110	115.391	3864	125.662	4117	59.9316	1934	57.5633	1873	78.6986	2567	65.4363	2114	60.8566	2086	64.4222	2160	50.7867	1689	45.5928	1525	49.799	1651	50.7423	1649	46.6606	1497	53.2548	1713	0.000734556	-0.7966	normal	0.0103622	-0.775416	normal	4.44198e-11	-1.18308	down	4.88722e-11	-1.17983	down	0.996147	0.0111395	normal	0.4921	-0.381002	normal	1
MD02G1253600	18.6716	318	20.7444	341	15.6515	278	16.137	274	8.55593	145	23.1115	404	25.1168	505	18.2171	377	20.0755	408	6.10959	109	4.77493	89	9.93449	182	8.03761	157	6.71148	134	5.37461	106	0.902573	-0.184548	normal	0.225212	0.487661	normal	1.85206e-07	-1.29663	down	1.05212e-12	-1.22786	down	0.488079	0.66337	normal	3.53342e-09	-1.75881	down	0.983877
MD02G1254300	3.57209	99	4.45641	126	4.82051	136	2.53766	71	2.10054	58	3.18029	89	3.17309	88	2.62301	77	1.5992	46	1.80227	50	1.06909	30	1.67096	46	1.88694	52	1.89826	53	2.03477	56	0.125688	-0.724902	normal	0.173639	-0.747449	normal	3.19838e-07	-1.51325	down	1.82505e-05	-1.15426	down	0.988119	-0.0326208	normal	0.359614	-0.738337	normal	0.685015
MD02G1256300	366.311	8528	412.476	10087	412.759	9323	443.911	10854	213.612	4932	548.91	13462	251.129	6181	457.152	6161	332.797	6064	147.814	3635	178.835	3417	164.822	3639	125.876	2766	134.889	3213	129.064	3180	0.978004	0.0692536	normal	0.10978	-0.575308	normal	8.25791e-19	-1.38	down	3.25966e-33	-1.59855	down	0.571668	-0.652629	normal	0.0350267	-0.778227	normal	0.540634
MD02G1260400	4.25249	258	5.5394	319	5.56487	318	2.99149	180	2.47919	141	4.20829	253	4.32604	248	0.830407	44	1.41854	88	2.56053	152	1.5234	89	2.56899	137	3.91591	231	3.15956	183	3.50122	205	0.0721292	-0.63825	normal	0.0848266	-1.20943	normal	2.43414e-09	-1.2382	down	0.00272401	-0.520826	normal	0.730014	-0.583892	normal	1	-0.00127303	normal	0.0153989
MD02G1260800	22.8579	1087	28.7757	1330	22.5564	1055	24.7496	1165	26.4031	1169	22.3349	1067	20.2234	919	17.4545	698	16.235	803	15.8424	719	10.2653	524	16.6838	736	11.1171	476	11.3716	488	12.9779	587	0.981079	-0.026686	normal	0.183668	-0.494204	normal	4.53717e-05	-0.805447	normal	1.83663e-11	-1.15196	down	0.483814	-0.478117	normal	0.635195	-0.284742	normal	0.40743
MD02G1260900	6.51719	324	8.62621	431	6.53051	320	5.55637	279	6.0621	296	5.62905	273	5.94594	293	2.88775	154	5.60816	292	2.94429	142	1.63617	83	3.86372	193	2.50577	124	2.62227	128	4.03371	195	0.374428	-0.339119	normal	0.341632	-0.514425	normal	2.36505e-05	-1.35747	down	3.69768e-06	-1.25542	down	0.803556	-0.186511	normal	0.365217	-0.817152	normal	0.969786
MD02G1262400	21.0255	916	15.9834	688	14.7365	628	21.6019	931	30.5955	1335	25.2108	1090	46.5578	2040	23.4726	999	25.5172	1094	35.1048	1528	28.2116	1222	39.5183	1726	41.6549	1802	39.0606	1707	49.863	2184	0.110899	0.590197	normal	0.30243	0.914718	normal	5.7444e-05	1.00918	up	1.52358e-11	1.36095	up	0.774243	0.311953	normal	0.923393	0.120597	normal	0.313282
MD02G1264900	17.5566	706	19.7102	895	17.3384	732	11.3625	500	3.17883	173	4.25281	195	5.57783	235	4.84154	150	4.51282	188	4.42027	182	4.01917	135	4.15523	165	4.26231	161	2.07882	126	2.12717	161	0.000958427	-1.42066	down	3.72907e-15	-1.99902	down	7.79742e-29	-2.26946	down	2.54416e-31	-2.36949	down	0.734708	-0.586291	normal	0.756333	-0.243648	normal	0.927079
MD02G1266900	0.747013	28	1.58945	65	1.29159	47	2.0114	75	1.69256	60	3.30189	133	1.74467	66	0.683199	23	0.706017	27	5.88505	226	3.09506	126	5.98257	243	1.74242	64	2.5629	98	2.38432	87	0.402226	0.939702	normal	0.901927	-0.243952	normal	9.28158e-05	2.09307	up	0.0319775	0.841454	normal	0.477863	-1.19525	normal	0.000307929	2.36441	up	0.0383898
MD02G1267600	4.21271	114	3.44889	92	4.28143	119	3.15379	81	5.40128	124	4.23232	95	5.72483	158	6.24795	189	5.17353	151	8.35231	203	9.92966	253	7.96858	200	7.97993	208	8.70168	217	7.94394	213	0.926443	-0.113695	normal	0.195384	0.642296	normal	3.6725e-06	1.01923	up	9.37958e-07	0.983274	normal	0.411803	0.744777	normal	0.532046	0.403212	normal	0.987281
MD02G1268900	0.113802	5	0.233934	11	0.109278	5	0.217133	10	0.511933	24	0.480771	23	0.199427	9	0.190459	9	0.0886151	4	0.548739	26	0.482313	23	0.726147	35	0.813987	39	0.82687	40	0.850192	41	--	--	--	--	--	--	0.000592106	2.00613	up	5.36068e-07	2.52609	up	--	--	--	0.0220111	1.93768	up	0.539485
MD02G1269800	1.96406	95	3.03123	142	1.54711	76	1.52217	74	1.54789	72	0.817009	36	1.71043	85	1.33792	58	1.62088	66	2.82573	131	1.55166	71	2.34285	106	0.543107	25	0.83365	41	1.03525	49	0.345644	-0.777911	normal	0.451933	-0.556012	normal	0.993879	-0.0177778	normal	0.00403653	-1.43437	down	0.855933	0.211138	normal	0.463673	0.565316	normal	0.0134725
MD02G1274000	1.11932	39	2.67556	97	1.5947	57	0.976024	35	0.364319	12	1.87464	67	0.852709	30	0.156843	5	0.919175	34	0.094216	3	0.162554	5	0.422062	15	0.344022	12	0.0256977	0	0.280546	9	0.672093	-0.756342	normal	0.206697	-1.45755	normal	0.000925682	-3.06278	down	0.000419713	-3.18592	down	0.770178	-0.710736	normal	--	--	--	--
MD02G1277700	2.12762	115	1.49164	81	1.89797	107	3.48584	192	4.38584	237	2.61628	143	3.74466	199	1.66392	95	2.35928	133	5.9732	324	4.27797	235	5.92511	320	5.86849	321	7.08734	388	5.90823	319	0.0319915	0.919118	normal	0.546587	0.520828	normal	6.0284e-10	1.54172	up	2.93716e-24	1.77226	up	0.648272	-0.410867	normal	0.00911928	1.04744	up	0.602147
MD02G1286200	1.55494	81	1.48561	79	1.15263	61	1.34995	71	1.30204	67	1.17621	62	1.07096	54	0.0632573	3	0.0995319	5	1.68404	87	0.202758	11	1.18702	62	1.77844	93	1.84243	96	1.82864	93	0.917639	-0.141058	normal	0.0292745	-1.80765	down	0.613148	-0.461886	normal	0.253279	0.36209	normal	0.221849	-1.68162	normal	0.651224	1.37453	normal	0.38573
MD02G1287300	0.611705	29	0.694317	34	0.433675	21	0.924387	45	1.01909	49	0.788394	38	1.37504	66	0.581325	29	0.825509	42	1.0483	51	0.655847	33	0.865662	42	1.45434	71	1.14078	56	0.980866	47	0.468886	0.655222	normal	0.450752	0.731885	normal	0.261004	0.590436	normal	0.00560163	1.06196	up	0.97197	0.0648732	normal	0.942526	-0.114581	normal	0.494537
MD02G1288600	0.771978	66	0.473361	46	1.11059	90	0.857245	83	0.519934	46	0.480255	46	0.455624	35	0.270402	26	0.075692	7	0.301369	17	0.22578	19	0.286064	27	0.468086	30	0.306405	21	0.38286	27	0.903457	-0.203149	normal	0.0339213	-1.54353	down	0.00154402	-1.67544	down	0.00474082	-1.36219	down	0.353953	-1.35043	normal	0.973274	-0.10538	normal	0.854006
MD02G1289200	9.63962	123	2.92601	35	5.3033	63	11.3024	137	5.77073	73	2.35674	27	7.30297	92	8.04314	101	6.90877	83	7.72225	93	3.99286	48	9.75754	123	11.4683	139	19.9755	238	11.2872	143	0.986904	0.105023	normal	0.780883	0.345685	normal	0.829036	0.260722	normal	0.0353173	1.24272	up	0.890496	0.232688	normal	0.971642	-0.0596464	normal	0.22404
MD02G1290900	18.8272	916	22.1726	1093	21.1593	1021	10.5426	515	12.3072	597	9.67765	476	6.77408	327	6.40863	317	7.17944	356	2.85231	139	2.88216	142	3.06542	149	1.81816	88	3.41612	167	2.15305	103	1.33519e-06	-0.92923	normal	4.85648e-10	-1.57267	down	1.74984e-67	-2.81099	down	5.76014e-80	-3.07157	down	0.293744	-0.654126	normal	0.000289696	-1.21209	down	0.796215
MD02G1291100	2.06767	37	1.33199	33	1.93476	46	1.11376	19	1.56883	32	0.842732	21	2.02123	32	2.76182	58	1.4592	29	0.821266	18	1.2139	20	0.59945	11	1.83811	31	1.50098	29	0.7399	18	0.472954	-0.686205	normal	0.977229	0.0641021	normal	0.0131424	-1.23722	down	0.241993	-0.561858	normal	0.562368	0.739432	normal	0.171551	-1.27398	normal	0.494195
MD02G1292200	541.504	6142	365.69	4074	547.407	5763	451.979	5052	401.317	4547	106.063	1178	711.307	8216	1270.89	13043	638.198	6824	565.957	6573	865.212	9460	513.048	5843	898.062	10114	1655.07	19115	1211.46	14103	0.613455	-0.564258	normal	0.233381	0.840248	normal	0.280643	0.45929	normal	0.00133125	1.44825	up	0.26514	1.39503	normal	0.745687	-0.354615	normal	0.118052
MD02G1297300	4.9049	199	3.67112	150	6.20499	247	6.20974	253	6.4729	263	4.70346	192	9.58407	393	14.6449	586	13.4256	543	12.4854	512	9.74014	395	11.9337	488	9.51806	388	12.3804	506	14.7954	601	0.703605	0.25112	normal	2.10015e-05	1.37918	up	1.28165e-08	1.23217	up	2.08052e-05	1.33635	up	0.00672441	1.11811	up	0.873436	-0.120379	normal	0.923184
MD02G1300900	15.3648	442	21.0922	609	16.4727	471	7.82785	225	12.7055	364	15.4836	448	12.586	360	12.5399	375	13.9064	410	10.0595	289	7.02319	204	7.99349	230	8.04974	229	8.6701	248	8.70474	248	0.312822	-0.551791	normal	0.391596	-0.383848	normal	1.9106e-05	-1.06824	down	1.14084e-06	-1.05916	down	0.832743	0.157117	normal	0.109829	-0.657445	normal	0.99909
MD02G1302900	1.39179	28	0.761276	15	1.33232	27	2.02447	41	0.770371	15	1.7499	35	1.88619	38	1.2057	26	1.93467	40	2.83163	58	1.87028	39	2.22155	46	0.691199	14	2.2562	45	1.42936	29	0.816696	0.381668	normal	0.584416	0.596817	normal	0.0231141	1.03558	up	0.689193	0.33819	normal	0.895438	0.206785	normal	0.680256	0.465481	normal	0.460103
MD02G1303800	1.92745	48	3.63608	87	2.83875	60	1.98807	45	1.69092	37	5.92478	132	4.23916	92	3.65451	93	4.53645	94	1.50305	34	2.50508	54	1.52525	33	0.256043	7	1.09611	23	0.747983	19	0.975767	0.135906	normal	0.453005	0.543956	normal	0.189724	-0.681582	normal	0.000165903	-1.98315	down	0.787743	0.399086	normal	0.0292347	-1.19927	down	0.0627162
MD02G1307300	10.3122	51	8.43286	39	9.63918	46	5.75768	27	2.39527	11	1.6653	7	6.08395	30	3.06727	15	6.44472	31	1.08166	5	2.85166	13	0.724379	3	5.21576	24	2.63609	11	8.10242	40	0.0103524	-1.59014	down	0.350578	-0.813884	normal	6.72122e-08	-2.68785	down	0.0716752	-0.848115	normal	0.604118	0.767687	normal	--	--	--	--
MD02G1311900	7.89956	302	5.52161	215	1.97335	75	2.00943	76	4.75504	187	2.44931	99	0.846829	33	0.395231	15	0.880137	34	0.34216	14	0.285416	11	0.882262	34	1.32344	50	2.5708	101	1.64251	64	0.708881	-0.708504	normal	0.036645	-2.82725	down	0.00558732	-3.32181	down	0.122675	-1.4523	normal	0.193029	-2.13199	normal	0.799683	-0.471045	normal	0.0228563
MD02G1314600	368.257	2188	431.452	2378	420.67	2308	263.236	1494	194.29	1163	194.275	1034	204.427	1216	298.702	1698	228.365	1265	167.504	926	183.349	1043	177.333	1046	273.994	1548	175.535	948	271.396	1636	6.30004e-06	-0.89349	normal	0.0270752	-0.691076	normal	8.16916e-15	-1.18302	down	0.000280203	-0.723152	normal	0.772049	0.193579	normal	0.33756	-0.465773	normal	0.439401
MD02G1317800	463.729	25244	385.813	21078	475.788	25707	673.871	36647	645.902	35201	602.558	32962	459.581	25085	316.611	17438	301.906	16487	1016.66	55838	801.043	43503	860.089	46895	564.938	30677	456.216	24810	553.324	30087	0.244099	0.543805	normal	0.644238	-0.26121	normal	2.14179e-08	1.02707	up	0.219346	0.25916	normal	0.278953	-0.816012	normal	2.54816e-05	1.31525	up	0.000119352
MD02G1317900	4.64868	194	6.12836	258	5.61996	233	2.62436	109	1.12354	46	1.83263	76	1.26649	52	0.224326	9	0.704788	29	1.02546	42	0.907246	38	1.16668	48	0.88062	36	0.619488	25	0.847977	35	9.80642e-08	-1.56368	down	2.80196e-16	-2.90186	down	6.50008e-24	-2.41416	down	2.3796e-31	-2.82368	down	0.436074	-1.34885	normal	0.726354	0.514198	normal	0.680934
MD02G1318100	9.44942	412	7.61033	333	7.25299	313	6.32542	276	4.85233	211	2.18907	95	4.06805	176	2.96556	132	3.7075	164	4.15159	180	2.40531	106	3.20586	140	6.52672	283	5.00346	217	7.33486	318	0.109939	-0.858046	normal	0.000160673	-1.13855	down	6.91934e-08	-1.30732	down	0.146466	-0.360668	normal	0.819046	-0.290447	normal	0.878819	-0.141967	normal	0.00867591
MD02G1318600	5.33006	104	7.16706	138	5.46426	104	5.13599	99	5.08294	99	6.76601	131	4.96709	98	5.98854	115	6.15352	118	4.26218	84	3.76251	72	4.16056	81	1.69736	33	2.07016	40	2.75009	54	0.962761	-0.0700162	normal	0.980312	-0.0371795	normal	0.0925755	-0.540061	normal	3.03157e-07	-1.43558	down	0.991953	0.023355	normal	0.552354	-0.47645	normal	0.0272202
MD02G1319100	10.7047	1103	10.6567	1072	11.5189	1066	8.69139	853	9.83855	948	18.8007	1947	7.34704	717	3.46927	259	3.87422	331	11.8834	1173	12.3714	1029	12.4474	1218	11.4146	1109	10.0444	970	11.0105	1051	0.90074	0.210975	normal	0.000173528	-1.28391	down	0.749737	0.0831619	normal	0.828426	-0.0396025	normal	0.419403	-1.50696	normal	0.000122241	1.39372	up	0.835723
MD02G1319500	61.9086	68	67.2575	65	66.7011	62	14.7333	14	12.5288	13	18.345	16	15.4133	17	7.53899	8	13.5745	13	6.9422	6	6.71294	6	4.9536	5	17.2519	16	5.09598	4	19.1347	21	1.58825e-05	-2.17853	down	2.79692e-05	-2.33336	down	3.7399e-14	-3.51401	down	1.51767e-08	-2.23833	down	--	--	--	--	--	--	--
MD02G1319900	1.41785	33	1.07681	24	1.0649	24	1.99405	45	1.84637	43	1.4008	31	2.20169	52	1.27034	27	1.33895	28	2.53242	58	2.31708	51	2.34807	54	3.85483	88	3.26971	74	3.26866	78	0.588844	0.557876	normal	0.71844	0.427538	normal	0.0181809	1.01435	up	2.91755e-06	1.57746	up	0.934804	-0.141832	normal	0.533807	0.613272	normal	0.250485
MD03G1001100	37.183	1306	17.8699	630	11.0729	388	44.7071	1567	46.5115	1626	43.4788	1524	63.2257	2206	119.391	4403	103.487	3728	64.0707	2235	67.5068	2407	66.596	2337	78.0059	2724	75.5716	2624	75.0628	2613	0.0496711	1.02303	up	0.000567446	2.17822	up	4.652e-08	1.59182	up	2.90059e-12	1.78592	up	0.192199	1.14694	normal	0.451108	-0.561509	normal	0.59369
MD03G1001200	0.906749	19	0.52192	11	0.588351	12	0.183294	3	0.519001	11	0.478887	10	0.502128	10	2.15267e-117	0	0.345694	7	0.440255	9	0.416656	8	1.29715	27	1.34356	28	1.38059	29	1.4444	31	--	--	--	--	--	--	--	--	--	0.0407777	1.07683	up	--	--	--	--	--	--	0.186611
MD03G1004000	657.395	2782	537.577	2240	698.174	2799	232.929	968	344.855	1459	279.065	1144	410.86	1750	875.534	3622	661.352	2725	544.014	2293	563.901	2347	536.253	2282	431.347	1790	691.618	2878	583.369	2493	5.70995e-08	-1.12924	down	0.946245	0.0767088	normal	0.437658	-0.170469	normal	0.711578	-0.11776	normal	0.238941	1.19588	normal	0.817476	-0.220964	normal	0.964549
MD03G1005300	4.56493	46	7.71867	78	7.76683	79	2.85999	28	1.75527	17	1.97823	19	3.30586	33	6.6152	72	4.80454	49	0.25847	2	1.57747	16	1.48571	15	6.83938	67	5.27343	50	6.13704	61	0.000919322	-1.66092	down	0.699755	-0.370831	normal	7.52182e-07	-2.61363	down	0.667159	-0.178108	normal	0.303705	1.28263	normal	0.0122406	-2.21872	down	1.4872e-08
MD03G1011600	9.79578	73	9.22581	64	8.96358	65	11.5758	83	14.1379	105	8.8495	62	10.0036	73	19.3225	138	17.7668	122	14.4836	102	18.3824	129	13.1188	96	21.4001	150	18.6039	127	18.1324	133	0.724236	0.310234	normal	0.188576	0.747645	normal	0.0271035	0.701019	normal	3.54782e-05	1.0319	up	0.629493	0.42758	normal	0.992537	-0.0206633	normal	0.487082
MD03G1019400	1.35118	19	1.27472	9	1.91578	19	1.61351	22	3.22285	39	1.38787	20	2.81985	23	1.99672	19	2.07321	25	4.24687	34	4.12311	35	3.13541	36	2.91296	32	5.68319	56	2.41054	25	0.473853	0.786588	normal	0.695239	0.537248	normal	0.0258952	1.16503	up	0.0611104	1.27449	normal	0.874128	-0.262097	normal	0.577623	0.653782	normal	0.968654
MD03G1020200	6.42896	229	7.98516	267	10.2595	322	5.3217	163	2.96921	110	7.14567	195	5.96673	205	2.46542	75	3.78922	78	3.37304	106	1.9826	84	2.73984	140	3.96899	132	2.08479	107	4.26916	119	0.0262599	-0.802714	normal	0.0326955	-1.16533	down	1.25659e-06	-1.30416	down	2.12978e-07	-1.18116	down	0.794398	-0.374136	normal	0.959907	-0.112106	normal	0.915021
MD03G1020700	3.0958	73	3.70485	89	1.24248	29	6.10483	143	5.16331	122	3.45616	77	6.40662	157	6.80324	160	6.60447	161	11.667	277	9.88779	234	11.9747	283	12.0344	274	10.6715	248	12.0475	279	0.337446	0.844649	normal	0.000567446	1.34965	up	3.37685e-19	2.0614	up	1.4314e-25	2.07924	up	0.55252	0.49596	normal	0.0862438	0.737559	normal	0.992804
MD03G1022000	1.86922	77	3.22425	134	2.6956	111	1.30388	54	0.671023	27	2.50541	104	0.599262	24	0.362425	15	0.728925	31	0.40533	16	0.0403246	1	0.339479	14	0.40985	16	0.59848	24	1.0559	43	0.446942	-0.796936	normal	4.34947e-06	-2.17502	down	1.26764e-10	-3.37245	down	2.06505e-05	-1.94569	down	0.524479	-1.38704	normal	--	--	--	--
MD03G1022800	1.79763	52	2.74693	79	2.17803	62	1.21197	35	1.71704	49	1.98899	57	1.89351	54	1.78911	52	1.94323	56	0.581251	16	1.08847	31	0.975753	28	1.76486	50	1.63418	46	1.44397	41	0.602288	-0.450669	normal	0.840193	-0.225673	normal	0.000560908	-1.35694	down	0.200201	-0.483186	normal	0.869145	0.214187	normal	0.135186	-1.10595	normal	0.125233
MD03G1024200	5.91264	52	6.8616	56	6.10252	49	4.14339	35	3.4018	29	6.95172	57	3.36923	30	3.57788	28	1.65554	13	1.35104	11	1.43463	11	2.63109	23	1.87899	16	1.92238	16	2.26368	20	0.724677	-0.373595	normal	0.109592	-1.1178	normal	4.01321e-05	-1.79723	down	0.000127811	-1.58372	down	0.556525	-0.75385	normal	0.639755	-0.653939	normal	--
MD03G1029000	0.215407	8	0.771695	32	0.503188	21	0.40919	17	0.797957	32	0.23358	9	0.634679	25	0.241011	10	0.127338	5	0.288218	11	0.0200093	0	0.53735	22	1.02703	42	0.848966	34	1.15192	46	0.997532	-0.0687697	normal	0.800399	-0.580555	normal	0.56099	-0.88154	normal	0.0257139	1.01214	up	--	--	--	--	--	--	0.000921743
MD03G1030600	7.72004	97	7.81392	101	5.30271	74	12.782	157	11.1404	152	9.14798	121	12.3252	151	3.44461	38	8.65844	99	10.6404	149	9.18682	119	10.299	154	13.1873	176	16.6214	231	14.8816	193	0.133501	0.663958	normal	0.957917	0.108226	normal	0.0230941	0.6392	normal	3.26562e-08	1.1515	up	0.592672	-0.567948	normal	0.607445	0.557221	normal	0.0797565
MD03G1032300	3.98112	88	4.72864	111	3.13009	85	11.9952	287	13.7346	326	6.96211	185	9.73926	254	8.93091	314	10.5887	297	15.8814	369	10.1118	263	14.2401	344	9.93198	219	12.0045	268	9.99923	242	0.00102302	1.49396	up	1.24142e-07	1.63358	up	7.90767e-13	1.78656	up	1.57002e-12	1.3705	up	0.869578	0.129403	normal	0.808686	0.179594	normal	0.213255
MD03G1034400	0.51263	22	0.504812	21	0.532212	23	0.783386	34	0.482689	20	0.32309	14	0.647614	28	0.225273	9	0.275412	12	0.191375	6	0.271707	11	0.299596	12	0.196553	8	0.128413	5	0.209502	9	0.998822	0.0476642	normal	0.791807	-0.40339	normal	0.0708	-1.1802	normal	0.00990398	-1.57404	down	0.798641	-0.462206	normal	--	--	--	--
MD03G1034900	89.495	2042	101.283	2320	104.154	2365	66.2861	1510	40.4716	910	179.181	4071	48.5014	1100	44.2539	1029	47.8175	1098	20.7108	466	20.7645	473	20.0513	446	10.6917	240	9.88338	222	10.1663	229	0.995547	-0.0501553	normal	0.000129903	-1.03309	down	2.47335e-49	-2.27416	down	3.15133e-136	-3.27244	down	0.652586	-0.991734	normal	3.36645e-05	-1.21457	down	3.26438e-08
MD03G1036600	484.633	22915	464.943	21826	403.07	18463	342.628	16076	247.685	11633	369.788	17137	248.353	11750	102.513	4627	157.023	7114	115.097	5402	109.255	5000	133.602	6230	140.106	6576	127.61	5886	135.899	6411	0.246467	-0.492155	normal	2.72225e-06	-1.40191	down	8.32346e-32	-1.92042	down	9.51723e-30	-1.73308	down	0.259023	-0.920579	normal	0.693794	-0.492404	normal	0.614252
MD03G1040400	12.2419	317	9.44596	232	12.2132	307	14.5939	370	18.9169	472	15.6113	405	19.1216	485	22.9309	567	22.4405	552	15.5359	384	17.2974	439	16.8246	426	24.93	615	22.6429	564	21.5946	540	0.0463545	0.544723	normal	0.00122375	0.93227	normal	0.00263303	0.55083	normal	2.01466e-13	1.0162	up	0.559071	0.376907	normal	0.527886	-0.355495	normal	0.0273042
MD03G1043000	0.872157	29	1.3546	46	1.28186	43	1.22585	41	0.347485	11	0.577171	19	0.869598	30	0.500513	16	0.533901	17	0.792176	26	0.382244	12	0.542272	18	0.444891	15	0.137716	4	0.641447	22	0.518548	-0.726984	normal	0.331608	-0.878283	normal	0.032234	-1.07005	down	0.00184001	-1.51326	down	0.952177	-0.159462	normal	0.937858	-0.163648	normal	0.881378
MD03G1044500	0.61762	41	0.938403	62	0.529264	34	0.457981	30	0.590743	39	1.2551	84	1.42921	96	0.255088	16	0.518335	34	0.387567	26	0.216421	14	0.233791	15	0.155748	10	0.287079	19	0.245812	16	0.957544	0.160943	normal	0.974162	0.118178	normal	0.0137367	-1.31116	down	0.00145059	-1.59614	down	0.992565	-0.0559222	normal	0.628222	-1.40125	normal	--
MD03G1048900	11.5574	466	13.0977	513	16.0106	629	7.37613	295	9.00619	363	14.2671	562	6.24525	251	9.85419	379	8.09055	313	7.86289	309	5.1451	202	10.5982	424	1.82494	72	1.82538	72	2.28449	92	0.558374	-0.396766	normal	0.0172924	-0.742907	normal	0.0235445	-0.777008	normal	2.1524e-26	-2.75798	down	0.690482	-0.355871	normal	1	-0.00790409	normal	0.00353548
MD03G1054700	83.7901	2140	87.5763	2131	82.1111	2080	49.2909	1239	30.3874	776	33.6244	817	41.2975	1047	29.1607	731	28.6893	709	22.2499	541	23.6887	588	38.0385	961	36.116	904	18.1603	447	42.504	1086	5.62803e-10	-1.16128	down	2.39597e-07	-1.32608	down	7.00038e-26	-1.59783	down	2.76862e-11	-1.37074	down	0.836069	-0.174414	normal	0.802238	-0.246282	normal	0.920688
MD03G1057400	30.6462	1088	36.6277	1291	34.5269	1196	32.2041	1136	20.5554	731	34.5274	1224	22.6647	814	10.4528	358	16.7203	579	23.1019	834	24.4464	850	22.5154	802	16.868	597	13.2464	471	13.1987	472	0.729001	-0.206671	normal	0.000746096	-1.00339	down	0.0020439	-0.518158	normal	6.40508e-21	-1.20384	down	0.423628	-0.807117	normal	0.381693	0.511774	normal	0.000150066
MD03G1058400	7.4786	204	5.11384	142	6.38871	176	2.72223	74	3.84122	104	4.0053	109	4.49575	121	2.72284	80	3.29564	94	5.04646	137	2.59718	73	4.13524	113	2.16728	59	2.42587	66	3.57105	96	0.0146744	-0.861601	normal	0.0697681	-0.79738	normal	0.0444472	-0.68765	normal	1.32023e-05	-1.23036	down	0.969671	0.0524364	normal	0.902704	0.136678	normal	0.540143
MD03G1065400	7.20172	206	7.73606	213	8.11558	234	4.11014	115	1.59336	45	2.53844	68	1.51265	43	1.21778	34	2.03115	56	2.01033	54	1.52223	42	2.02507	57	3.70559	103	1.91775	52	3.86508	110	1.23444e-07	-1.51345	down	6.36209e-11	-2.26943	down	1.15946e-18	-2.08808	down	9.55951e-10	-1.28982	down	0.568852	-0.76392	normal	0.876344	0.207584	normal	0.31568
MD03G1065600	77.5508	2036	77.7461	2025	115.081	3069	24.2941	637	17.9205	471	16.2439	418	23.3395	609	9.80153	262	21.3503	564	7.98562	205	7.75846	204	15.2568	399	27.6696	721	11.6496	297	26.0844	682	2.39553e-07	-2.22054	down	2.08993e-07	-2.28657	down	2.43425e-12	-3.13602	down	7.0033e-07	-2.05685	down	0.955657	-0.0771276	normal	0.472509	-0.824034	normal	0.300215
MD03G1066000	379.623	14756	497.572	19117	482.102	18490	186.452	7202	297.57	11548	141.743	5429	146.05	5684	78.687	3024	94.0977	3605	278.786	10703	165.828	6387	235.79	9132	500.213	19225	712.644	27355	623.615	24245	0.000734081	-1.11201	down	2.61184e-15	-2.06163	down	1.58202e-05	-0.992403	normal	0.0501375	0.445903	normal	0.475157	-0.962981	normal	0.0356305	1.09655	up	7.70512e-07
MD03G1066200	1.9839	51	1.18859	30	1.17284	29	1.50262	38	3.02576	77	1.06056	26	4.3041	110	2.49245	64	3.39534	86	4.53928	116	6.09561	154	4.4139	113	3.61291	91	4.85208	123	4.47504	115	0.872136	0.35978	normal	0.0147201	1.26635	up	3.62852e-09	1.80572	up	3.97896e-08	1.58988	up	0.473157	0.892918	normal	0.416372	0.564982	normal	0.771885
MD03G1068500	4.32836	308	2.91066	210	3.41193	244	5.53565	397	5.26732	379	5.19398	372	8.77284	634	5.35358	378	5.53288	398	21.6287	1564	13.0991	947	15.0783	1096	16.6093	1191	19.3899	1399	18.2284	1314	0.0291391	0.593651	normal	0.09623	0.913768	normal	1.36851e-07	2.24797	up	1.52595e-72	2.36684	up	0.654921	0.309007	normal	0.00768073	1.3614	up	0.915021
MD03G1069900	27.6114	918	27.5247	913	21.108	717	17.0866	544	6.39562	216	7.9292	255	9.74442	332	7.24836	225	6.63986	215	6.35242	197	6.66792	205	9.21355	300	7.28475	245	5.71201	185	7.70295	267	0.000701072	-1.32287	down	2.10778e-11	-1.69635	down	7.2127e-18	-1.85413	down	1.12668e-19	-1.85932	down	0.79462	-0.381684	normal	0.894058	-0.132189	normal	1
MD03G1070400	3.08304	59	2.34483	46	2.43377	46	2.99882	58	3.33257	64	1.15168	22	2.82651	54	3.61499	71	1.39997	27	5.51497	107	8.27963	162	6.73937	131	7.61589	147	4.63888	90	5.46099	105	0.984731	-0.0650725	normal	0.991131	0.0363782	normal	3.04298e-06	1.41159	up	0.00116917	1.19053	up	0.967673	0.0911028	normal	0.00194428	1.40118	up	0.849595
MD03G1071800	7.62832	259	9.57246	309	5.67808	186	14.0483	468	10.6405	364	11.6602	379	12.5415	432	12.325	387	11.5567	365	16.1161	539	15.5252	500	16.4939	559	17.4947	581	16.5021	547	16.5913	573	0.0304828	0.687186	normal	0.0480406	0.677544	normal	3.19164e-11	1.08949	up	3.20395e-17	1.18461	up	0.987879	-0.0189593	normal	0.386497	0.43812	normal	0.87752
MD03G1072300	20.2438	571	19.6637	562	26.42	744	26.269	742	24.1285	678	19.0506	541	18.8881	528	26.0905	763	23.5371	685	34.7221	975	47.2305	1364	35.8798	1011	48.6018	1369	45.8362	1282	47.6242	1325	0.941535	0.0663639	normal	0.88172	0.100998	normal	0.00218555	0.841956	normal	3.53761e-19	1.09344	up	0.979794	0.025119	normal	0.0298234	0.767159	normal	0.43619
MD03G1072600	21.9533	1213	19.0238	1057	17.6155	957	14.7878	817	11.0505	608	14.1358	782	10.0293	548	3.29132	186	6.37746	362	6.32233	348	8.20502	464	10.6681	590	11.5886	640	9.36622	520	12.5762	690	0.0178185	-0.545181	normal	7.7273e-07	-1.53219	down	1.68003e-08	-1.19685	down	3.8718e-06	-0.792112	normal	0.156298	-0.998081	normal	0.780016	0.360525	normal	0.41583
MD03G1078000	201.517	3105	195.649	2983	200.825	2955	592.814	9029	441.615	6777	270.895	4100	402.342	6200	734.84	10711	599.159	8885	666.151	10185	808.394	12099	542.614	8268	450.685	6874	449.343	6746	383.505	5885	0.112334	1.14246	normal	0.000179141	1.53894	up	7.66098e-11	1.76251	up	4.63076e-18	1.11953	up	0.677897	0.388119	normal	0.742415	0.249936	normal	0.0288957
MD03G1078200	3.92992	84	4.37659	94	4.5441	97	5.2242	112	4.92738	105	6.8147	144	6.45818	137	7.26472	161	7.71878	169	12.816	272	10.2275	223	9.84392	212	6.26803	133	10.2269	217	7.55967	161	0.533805	0.395061	normal	0.0872363	0.790682	normal	2.18827e-10	1.36797	up	0.00461336	0.903733	normal	0.628729	0.386094	normal	0.236123	0.60418	normal	0.293168
MD03G1079800	2.83162	59	1.31781	28	2.04015	42	1.66247	35	2.83668	59	1.49291	31	3.85399	80	1.36799	31	1.90179	42	3.70543	76	3.37312	73	4.12311	86	6.24423	131	9.69577	201	7.77632	161	0.995851	-0.0440661	normal	0.871733	0.271533	normal	0.0168854	0.870532	normal	2.28987e-08	1.94314	up	0.847841	0.301638	normal	0.450433	0.624952	normal	0.00105584
MD03G1080800	1.09348	43	1.26532	50	1.3591	53	0.723228	28	0.150274	5	1.38024	54	1.14246	45	0.207234	8	0.526151	21	0.14934	5	0.0852238	3	0.178241	7	0.405056	16	0.0464608	1	0.373956	14	0.574913	-0.744539	normal	0.244413	-0.954103	normal	1.6276e-10	-3.27775	down	7.73745e-07	-2.22286	down	0.953235	-0.219875	normal	--	--	--	--
MD03G1086800	1.4827	52	1.18654	39	1.6261	53	11.5992	389	9.35909	319	6.93406	222	15.4066	526	18.1073	587	20.2422	655	27.3081	871	24.1111	779	18.069	598	21.6289	715	20.9599	679	20.4451	687	5.6623e-08	2.69455	up	3.65837e-38	3.6442	up	4.71185e-30	3.9701	up	1.75962e-119	3.86338	up	0.0371283	0.940062	normal	0.527886	0.352729	normal	0.895904
MD03G1087100	139.746	2385	138.963	2200	144.371	2355	80.0516	1321	57.5198	986	66.3684	1049	71.5055	1227	61.0329	989	66.6153	1059	36.1777	589	39.0028	629	50.2085	850	79.6999	1299	45.2345	734	77.1524	1334	5.14508e-08	-1.04491	down	8.46301e-05	-1.05706	down	2.19338e-30	-1.74102	down	4.48881e-08	-1.0324	down	0.983351	-0.0219271	normal	0.082278	-0.658264	normal	0.278057
MD03G1088500	3.77048	59	5.72964	88	6.56685	99	6.60122	100	7.36155	115	2.46499	37	1.44102	22	1.89986	29	3.52909	56	2.15746	35	3.77285	57	4.29062	65	5.06202	77	4.14951	63	3.42372	52	0.997107	0.038796	normal	0.0420042	-1.17447	down	0.147793	-0.641561	normal	0.353742	-0.346142	normal	0.498271	-1.22399	normal	0.640587	0.557886	normal	0.76235
MD03G1089800	0.00170669	0	3.16097	125	1.95519	77	5.56488	220	4.3654	171	4.50519	177	3.38208	131	2.91549	120	2.9888	121	2.92772	114	2.41514	97	3.87179	152	3.53764	139	1.92997	75	4.68673	182	0.0248547	1.49712	up	0.426836	0.909904	normal	0.360297	0.852278	normal	0.290904	0.984366	normal	0.489001	-0.597007	normal	0.986499	-0.0304187	normal	0.960916
MD03G1091100	0.840254	24	1.0852	31	0.92184	26	0.221393	6	0.412946	11	0.634421	18	0.373784	10	0	0	0.225165	6	0.0293131	0	0.146285	4	0.458355	13	0	0	0	0	0.0860725	2	0.188387	-1.2095	normal	0.0043507	-2.31411	down	0.000195861	-2.2464	down	1.94988e-10	-5.33071	down	--	--	--	--	--	--	--
MD03G1094800	29.0805	1417	27.3839	1331	30.5381	1513	14.414	701	11.0267	539	14.5709	689	12.91	645	9.58082	480	10.7768	542	8.39758	396	6.47771	315	8.21857	401	10.834	535	8.03517	386	11.3302	557	6.89654e-10	-1.14043	down	2.08787e-07	-1.32753	down	1.35139e-36	-1.93258	down	3.14088e-35	-1.51674	down	0.761527	-0.197122	normal	0.167426	-0.578516	normal	0.29659
MD03G1095100	23.1593	622	19.324	509	19.3934	490	23.8372	625	16.8615	443	21.7858	563	13.0464	345	19.7067	505	20.4352	523	12.3983	322	10.1036	262	10.0217	264	7.1644	187	7.88542	206	8.16373	217	0.998239	0.0118657	normal	0.699755	-0.213402	normal	1.89184e-07	-0.929262	normal	5.67264e-15	-1.39996	down	0.711372	-0.233501	normal	0.0745311	-0.689504	normal	0.0783258
MD03G1095200	2.22597	128	2.51494	146	2.28567	131	3.52715	204	1.31113	75	2.35591	136	1.94211	112	1.47938	86	1.28639	75	0.859357	49	0.926927	54	1.21884	70	1.31631	76	1.06544	61	0.952594	55	0.994157	0.0397672	normal	0.371653	-0.542284	normal	1.1112e-05	-1.22128	down	2.45589e-05	-1.06565	down	0.630488	-0.590098	normal	0.391721	-0.653074	normal	0.908801
MD03G1097000	70.5589	98	50.0347	59	94.6654	111	71.1288	88	57.7332	81	75.1009	77	86.0123	119	113.7	162	92.816	110	113.646	128	150.396	184	123.117	164	177.715	215	143.284	152	159.591	223	0.927205	-0.121181	normal	0.337885	0.571555	normal	0.0110394	0.834597	normal	0.000315619	1.14882	up	0.479202	0.68305	normal	0.719491	0.288965	normal	0.593806
MD03G1099300	39.9218	244	45.1095	252	48.4544	268	25.854	148	6.38058	38	21.6743	117	17.4226	105	8.95569	52	13.615	76	1.5139	8	2.24595	12	3.64596	21	6.18299	34	5.06237	27	4.87846	29	0.000119594	-1.32994	down	1.83677e-07	-1.68692	down	3.45121e-52	-4.21405	down	1.30286e-41	-3.07464	down	0.827628	-0.365269	normal	0.000424554	-2.50236	down	0.0920711
MD03G1100400	3.37128	63	4.40487	81	3.64499	65	3.3803	62	0.264409	4	1.2844	23	0.912226	17	1.05878	19	2.34974	43	1.3811	26	1.78123	33	2.30913	43	2.1652	40	1.85393	34	1.94103	36	0.207799	-1.22461	normal	0.0155179	-1.37757	down	0.00704291	-1.02888	down	0.00912418	-0.914896	normal	0.968868	-0.15708	normal	0.797009	0.373455	normal	0.962023
MD03G1103100	17.3677	884	22.9184	1165	20.6137	1056	13.0599	664	7.33083	374	15.7176	796	10.6929	544	7.01831	357	7.91242	400	6.49545	325	5.76384	291	6.87675	348	5.39437	272	5.14943	256	5.133	259	0.060672	-0.756391	normal	2.28204e-06	-1.2282	down	1.11788e-18	-1.68168	down	4.08608e-24	-1.96923	down	0.605485	-0.481235	normal	0.415111	-0.426907	normal	0.408757
MD03G1108300	773.443	11241	625.984	8958	747.606	10825	605.439	8842	489.312	7507	677.349	9627	458.709	7002	572.731	9807	528.722	8319	258.131	3815	260.027	4162	248.337	3808	242.863	3783	275.14	4161	263.245	3639	0.620173	-0.253756	normal	0.596017	-0.277613	normal	7.06942e-19	-1.39066	down	5.04737e-19	-1.41127	down	0.974795	-0.0328456	normal	0.000707833	-1.08687	down	0.995362
MD03G1108500	87.0067	2361	112.754	3046	109.147	2947	44.1645	1203	38.2817	1047	41.3044	1116	33.735	921	23.601	635	33.4455	904	27.8455	750	25.4628	691	28.152	779	34.0487	929	29.9672	814	32.8682	913	3.62225e-12	-1.30817	down	4.31092e-12	-1.73721	down	6.11905e-24	-1.90607	down	7.9051e-20	-1.64224	down	0.511219	-0.439489	normal	0.842654	-0.14242	normal	0.367395
MD03G1108700	6.36803	147	3.18986	75	6.23068	141	2.87713	69	7.20391	168	4.45568	101	4.85149	112	3.13871	83	4.93628	114	7.6103	174	8.20993	197	6.47985	150	13.4304	307	14.2513	327	13.3999	312	0.970782	-0.102344	normal	0.825186	-0.206649	normal	0.144137	0.526946	normal	9.45978e-16	1.39152	up	0.937742	-0.117798	normal	0.132998	0.759822	normal	2.05012e-05
MD03G1109400	40.31	1106	35.0697	981	33.5498	936	42.671	1180	37.0064	1015	29.6646	834	19.7282	518	8.674	255	13.5223	402	29.1909	765	25.3062	734	31.2234	838	27.2055	714	35.7005	967	29.8233	802	1	0.00611836	normal	1.98776e-07	-1.33738	down	0.0429668	-0.365676	normal	0.11751	-0.274027	normal	0.000325328	-1.35452	down	0.00141848	0.997762	normal	0.886609
MD03G1110300	13.2722	264	16.7012	373	16.1243	363	16.3663	369	17.487	385	10.9429	242	11.2639	254	12.7228	291	14.3472	323	28.8134	653	23.9347	548	27.8742	641	30.8645	699	25.0072	547	34.8708	753	1	-0.00216732	normal	0.775162	-0.17729	normal	4.08445e-08	0.887055	normal	1.05808e-05	1.01042	up	0.796005	-0.185415	normal	0.000390872	1.09097	up	0.845069
MD03G1114300	0.499081	28	0.466047	27	0.401533	23	0.588735	34	0.721246	41	0.167091	9	1.13882	65	0.523854	31	0.431528	25	1.04964	60	0.579768	34	0.869344	50	1.72943	100	1.24942	71	1.42475	82	0.978655	0.110688	normal	0.617782	0.659878	normal	0.0539342	0.88968	normal	2.73788e-07	1.70865	up	0.771481	0.536108	normal	0.872828	0.257106	normal	0.0383898
MD03G1116000	3.80326	193	4.78598	241	3.83429	197	3.82155	195	5.57393	281	4.07929	211	5.62179	290	3.79549	189	5.00854	251	10.3827	530	8.75961	445	10.8307	550	10.5506	532	9.9049	502	9.80834	503	0.871576	0.125192	normal	0.703987	0.23675	normal	1.23335e-14	1.27882	up	2.81848e-19	1.2953	up	0.907991	0.0995698	normal	0.000718925	1.06848	up	0.991467
MD03G1116400	1.76244	56	2.02919	64	1.19243	38	2.0882	66	2.81604	90	1.45327	46	2.64231	85	1.60149	52	1.87877	60	3.00592	96	3.28262	105	2.42503	78	3.86661	123	4.31571	137	3.39303	109	0.730804	0.357484	normal	0.72137	0.344531	normal	0.0141322	0.826501	normal	3.71071e-06	1.23432	up	0.996566	-0.0250041	normal	0.543241	0.50839	normal	0.360649
MD03G1117900	6.77962	122	10.6287	189	7.50554	133	6.76952	119	8.17367	147	7.63268	133	3.99198	72	7.68385	139	11.9879	213	4.1705	74	2.24122	39	7.11136	127	4.30943	76	4.0726	71	3.25315	59	0.865467	-0.151244	normal	0.988685	-0.0399381	normal	0.120044	-0.882272	normal	0.000738117	-1.09662	down	0.948566	0.101904	normal	0.619583	-0.817241	normal	0.947806
MD03G1119600	3.63835	48	3.39087	43	3.59037	46	4.41884	58	4.13338	55	5.09919	66	5.89761	79	4.08545	51	4.64112	58	7.93131	105	5.63901	72	7.95481	106	5.58877	73	7.76602	102	6.11632	83	0.686704	0.38821	normal	0.589348	0.482834	normal	0.00137294	1.05189	up	0.00331079	0.923021	normal	0.956946	0.0837994	normal	0.443288	0.59564	normal	0.920395
MD03G1120900	3.44076	136	3.33564	138	3.12501	126	3.40312	140	5.54233	227	3.47461	140	6.49801	265	4.85553	188	5.68216	236	6.96399	284	8.18334	331	7.78931	314	8.44565	338	9.24777	375	7.9339	318	0.624385	0.344202	normal	0.0339213	0.810789	normal	2.64893e-10	1.22167	up	1.69466e-16	1.37637	up	0.546557	0.454264	normal	0.431688	0.436877	normal	0.756561
MD03G1121500	0.563381	21	1.47475	31	1.07213	38	0.245206	8	0.530549	16	0.762432	25	0.307226	10	2.15816	32	0.95525	15	0.227077	8	0.0616176	0	0.71754	19	0.277309	10	1.05063	19	1.35816	18	0.382788	-0.87615	normal	0.586609	-0.630905	normal	0.0169532	-1.73269	down	0.077334	-0.927488	normal	--	--	--	--	--	--	--
MD03G1126900	8.0094	175	8.34675	178	9.58354	198	4.72592	102	3.89138	85	3.2753	71	2.70136	60	3.33937	69	4.12023	86	2.55112	57	2.83314	60	3.45347	76	2.25802	49	1.58583	34	2.75303	61	0.000676837	-1.09123	down	0.000347102	-1.33127	down	6.06376e-10	-1.5077	down	1.42831e-16	-1.92519	down	0.812754	-0.249502	normal	0.90565	-0.150733	normal	0.563316
MD03G1128900	59.0578	824	59.1921	803	71.2227	967	114.319	1571	125.016	1748	106.034	1433	115.405	1619	39.5443	544	54.1319	729	52.9387	728	172.767	2357	136.456	1895	161.879	2204	123.2	1672	159.799	2248	6.57316e-06	0.876022	normal	0.919106	0.183288	normal	0.241018	0.947773	normal	3.35512e-09	1.25009	up	0.511958	-0.705755	normal	0.643528	0.789529	normal	0.855186
MD03G1129600	3.44193	105	3.39963	105	4.17612	126	3.50273	107	4.46842	136	2.79228	86	2.35965	72	3.1882	99	2.79602	86	4.29988	132	7.90181	243	4.99732	153	9.10352	277	8.52452	260	8.97679	273	0.993936	-0.0276812	normal	0.63688	-0.359879	normal	0.180884	0.658665	normal	3.23729e-12	1.28003	up	0.708099	-0.342804	normal	0.121869	1.04439	normal	0.0776688
MD03G1131700	12.9618	142	16.2559	178	17.6372	191	18.3325	199	36.0523	394	20.6205	220	12.2283	132	18.6067	218	28.9227	328	24.6665	266	24.705	276	29.4769	322	63.8651	694	52.484	561	48.7802	528	0.460834	0.672017	normal	0.678383	0.434502	normal	0.000133946	0.763599	normal	4.51796e-16	1.81411	up	0.862687	-0.249069	normal	0.697927	0.354846	normal	7.2984e-07
MD03G1132200	2.55783	27	5.18173	55	4.56378	47	4.79278	51	7.70904	83	5.97788	62	3.6459	39	4.03659	43	5.88792	62	9.66388	103	9.55622	101	10.1528	109	17.0818	181	13.1131	135	13.3673	145	0.419219	0.606221	normal	0.890011	0.185803	normal	4.01321e-05	1.28495	up	1.41471e-11	1.84921	up	0.682723	-0.431818	normal	0.0355516	1.12557	up	0.079174
MD03G1133700	18.1197	789	13.1518	573	14.7599	637	23.5167	1016	20.2186	878	13.4386	579	29.3683	1275	15.9688	703	16.8561	733	29.0859	1262	30.8914	1338	30.7438	1335	55.8781	2413	58.6692	2520	60.2661	2615	0.682591	0.31027	normal	0.57232	0.465556	normal	1.95246e-10	0.982746	normal	1.41622e-56	1.92682	up	0.89985	0.144119	normal	0.249503	0.543386	normal	1.28666e-08
MD03G1134200	14.1693	597	12.9189	581	15.7105	601	12.3357	503	8.21496	364	8.72592	377	8.34427	346	4.61621	217	4.96296	230	8.12059	359	6.08343	279	8.08706	358	6.85158	314	8.47788	371	7.9029	331	0.04434	-0.512606	normal	2.96234e-05	-1.13924	down	3.55711e-07	-0.831385	normal	6.31111e-09	-0.79797	normal	0.348235	-0.636909	normal	0.588549	0.334512	normal	0.974627
MD03G1136800	36.6068	3419	46.0327	4367	31.7946	2997	35.3839	3320	14.2057	1324	38.9919	3673	28.5172	2639	7.70786	754	12.9395	1254	11.197	1043	5.48724	525	11.0218	1031	9.51667	889	6.11167	569	7.44843	688	0.729234	-0.370989	normal	0.0389795	-1.18807	down	9.61421e-11	-2.04753	down	3.69016e-14	-2.31742	down	0.594967	-0.827137	normal	0.659249	-0.832483	normal	0.863005
MD03G1137000	78.2354	7938	101.924	10498	79.3088	8045	93.1217	9478	61.6255	6236	172.892	17698	90.1203	9067	27.5486	2903	38.414	4026	35.2803	3582	20.2337	2100	34.6723	3522	29.6798	3008	25.7588	2614	30.8305	3097	0.847046	0.337701	normal	0.425192	-0.700716	normal	3.80752e-09	-1.51926	down	1.05357e-12	-1.59169	down	0.559315	-1.04951	normal	0.659883	-0.791471	normal	0.967458
MD03G1137800	3.74355	29	2.87018	21	3.57196	26	2.4701	19	4.12624	32	3.00517	22	4.5774	36	5.18116	39	4.65672	35	8.17584	63	7.40108	57	7.6614	60	4.43157	33	4.4109	33	4.43986	35	0.995259	-0.0565227	normal	0.606187	0.559695	normal	0.0020797	1.24941	up	0.426669	0.420354	normal	0.627972	0.604578	normal	0.41542	0.716067	normal	0.0957481
MD03G1138500	1.11668	58	1.7355	83	1.47917	58	0.891941	43	1.69642	71	1.77186	73	1.66923	68	2.03816	71	2.27401	80	0.82408	26	0.752256	27	1.18101	45	2.0153	84	1.86302	62	1.41963	55	0.963314	-0.0876981	normal	0.884539	0.164906	normal	0.0094124	-1.01604	down	0.972923	0.0260925	normal	0.829576	0.241632	normal	0.0645871	-1.15563	normal	0.0263797
MD03G1140300	42.5715	895	23.479	485	26.7258	552	31.9901	668	25.6183	538	46.3061	969	67.2478	1422	98.0706	2015	92.4187	1906	22.6678	475	10.5448	217	24.5043	513	8.39283	174	19.5139	409	13.5558	286	0.909815	0.172447	normal	2.43524e-06	1.49321	up	0.287393	-0.676547	normal	0.0356287	-1.14427	down	0.000631502	1.31232	up	4.49223e-11	-2.14383	down	0.791195
MD03G1140400	1.07444	17	0.710553	11	0.590861	9	4.10961	66	1.02318	16	3.17335	51	3.35952	56	6.51335	103	4.48421	71	3.10585	51	2.64176	42	2.80061	46	4.57139	74	3.01969	49	3.69477	61	--	--	--	9.70154e-06	2.66204	up	3.64029e-05	1.91481	up	1.20656e-08	2.32473	up	0.541807	0.807188	normal	0.356656	-0.721229	normal	0.57387
MD03G1143600	0.592553	19	0.892227	31	0.835924	25	1.01929	31	2.93994	101	1.03333	34	1.83615	65	1.56388	53	1.83258	63	3.09316	109	2.32788	81	2.73996	97	1.93536	63	2.37977	84	1.50886	53	0.583899	1.14815	normal	0.0343728	1.29799	up	8.28649e-09	1.94186	up	9.03943e-05	1.42576	up	0.94816	0.13539	normal	0.357915	0.670827	normal	0.274932
MD03G1146300	11.2277	428	12.4145	466	12.1533	455	23.3413	905	9.2933	349	11.0462	425	13.6628	517	6.69757	250	7.37546	274	5.89216	222	5.15608	193	6.76087	256	6.50469	248	7.48782	281	5.92087	224	0.859867	0.320827	normal	0.642555	-0.347385	normal	4.38441e-09	-1.00188	down	1.99956e-08	-0.830704	normal	0.665261	-0.677303	normal	0.568129	-0.627989	normal	0.749576
MD03G1148500	15.4579	247	22.6995	361	13.8999	216	6.6991	106	0.18713	2	1.98969	31	1.28739	20	0.21939	3	1.80492	28	0.909618	14	0.535672	8	0.725823	11	0.835959	13	0.237476	3	0.932871	14	4.98652e-05	-2.55956	down	2.16298e-12	-3.98858	down	5.59832e-16	-4.63662	down	1.38094e-16	-4.76725	down	0.729792	-1.43432	normal	--	--	--	--
MD03G1149600	33.1716	920	34.448	953	45.3438	1253	45.5273	1259	59.4039	1651	65.2567	1804	79.0129	2186	62.1927	1773	105.577	2987	41.0092	1137	35.7865	1006	56.3994	1570	37.2719	1033	57.5544	1606	26.8185	746	0.0717908	0.594556	normal	0.00580444	1.17821	up	0.536027	0.253776	normal	0.829008	0.124776	normal	0.477863	0.572426	normal	0.0926396	-0.898622	normal	0.959864
MD03G1150500	16.9409	158	18.4659	169	13.8998	127	24.8495	229	28.9095	270	19.1854	173	16.8259	158	28.2361	266	30.6622	283	30.2958	280	43.5517	404	35.6309	333	24.9123	227	22.9232	207	31.9941	301	0.172068	0.5688	normal	0.222472	0.665417	normal	5.77699e-06	1.16986	up	0.00816784	0.705601	normal	0.935146	0.0870167	normal	0.346035	0.529854	normal	0.30664
MD03G1152100	569.536	5402	629.663	5516	582.451	4950	406.439	3667	324.464	3061	371.954	3253	348.292	3353	367.098	2984	362.123	3008	221.229	2065	279.784	2429	302.214	2847	436.895	3977	247.839	2285	409.205	3989	0.00656008	-0.665734	normal	0.018093	-0.73739	normal	6.16575e-13	-1.10617	down	0.00720463	-0.619145	normal	0.926388	-0.081428	normal	0.560402	-0.343099	normal	0.488578
MD03G1159100	123.725	3443	119.018	3295	125.692	3534	103.083	2842	72.4671	2014	92.7557	2514	76.9215	2139	77.399	2193	86.2747	2367	59.3795	1625	57.8316	1580	64.1738	1770	65.7175	1804	67.3332	1812	62.3921	1736	0.0790024	-0.475785	normal	0.0867333	-0.590255	normal	1.16381e-11	-1.04025	down	5.29438e-14	-0.930118	normal	0.871066	-0.123568	normal	0.416698	-0.423849	normal	0.84168
MD03G1160300	84.1679	284	50.5927	152	80.9074	270	35.2683	112	22.2627	75	31.6444	88	33.0524	107	36.0445	131	31.9661	104	23.4574	66	35.4519	114	30.757	100	63.0047	194	28.7374	80	43.5339	144	0.0141439	-1.35745	down	0.0546848	-1.01946	normal	0.00563842	-1.32828	down	0.156747	-0.745049	normal	0.716296	0.329174	normal	0.757741	-0.283481	normal	0.648241
MD03G1160600	29.8866	1306	37.783	1660	26.428	1140	21.1501	924	15.4017	672	20.3049	892	18.2193	797	18.1287	801	17.5201	771	16.8051	734	15.0107	659	14.7063	642	15.2561	664	15.2064	660	15.8334	688	0.0296163	-0.719299	normal	0.00936452	-0.766772	normal	5.55007e-05	-1.0068	down	2.17194e-05	-1.01828	down	0.945474	-0.0564158	normal	0.747509	-0.213464	normal	1
MD03G1161500	2.23109	19	1.79553	15	1.59279	13	1.57082	13	3.2145	28	2.70992	23	1.19286	10	5.76146	50	3.16934	27	2.38082	21	5.73663	50	2.69493	23	6.14642	53	3.69129	32	5.03574	45	0.786687	0.44643	normal	0.626282	0.915121	normal	0.25043	1.00689	normal	0.000915296	1.47876	up	0.83032	0.45955	normal	0.973653	0.116968	normal	0.739545
MD03G1169600	0.236118	1	0.702602	3	1.21068	5	0	0	0	0	0	0	0	0	0.256689	1	0	0	35.2654	156	31.4114	142	38.2105	175	3.83235	16	7.50749	32	10.3848	48	--	--	--	--	--	--	7.40856e-45	5.72173	up	--	--	--	--	--	--	5.95459e-35	8.88912	up	3.02953e-17
MD03G1173300	38.7528	918	34.1905	792	47.7008	1051	18.3609	434	26.0117	617	19.472	465	13.3804	311	28.7375	592	24.9059	530	38.6625	910	41.066	896	32.4872	745	17.9218	401	15.5554	368	14.8882	340	0.000345311	-0.862881	normal	0.00268508	-0.919489	normal	0.680859	-0.108374	normal	3.73422e-12	-1.30541	down	0.949387	-0.066819	normal	0.012453	0.837688	normal	1.57291e-13
MD03G1175000	31.5186	679	34.8229	744	30.5146	652	20.2844	433	20.5152	440	42.197	890	16.5749	353	15.4546	347	17.5713	380	9.54809	200	6.60101	143	12.3125	264	5.64194	119	4.67017	98	5.84679	124	0.844701	-0.233409	normal	0.00124327	-0.915583	normal	2.12121e-28	-1.76798	down	1.88493e-69	-2.59442	down	0.560042	-0.691838	normal	0.0260995	-0.826477	normal	0.154077
MD03G1175800	140.466	4818	162.373	5419	117.94	3999	111.323	3766	120.216	4136	189.646	6294	116.431	4002	124.224	4209	118.217	3975	82.8083	2815	68.7531	2329	90.7625	3113	56.5392	1918	55.0562	1869	66.8526	2330	1	-0.00202614	normal	0.728081	-0.197767	normal	0.000160776	-0.780222	normal	1.5887e-09	-1.20806	down	0.778223	-0.205505	normal	0.218945	-0.556311	normal	0.130351
MD03G1180200	0.343096	8	0.416391	10	0.620693	15	0.990395	24	0.452986	10	0.674189	17	0.309986	7	0.337155	9	0.748279	18	0.574632	14	0.615371	16	0.852996	21	1.22955	30	0.939791	23	1.004	23	--	--	--	--	--	--	--	--	--	0.0313701	1.21473	up	--	--	--	--	--	--	0.604575
MD03G1183700	26.2567	579	23.4727	519	18.1538	396	25.6515	565	14.8052	324	24.276	532	17.7274	385	15.1128	348	15.018	341	9.41601	204	11.2994	255	9.82713	215	8.80116	192	10.3292	225	10.1767	221	0.963039	-0.0690278	normal	0.274191	-0.450033	normal	7.32441e-06	-1.14231	down	9.15205e-07	-1.21747	down	0.563473	-0.389496	normal	0.10798	-0.666467	normal	0.948296
MD03G1185700	742.411	1994	820.601	2019	1080.08	2490	352.115	875	276.129	737	301.679	703	323.72	884	496.178	1199	401.514	951	155.491	399	222.403	544	239.782	634	476.226	1180	257.213	626	448.976	1233	2.01315e-15	-1.48689	down	5.96609e-05	-1.07295	down	2.26486e-23	-2.03794	down	2.49857e-05	-1.0863	down	0.535175	0.404646	normal	0.00326914	-0.939334	normal	0.164169
MD03G1186100	1.79753	78	1.65718	66	1.5487	82	2.23625	75	0.503047	27	0.799282	36	2.42393	75	1.05544	25	1.12624	46	0.748517	41	0.612006	27	0.854856	45	0.66516	16	0.531443	23	0.337756	11	0.358125	-0.706826	normal	0.436531	-0.60435	normal	0.00698561	-0.994854	normal	3.63992e-09	-2.16645	down	0.971047	0.092994	normal	0.824129	-0.363951	normal	0.0453139
MD03G1195000	0.11884	1	0.115205	1	0.230376	2	0.464267	4	2.11268	19	0.848723	7	0.455988	4	0.638335	5	0.729673	6	2.50774	22	3.01467	27	3.63618	33	1.46111	13	2.62477	22	1.84227	17	--	--	--	--	--	--	4.55992e-09	4.36336	up	--	--	--	--	--	--	0.00326914	2.4555	up	0.513564
MD03G1195300	71.3492	2719	83.792	3202	73.4404	2828	60.8086	2317	59.9107	2275	55.0116	2081	52.9767	2005	49.2142	1973	50.9232	1989	41.6941	1576	41.3693	1599	44.229	1686	37.2213	1417	29.9113	1131	36.4801	1385	0.19872	-0.387679	normal	0.151512	-0.525427	normal	6.83747e-08	-0.841955	normal	1.0122e-20	-1.14247	down	0.83858	-0.147853	normal	0.635281	-0.290273	normal	0.285954
MD03G1196100	1.46878	38	2.14215	58	2.0519	55	2.10054	59	4.38563	124	1.84481	52	1.02053	26	0.662712	19	2.1701	62	3.13474	85	5.31205	149	5.82764	164	4.5986	126	5.11307	135	3.82282	98	0.644923	0.640572	normal	0.712909	-0.470839	normal	0.00396285	1.40467	up	3.29192e-06	1.26042	up	0.542862	-1.12437	normal	0.00632562	1.90014	up	0.938441
MD03G1198100	0.783874	22	1.40563	39	1.89072	52	1.46705	41	1.0568	29	1.11385	31	0.800043	22	1.27267	37	0.973224	27	0.35746	10	0.569656	16	0.532883	15	0.876488	24	0.921821	25	1.16504	32	0.935374	-0.157989	normal	0.763728	-0.366077	normal	0.026622	-1.45615	down	0.404291	-0.469563	normal	0.889984	-0.216761	normal	0.320908	-1.06385	normal	0.201659
MD03G1199600	4.59352	45	2.35346	23	5.21101	49	0.321793	3	0.802762	7	3.76303	36	0.327385	3	1.4855	14	0.909288	8	0.782966	7	2.41815	23	1.0758	10	0.959699	9	0.380734	3	0.250394	2	0.374261	-1.34835	normal	0.00359575	-2.1997	down	0.0253023	-1.54151	down	2.02226e-05	-3.05063	down	--	--	--	--	--	--	--
MD03G1200400	32.8683	273	28.5392	229	39.4843	311	12.1866	98	14.3304	118	14.2851	112	12.5514	103	16.9307	136	19.9694	159	9.24401	73	14.5691	116	14.1108	115	17.2849	138	19.7662	154	22.1978	182	5.94297e-07	-1.30747	down	0.00293861	-1.00412	down	4.11674e-09	-1.4131	down	0.000190227	-0.768393	normal	0.738197	0.293093	normal	0.628222	-0.383741	normal	0.048313
MD03G1203700	0.550665	15	0.80396	23	0.638842	17	0.858712	24	1.45305	40	0.753192	21	0.540904	15	0.731222	21	1.32217	38	1.1695	32	1.55357	45	1.51059	42	2.14489	60	1.49451	42	1.80693	50	0.593099	0.630881	normal	0.741583	0.454511	normal	0.0236932	1.1199	up	0.000368132	1.4782	up	0.916219	-0.187489	normal	0.526348	0.690646	normal	0.699565
MD03G1205900	74.549	719	85.8802	792	62.3094	591	36.6176	346	20.949	204	30.9954	273	26.4748	256	25.3441	244	25.7873	240	16.6814	151	16.4523	153	20.8875	200	22.9987	215	15.0811	132	27.6147	267	6.14454e-08	-1.34898	down	1.14452e-08	-1.47968	down	1.73735e-20	-2.05447	down	8.32204e-13	-1.76439	down	0.859646	-0.139212	normal	0.304152	-0.549059	normal	0.815697
MD03G1209200	6.27867	75	5.56646	66	6.97704	81	4.70705	56	7.8717	94	12.538	147	11.1135	134	12.4924	151	15.5792	187	5.88291	70	13.3686	159	9.22196	110	8.43225	100	9.2564	108	7.04169	84	0.748218	0.42067	normal	0.00641801	1.11453	up	0.304612	0.617355	normal	0.187589	0.405715	normal	0.481264	0.683186	normal	0.555689	-0.472094	normal	0.91401
MD03G1209600	0.715268	7	1.18333	12	0.718929	7	1.92145	20	2.93117	31	0.718463	7	0.490599	5	0.22941	2	2.03291	21	1.24641	13	2.60701	27	2.204	23	6.62606	69	2.17137	22	2.99139	32	--	--	--	--	--	--	--	--	--	0.0412664	2.25539	up	0.675938	-1.04129	normal	0.493147	1.17544	normal	0.621766
MD03G1212700	15.0831	755	14.2233	711	15.4644	767	21.8279	1085	27.1151	1354	20.75	1031	31.4931	1573	27.256	1360	30.9361	1531	34.6278	1705	30.9692	1532	37.7144	1878	33.7946	1679	40.0894	1957	32.3443	1607	0.0028258	0.638414	normal	0.000131451	1.02574	up	3.51105e-15	1.20134	up	2.10801e-21	1.24163	up	0.559315	0.376127	normal	0.76804	0.201806	normal	0.962023
MD03G1212800	5.35356	71	6.51254	84	5.7776	74	7.83824	103	9.44486	125	4.99352	64	7.03421	93	13.9412	176	11.2388	145	10.8629	142	16.8325	219	13.4359	177	12.845	168	10.8263	141	11.072	147	0.661409	0.353918	normal	0.0938645	0.881207	normal	3.42246e-05	1.23868	up	2.04392e-05	1.00471	up	0.586427	0.517505	normal	0.622029	0.38315	normal	0.726042
MD03G1213700	1.26908	21	1.24997	19	1.22032	16	1.4006	24	3.69501	43	1.68596	20	0.667179	8	1.94097	16	1.25842	25	2.53876	31	4.45315	48	2.72293	34	0.757686	8	0.920384	9	1.67257	15	0.583561	0.637739	normal	0.943104	-0.166844	normal	0.0462034	1.01916	up	--	--	--	0.577077	-0.815426	normal	0.153843	1.21104	normal	0.000754034
MD03G1214700	15.1776	638	16.3651	689	14.8404	619	9.02327	377	6.68717	281	10.0293	419	9.09838	384	5.40353	229	7.07794	296	6.48294	272	6.62936	278	6.7775	285	6.63411	277	5.95453	248	5.97528	252	4.37493e-05	-0.850571	normal	8.83798e-05	-1.07181	down	2.08542e-14	-1.21479	down	4.11471e-22	-1.31372	down	0.736328	-0.231412	normal	0.884958	-0.116702	normal	0.906829
MD03G1215100	4.48782	59	6.72501	85	8.78906	111	5.49339	71	5.55703	73	2.25286	29	1.25422	16	6.49066	81	4.09296	50	5.69467	74	3.04526	39	2.86028	38	1.66587	21	1.90082	24	1.94712	26	0.595278	-0.555665	normal	0.502074	-0.76682	normal	0.192976	-0.750637	normal	9.66683e-05	-1.83408	down	0.918324	-0.219559	normal	0.992537	0.0445387	normal	0.230987
MD03G1216900	4.36359	35	9.92962	44	1.72618	23	1.32427	18	2.39777	32	1.45951	19	3.66766	9	1.8323	14	3.99366	8	9.64227	41	8.476	39	10.2057	59	12.6747	49	15.8192	56	3.50413	47	0.617054	-0.561464	normal	0.0257825	-1.69123	down	0.392461	0.452328	normal	0.160573	0.586197	normal	--	--	--	0.000937347	2.16922	up	0.939557
MD03G1218900	250.482	4125	210.102	3354	220.707	3524	166.457	2678	231.43	3804	116.636	1841	154.042	2551	217.752	3435	180.944	2854	87.9112	1435	102.784	1639	94.0392	1534	76.7183	1236	64.3845	1027	84.8751	1413	0.531926	-0.400225	normal	0.565504	-0.289373	normal	1.88808e-16	-1.24985	down	3.76853e-21	-1.57129	down	0.922932	0.0999238	normal	0.00497673	-0.93452	normal	0.233426
MD03G1219300	8.48534	236	6.2076	167	7.9642	217	4.41104	121	2.6785	74	6.78613	182	5.01336	140	2.19402	59	2.5422	67	2.24577	60	2.73624	73	2.85394	78	1.97412	53	0.960823	25	2.68531	74	0.239495	-0.715759	normal	0.0068807	-1.1948	down	5.86751e-10	-1.5493	down	3.16588e-10	-2.01759	down	0.734446	-0.489727	normal	0.825658	-0.328502	normal	0.667989
MD03G1224100	2.52346	38	2.3104	35	2.2128	33	2.92297	44	4.93216	75	2.40088	36	3.52128	53	3.43456	54	2.96337	46	5.1277	78	8.37975	131	5.58971	85	3.34496	50	3.77089	56	4.94947	75	0.571838	0.550443	normal	0.557245	0.555945	normal	0.000817772	1.47821	up	0.0376663	0.781955	normal	1	-0.00651046	normal	0.110719	0.948085	normal	0.294604
MD03G1224600	0.40401	19	0.534975	27	0.525081	26	0.446795	22	0.66489	32	0.471969	23	0.572148	28	0.595528	32	0.564748	29	1.9504	96	0.820822	42	1.66847	83	1.13591	56	1.56976	78	1.59362	78	0.978004	0.0995053	normal	0.811988	0.33293	normal	0.00822808	1.62307	up	1.16527e-05	1.56828	up	0.891547	0.222239	normal	0.0923887	1.31753	normal	0.993212
MD03G1226300	8.30307	86	11.4644	122	8.76929	93	7.20848	83	4.69494	42	7.67088	77	5.21746	60	4.83871	46	4.56989	58	1.06521	13	2.32725	22	1.92442	21	2.8766	26	1.17164	10	0.720277	9	0.338654	-0.571472	normal	0.133307	-0.849385	normal	2.08087e-12	-2.41974	down	8.12447e-14	-2.72872	down	0.798457	-0.286532	normal	0.0171867	-1.54497	down	0.920395
MD03G1229000	1.11586	26	0.578248	13	1.79226	24	1.55149	36	1.28546	30	0.95127	22	1.73871	41	3.91255	92	2.68168	63	4.02096	75	1.4292	33	2.9668	56	1.58098	31	1.35438	32	0.941231	20	0.70946	0.484981	normal	0.0309028	1.66378	up	0.0292546	1.38476	up	0.487074	0.407647	normal	0.374802	1.17039	normal	0.869875	-0.251843	normal	0.277372
MD03G1230900	0.816542	26	0.680884	19	0.945175	29	1.16744	40	2.14541	65	1.12712	33	0.885801	25	0.252293	9	1.32643	38	2.07856	63	2.004	62	1.95637	61	3.09004	99	1.85967	59	1.83661	55	0.259439	0.901053	normal	1	-0.0142033	normal	0.000824959	1.33529	up	0.00355357	1.5365	up	0.529653	-0.928484	normal	0.0291572	1.37537	up	0.891655
MD03G1233100	10.757	467	11.4322	535	13.0876	604	8.1532	393	4.54062	218	10.2061	478	6.82061	345	3.87205	248	4.32404	249	3.39308	162	3.2823	177	3.40632	164	4.01074	215	3.55071	169	4.84107	204	0.30046	-0.557487	normal	0.00190914	-0.904778	normal	4.83065e-21	-1.66886	down	7.03983e-16	-1.4386	down	0.706241	-0.356681	normal	0.0806768	-0.737452	normal	0.646915
MD03G1234100	2.95733	116	4.05456	159	6.01486	233	0.767905	30	0.239025	9	1.13601	44	0.958728	37	0.0151141	0	1.59947e-05	0	2.19994e-06	0	2.23702e-07	0	8.46525e-07	0	0.289005	11	0.000352215	0	0.0880613	3	0.000210315	-2.6107	down	1.17006e-06	-3.75215	down	1.632e-17	#NAME?	down	2.49083e-11	-5.16638	down	0.718669	-1.15588	normal	--	--	--	--
MD03G1240600	96.4921	3229	104.02	3450	87.9896	2799	83.9016	2786	67.7402	2256	118.709	3962	126.032	4219	39.9075	1285	63.9381	2111	20.041	679	17.4	581	37.9861	1275	34.0298	1134	32.998	1121	42.2411	1419	0.953584	-0.0715905	normal	0.823637	-0.289603	normal	6.05759e-17	-1.89717	down	8.04285e-20	-1.35675	down	0.885856	-0.229582	normal	0.342151	-1.58214	normal	0.483851
MD03G1240900	13.9147	461	15.8768	508	14.1603	466	10.1898	325	5.98343	197	12.4409	419	8.32607	274	8.27269	249	9.05771	287	4.81943	156	6.47215	202	5.58536	185	4.94845	161	5.83366	192	5.49978	176	0.133501	-0.605971	normal	0.00973732	-0.798565	normal	1.45065e-16	-1.39588	down	8.24481e-22	-1.42939	down	0.821298	-0.20138	normal	0.254163	-0.571454	normal	0.990633
MD03G1241500	1.8127	108	1.4308	84	1.23886	74	0.780587	46	1.01616	60	1.48287	86	1.02355	59	0.480356	28	0.598625	35	1.40133	83	0.732233	43	1.09281	64	0.475401	28	0.478191	27	0.763058	46	0.506023	-0.469057	normal	0.0430883	-1.09873	down	0.256152	-0.480495	normal	1.75109e-05	-1.38714	down	0.561008	-0.641503	normal	0.527886	0.645283	normal	0.226957
MD03G1242500	27.4061	915	27.2089	880	29.0202	912	11.6371	425	14.0849	525	22.8575	830	21.8589	765	16.5575	646	16.1163	623	5.56371	216	7.66888	296	6.54146	250	4.38876	181	3.19574	138	3.59079	163	0.122906	-0.60335	normal	0.370012	-0.385869	normal	8.80609e-32	-1.82268	down	2.54792e-73	-2.47871	down	0.79462	0.206794	normal	9.53715e-07	-1.41083	down	0.0116121
MD03G1242600	20.5327	327	14.2002	224	21.952	339	9.22531	146	8.78062	140	8.70453	137	15.7736	255	15.6575	236	13.1255	203	4.44552	72	3.67839	57	5.83896	93	17.5794	281	12.3179	196	8.52264	138	0.000696866	-1.07077	down	0.53589	-0.332495	normal	3.37187e-09	-1.99808	down	0.206641	-0.52221	normal	0.348235	0.727825	normal	4.24873e-06	-1.63947	down	0.0291515
MD03G1243400	2.28086	71	2.94337	93	1.51897	47	2.86227	89	1.80565	56	3.69692	114	3.7827	116	3.01821	99	3.77938	123	2.34134	72	4.16178	134	2.3598	73	5.49579	171	4.43827	137	3.8397	118	0.818799	0.29886	normal	0.22376	0.706123	normal	0.5745	0.409979	normal	0.00161419	1.02507	up	0.653404	0.398722	normal	0.773393	-0.270617	normal	0.340138
MD03G1247600	6.10777	142	5.88719	140	10.4193	238	3.23576	74	3.46749	79	3.49731	83	1.09391	24	10.1322	235	4.61066	107	3.49807	79	5.28607	119	3.73114	83	3.18443	72	6.855	157	4.10475	94	0.0466386	-1.13736	down	0.800856	-0.478748	normal	0.0771716	-0.881644	normal	0.217216	-0.677764	normal	0.797012	0.651211	normal	0.897586	-0.376462	normal	0.924009
MD03G1248300	1.60103	86	1.2086	70	1.31322	74	2.58553	144	2.10032	116	3.16426	180	3.40111	189	2.26815	125	1.98301	108	3.31899	190	4.18978	234	4.489	249	1.30776	74	1.6536	91	2.24622	128	0.0128691	0.938163	normal	0.0864592	0.90191	normal	2.92275e-12	1.55481	up	0.330437	0.35896	normal	0.969643	-0.0466033	normal	0.156888	0.678782	normal	6.61009e-06
MD03G1249200	1.09396	39	0.933585	37	0.824812	39	1.77874	86	2.37301	98	3.10586	132	3.97455	183	1.2066	47	3.89646	164	5.68197	248	7.4394	321	8.70677	384	1.10051	42	2.31101	105	1.78509	78	0.000333645	1.46016	up	0.150562	1.80223	normal	3.07411e-16	3.05675	up	0.0937414	0.977286	normal	0.830582	0.32985	normal	0.0223097	1.27981	up	1.54418e-07
MD03G1250600	8.07468	237	5.83533	191	6.11255	174	6.1016	183	3.5387	113	3.24744	109	3.74873	101	2.94104	109	2.24147	80	2.63616	84	2.0406	71	2.49023	83	2.01748	61	1.37465	44	1.50509	49	0.258464	-0.568026	normal	0.00646439	-1.02736	down	8.28649e-09	-1.33334	down	1.09295e-14	-1.95601	down	0.581772	-0.467846	normal	0.77768	-0.279661	normal	0.194093
MD03G1251500	2.24394	52	3.36698	75	3.07473	66	3.13188	74	4.41176	102	2.86156	67	2.36366	54	4.11161	84	5.62221	122	5.09731	117	6.78004	154	5.70568	131	6.50883	150	6.00787	131	4.34888	101	0.698527	0.335277	normal	0.631416	0.456559	normal	0.000129423	1.06496	up	0.00028656	0.996316	normal	0.936482	0.110869	normal	0.325985	0.634143	normal	0.963494
MD03G1253900	0.524036	18	0.461097	18	0.266811	9	0.876658	18	0.713758	40	0.154701	5	0.887274	23	0.712289	14	0.28201	21	0.393032	35	0.895602	34	0.648119	46	0.876236	24	1.0625	33	0.628234	32	--	--	--	--	--	--	0.00639279	1.35936	up	0.0580893	0.993864	normal	0.977352	-0.110312	normal	0.290818	0.99279	normal	0.756715
MD03G1256000	9.23035	451	12.1901	577	16.1221	770	6.56778	321	5.27381	259	4.44725	204	6.14734	295	5.94614	303	6.33282	313	6.5226	307	7.24068	363	8.67572	429	16.909	802	16.782	782	22.1108	1078	0.0104186	-1.19366	down	0.0203632	-0.953789	normal	0.069166	-0.704236	normal	0.0667484	0.576679	normal	0.743309	0.229926	normal	0.665201	0.275694	normal	1.05324e-05
MD03G1257500	8.18216	602	6.83809	487	7.02833	514	9.70431	687	4.53636	311	20.6856	1504	7.4695	518	2.63975	205	3.24134	241	3.70799	269	3.35557	238	3.41264	243	4.22897	296	4.1484	282	4.04923	290	0.780738	0.643763	normal	0.286895	-0.707607	normal	3.15683e-11	-1.09026	down	5.3773e-10	-0.874694	normal	0.570921	-1.36154	normal	0.817476	-0.35592	normal	0.612424
MD03G1258300	15.3503	579	12.0932	458	11.2716	417	8.76141	330	7.2257	270	7.06809	265	8.33651	313	4.64886	179	4.28791	161	4.31226	163	4.7283	177	5.47371	204	4.30897	162	4.48121	169	4.52659	167	0.00653723	-0.746264	normal	0.00235581	-1.12878	down	5.80424e-09	-1.41267	down	1.52545e-10	-1.53568	down	0.598079	-0.393256	normal	0.813909	-0.257981	normal	0.892678
MD03G1258700	0.533653	29	1.44135	77	0.963743	50	1.17141	62	2.46263	133	1.60553	87	0.522252	29	0.407218	21	0.970137	52	2.06162	111	1.57566	84	1.64709	88	2.02154	110	2.40828	131	1.99671	107	0.422628	0.856841	normal	0.673289	-0.586139	normal	0.0343641	0.86538	normal	0.000150954	1.16893	up	0.259023	-1.4555	normal	0.00418586	1.47835	up	0.595346
MD03G1263800	0.144591	8	0.294371	17	0.178179	10	0.456086	27	0.713771	43	0.513827	31	0.33069	20	0.0815539	4	0.336556	19	0.477269	29	0.455187	27	0.388518	23	0.387627	23	0.437141	26	0.558044	34	0.0371921	1.53197	up	--	--	--	0.0484642	1.18082	up	0.0205409	1.25684	up	0.423956	-1.22204	normal	0.464683	0.884207	normal	0.986432
MD03G1264800	1.2918	22	2.12813	36	1.86556	31	1.42685	24	1.85907	31	2.01459	34	2.95105	50	2.02383	32	1.84298	32	3.04505	52	4.13386	71	3.13801	54	3.99415	67	4.35174	71	4.00379	68	1	0.00253843	normal	0.747194	0.384282	normal	0.0158798	0.998397	normal	0.000574359	1.22174	up	0.779945	0.369985	normal	0.494353	0.640706	normal	0.831069
MD03G1269800	61.4346	2294	73.866	2756	74.0059	2718	44.7422	1663	49.1318	1831	57.3531	2126	44.3905	1654	41.2852	1535	48.473	1807	41.3505	1527	37.5203	1396	38.4135	1428	30.672	1137	33.4067	1225	34.8958	1293	0.0817612	-0.464515	normal	0.0679406	-0.61011	normal	1.08838e-07	-0.830375	normal	6.95386e-19	-1.07714	down	0.827376	-0.156037	normal	0.780016	-0.193699	normal	0.455432
MD03G1269900	15.5049	43	12.1808	31	14.4947	35	8.9121	23	5.34732	14	11.9853	29	3.45602	9	9.06846	23	7.41749	18	2.28639	5	0.660758	1	1.94909	5	2.95809	7	4.14926	10	4.13416	11	0.4559	-0.721464	normal	0.198946	-1.09795	normal	1.47621e-08	-3.30462	down	9.86804e-05	-1.95142	down	0.8125	-0.383408	normal	--	--	--	--
MD03G1270800	2.12261	38	1.32726	26	1.05366	22	1.89704	39	1.6033	27	0.504615	12	0.155991	3	0.25689	5	0.900652	21	0.806908	15	0.336805	7	0.526415	10	3.70775	82	5.10785	111	3.30407	70	0.963293	-0.136581	normal	0.103103	-1.54391	normal	0.0128734	-1.42151	down	1.42425e-05	1.62229	up	0.527594	-1.41527	normal	--	--	--	2.23611e-10
MD03G1271100	0.815096	31	1.57351	58	1.37048	51	1.59829	60	1.71912	65	1.21486	45	1.21223	46	0.576646	21	1.34698	49	1.8984	70	1.39936	51	1.87212	70	3.64421	136	3.1735	117	3.00008	114	0.809114	0.283817	normal	0.846381	-0.244607	normal	0.311001	0.453909	normal	2.24918e-07	1.40185	up	0.621222	-0.540254	normal	0.396863	0.725251	normal	0.00198891
MD03G1271700	4.5239	69	3.16363	47	2.87818	41	3.01069	45	4.9537	75	3.97418	61	5.20091	79	6.58717	95	5.41277	80	5.11678	78	7.27587	109	5.91419	90	6.72725	102	6.86403	103	7.69876	118	0.874018	0.206568	normal	0.276928	0.719985	normal	0.0146267	0.825092	normal	0.000191429	1.05069	up	0.600526	0.502522	normal	0.91158	0.13051	normal	0.759907
MD03G1273000	1.83498	27	1.19126	16	0.999574	13	1.53026	22	1.90065	28	1.38426	19	1.60883	24	5.33977	69	3.44841	46	2.1545	31	2.11988	29	2.28796	34	2.89622	42	3.17807	46	2.05209	32	0.874826	0.303161	normal	0.236881	1.33752	normal	0.195766	0.752585	normal	0.0151437	1.10936	up	0.51625	1.02569	normal	0.677077	-0.55954	normal	0.746104
MD03G1278600	3.21593	125	2.83848	107	2.25744	87	2.78302	107	3.77913	149	2.22178	91	5.21341	212	4.45936	158	4.75183	173	6.28318	256	5.80248	226	6.21257	244	4.27312	166	3.27145	129	4.80932	192	0.910475	0.123765	normal	0.0633339	0.793417	normal	1.73516e-08	1.19199	up	0.0245742	0.620905	normal	0.455034	0.657952	normal	0.487187	0.424788	normal	0.0278165
MD03G1279100	2.18235	139	1.80235	118	1.7268	112	1.7134	110	1.40747	89	1.25992	81	1.36698	86	0.206409	14	0.456211	31	2.46902	157	1.49597	99	2.02095	129	1.95759	125	2.39567	153	2.08358	130	0.529577	-0.394974	normal	0.00973732	-1.46827	down	0.889299	0.06643	normal	0.588801	0.154941	normal	0.446885	-1.08617	normal	0.0304731	1.56189	up	0.941822
MD03G1279600	1.18599	69	1.55482	94	1.00622	60	0.819786	48	1.24098	72	0.897096	53	0.85498	49	0.0939206	5	0.459911	28	2.20614	129	1.17786	72	1.63817	96	1.1818	69	1.52374	90	1.68347	96	0.677398	-0.363648	normal	0.0435542	-1.41743	down	0.397854	0.418836	normal	0.571204	0.203866	normal	0.466575	-1.0681	normal	0.00948017	1.86355	up	0.874661
MD03G1286300	9.56684	888	9.10471	854	11.1497	1039	15.9591	1480	5.34726	496	8.7198	811	6.83814	630	2.91417	279	3.71169	353	3.77484	348	2.36065	222	3.02127	280	3.79949	351	2.66105	248	2.50215	230	1	0.00790653	normal	0.000778465	-1.11347	down	1.29889e-22	-1.70481	down	2.18461e-22	-1.73497	down	0.530637	-1.13045	normal	0.641564	-0.563967	normal	0.998077
MD03G1287700	6.92929	391	8.40794	480	9.60642	542	13.6234	769	15.9715	889	16.0994	905	23.8208	1315	16.5665	977	26.5021	1541	19.5267	1093	14.8393	862	22.4387	1262	18.1078	1015	25.4334	1432	15.7488	872	1.34702e-05	0.861595	normal	1.46809e-05	1.46626	up	4.57661e-06	1.1925	up	0.000608578	1.24224	up	0.36675	0.59354	normal	0.718132	-0.24744	normal	0.982494
MD03G1288300	6.37429	135	6.58412	120	5.29089	108	7.95789	175	9.80597	193	3.55524	75	12.0147	256	11.5222	261	9.25007	199	12.7259	250	17.8195	385	15.9537	330	13.9072	301	11.7987	237	14.2897	300	0.833041	0.290811	normal	0.00410666	1.00646	up	2.41423e-06	1.41677	up	1.78003e-11	1.21766	up	0.427135	0.704893	normal	0.42785	0.435916	normal	0.804673
MD03G1289900	146.046	1661	154.761	1684	195.897	2126	48.1729	537	26.9494	305	55.1156	593	41.5099	475	35.7928	379	54.6771	582	9.68943	107	13.5886	147	19.1717	215	32.1731	356	9.80058	107	27.5181	315	1.42659e-14	-1.92775	down	1.6761e-14	-1.90339	down	3.91455e-42	-3.5383	down	2.17887e-26	-2.80207	down	0.995374	0.0153027	normal	3.46013e-05	-1.60986	down	0.666471
MD03G1292200	28.6514	1163	27.2613	1111	37.0958	1509	4.712	191	4.44715	180	10.1003	410	0.959422	38	1.10885	46	1.41388	58	3.35362	136	7.41821	305	4.22738	171	0.581802	23	0.20635	8	0.324988	13	2.0167e-12	-2.27474	down	5.36064e-42	-4.70907	down	2.29059e-18	-2.62113	down	1.55996e-60	-6.41368	down	0.111178	-2.4437	normal	0.0249774	2.11342	up	0.000116646
MD03G1292300	27.2258	1034	26.9244	1019	32.071	1220	22.3611	848	22.0793	841	28.8316	1097	15.5105	587	18.4338	708	17.6966	677	10.8192	408	12.585	481	10.9238	415	5.95709	225	6.77871	256	5.1412	194	0.54112	-0.230148	normal	0.0212528	-0.704261	normal	3.93324e-18	-1.32167	down	5.69353e-45	-2.26731	down	0.475157	-0.483851	normal	0.147459	-0.591132	normal	3.10058e-07
MD03G1292500	21.7719	253	19.9528	224	28.4275	325	32.6418	368	6.66276	77	22.6704	250	8.69516	101	11.8969	142	12.8002	146	2.10002	23	2.78476	31	5.27247	61	3.26486	36	0.836756	9	3.11286	36	0.929313	-0.202019	normal	0.00263535	-1.0172	down	2.72213e-15	-2.79639	down	2.42317e-19	-3.2959	down	0.636856	-0.821228	normal	7.35968e-05	-1.75454	down	0.865859
MD03G1292900	0.971829	13	0.65557	8	1.01527	12	2.00794	26	3.16991	42	1.54409	20	1.45967	19	1.96619	25	2.80933	35	1.34219	18	3.61561	46	3.17143	40	1.71362	23	2.6934	35	2.43075	33	0.0820305	1.41691	normal	0.16862	1.28515	normal	--	--	--	0.00491901	1.47259	up	0.942256	-0.143233	normal	0.776195	0.401475	normal	0.945408
MD03G1296100	47.9012	907	45.8091	943	53.7528	1083	19.9053	417	11.3457	251	24.963	492	20.8248	459	29.0063	525	25.8818	489	10.0351	180	9.5308	182	10.8359	231	11.2369	250	7.97561	155	12.3137	286	8.28274e-10	-1.33537	down	0.000414654	-0.966857	normal	3.11287e-48	-2.30055	down	3.1014e-33	-2.07462	down	0.571232	0.35997	normal	1.56031e-05	-1.30764	down	0.846591
MD03G1297400	29.4554	363	33.7926	416	24.41	298	10.6782	131	4.12942	50	10.6898	131	11.3412	140	3.78771	47	5.18374	64	1.56988	19	3.26463	39	6.63136	81	6.22128	76	2.47813	30	6.22969	76	3.14336e-08	-1.78366	down	1.80131e-09	-2.07499	down	2.0054e-20	-2.9479	down	1.28764e-18	-2.55326	down	0.868931	-0.30107	normal	0.687412	-0.848811	normal	0.902814
MD04G1002500	769.902	23097	699.55	20500	772.081	22276	946.144	28059	526.964	15815	1100.65	32416	862.124	26052	890.368	25286	808.788	23189	401.969	12114	309.229	9042	356.34	10702	230.11	6845	287.365	8607	290.667	8828	0.835252	0.214608	normal	0.737702	0.20454	normal	7.00679e-10	-1.04264	down	4.16783e-20	-1.43001	down	0.989222	-0.0186874	normal	0.000103127	-1.22044	down	0.222291
MD04G1003000	123.985	5615	68.0692	3050	36.0088	1597	89.9856	4051	115.388	5235	113.921	5128	145.149	6574	217.855	9895	202.685	9167	160.951	7284	146.097	6618	169.221	7686	170.004	7638	145.708	6608	162.546	7375	0.666454	0.491499	normal	0.00797789	1.34595	up	0.00747493	1.07818	up	0.00495064	1.085	up	0.179511	0.845226	normal	0.719417	-0.242726	normal	0.99909
MD04G1003300	44.2796	1103	14.2154	346	8.17504	198	54.5059	1338	57.7695	1443	52.2263	1266	80.7042	2014	143.736	3484	135.163	3273	163.338	4025	200.437	4919	164.581	4089	195.657	4815	149.648	3655	195.575	4906	0.0546895	1.29819	normal	1.40101e-05	2.4371	up	1.11135e-28	2.98955	up	5.3536e-21	3.03099	up	0.0657721	1.13045	normal	0.188158	0.576805	normal	0.965697
MD04G1003400	101.291	2464	38.4441	918	18.2617	435	100.45	2419	127.259	3103	169.996	4054	181.391	4428	380.751	9034	349.513	8284	195.696	4712	182.133	4368	184.922	4479	240.344	5770	242.417	5801	232.442	5686	0.111267	1.32738	normal	0.000220212	2.53465	up	1.49914e-07	1.83379	up	2.77932e-15	2.18579	up	0.231773	1.19899	normal	0.371693	-0.676183	normal	0.137471
MD04G1006100	25.2119	488	30.818	598	31.9054	605	17.2576	333	15.2404	293	20.2415	386	15.2851	294	17.4666	354	19.4266	386	14.851	286	13.3296	262	12.7379	247	9.74313	186	10.3211	198	10.5955	203	0.000961364	-0.737846	normal	0.0341265	-0.682859	normal	2.74202e-11	-1.08299	down	5.72599e-23	-1.51586	down	0.963294	0.0456267	normal	0.525506	-0.373456	normal	0.133598
MD04G1007700	2.18288	101	1.87881	65	1.41607	62	2.72284	95	2.41189	92	1.55239	64	1.34745	66	3.30221	90	1.89122	96	2.36493	105	3.89442	119	3.53767	139	3.24915	143	3.71222	163	3.90852	153	0.910475	0.141419	normal	0.872602	0.170081	normal	0.025143	0.676508	normal	1.44203e-05	1.01919	up	0.997105	0.0193449	normal	0.471293	0.531525	normal	0.425168
MD04G1009600	65.5968	1193	75.8242	1376	73.5544	1307	52.0955	948	34.2904	625	45.9802	834	37.3411	683	63.8273	1137	59.7867	1076	33.594	613	37.7918	685	34.3134	627	27.1612	495	32.1712	584	27.8372	508	0.00100769	-0.683822	normal	0.351678	-0.393713	normal	7.37401e-11	-1.00367	down	1.80486e-25	-1.27785	down	0.696021	0.282158	normal	0.245092	-0.583816	normal	0.367481
MD04G1011700	4.41232	286	7.34304	485	4.76991	306	2.17786	144	0.942961	59	2.62429	173	0.958829	61	0.955003	64	0.915726	62	0.637636	41	0.873996	58	0.890904	57	1.68803	108	0.999538	66	1.25831	79	0.0134513	-1.51442	down	3.42149e-06	-2.49884	down	1.3161e-07	-2.7809	down	1.64419e-05	-2.07774	down	0.499375	-0.991962	normal	0.828407	-0.256314	normal	0.1734
MD04G1017700	1.50547	34	1.19608	27	0.848138	19	1.03231	23	0.0877784	1	0.772853	17	0.238602	5	0.0511187	1	0.191818	4	0.186858	4	0.0738946	1	0.117358	2	0.166888	3	0.0411438	0	0.0362486	0	0.4559	-0.959602	normal	0.000321221	-2.97495	down	2.72054e-07	-3.51027	down	1.38106e-09	-4.72094	down	--	--	--	--	--	--	--
MD04G1019100	6.00606	324	10.2578	554	6.31729	337	4.76015	256	5.57663	300	5.69043	307	5.96712	321	4.13973	224	4.47154	243	3.52383	190	3.80242	207	3.14239	170	4.75984	256	4.68435	253	4.24318	229	0.487278	-0.490484	normal	0.38264	-0.597742	normal	0.0164974	-1.09317	down	0.0812184	-0.707976	normal	0.885387	-0.118292	normal	0.407342	-0.46878	normal	0.210435
MD04G1021300	39.7094	744	67.7258	1230	59.3277	1126	23.5468	404	28.3331	496	20.4959	371	13.4521	241	21.6202	420	16.0928	296	10.7572	216	17.2151	335	14.8155	250	10.7454	183	8.16206	149	10.0957	175	0.00105026	-1.28314	down	4.69673e-05	-1.66811	down	4.09694e-07	-1.94575	down	9.46366e-11	-2.60086	down	0.558317	-0.394859	normal	0.790874	-0.251395	normal	0.104946
MD04G1022400	56.8864	2511	47.4043	2080	81.6853	3625	21.5486	953	26.5823	1179	19.6444	848	19.5338	876	18.4199	812	19.6426	850	13.2599	564	11.3519	488	13.158	571	18.2064	790	17.9086	767	16.1262	701	0.00313752	-1.46077	down	0.000360149	-1.66809	down	7.8688e-07	-2.33431	down	2.22514e-05	-1.85303	down	0.73283	-0.218818	normal	0.0970586	-0.639512	normal	0.0173635
MD04G1025300	14.5976	208	12.9299	182	15.0028	210	15.2186	216	17.3249	247	9.17475	127	16.6485	235	33.8794	484	29.7007	418	19.2654	266	28.7422	408	18.3993	259	36.435	511	36.9076	504	28.0621	397	0.996458	-0.021196	normal	0.119601	0.948807	normal	0.0852067	0.643255	normal	4.11604e-12	1.24519	up	0.423408	0.960424	normal	0.805824	-0.279675	normal	0.100051
MD04G1027600	1.4577	88	1.35185	82	1.2684	76	1.11887	68	1.70593	103	1.26481	77	2.67752	162	1.32413	81	1.76114	108	2.91187	179	2.57109	158	2.74374	167	4.76988	290	5.22749	322	5.45267	332	1	0.0137252	normal	0.475613	0.538928	normal	2.89451e-05	1.0404	up	1.4622e-26	1.95033	up	0.587792	0.512492	normal	0.404966	0.527982	normal	6.1301e-06
MD04G1027800	0.362247	7	0.145661	3	0	0	0.992624	21	2.5197	53	1.36113	29	0.404935	8	0.435098	9	1.11853	24	0.784795	16	1.02097	22	0.29031	6	2.60569	55	1.20407	25	1.35072	28	0.00466971	3.36476	up	--	--	--	--	--	--	0.000358141	3.44371	up	0.495023	-1.31718	normal	--	--	--	0.297151
MD04G1033000	2.2168	53	2.47067	58	1.84751	43	3.45993	82	2.09766	50	4.55103	107	3.72225	90	5.68991	129	3.32134	77	2.64883	63	2.80407	66	2.98726	71	4.96441	118	4.69128	112	3.91958	95	0.438443	0.636902	normal	0.0690102	0.969591	normal	0.400459	0.382978	normal	0.000111388	1.08834	up	0.745277	0.324923	normal	0.479374	-0.560473	normal	0.0509276
MD04G1033300	6.01593	138	7.46221	169	6.5989	148	5.47505	125	5.75155	132	14.2529	323	12.2317	283	10.3548	235	9.3994	212	4.75713	109	4.67414	106	4.19062	96	2.47732	56	3.40394	77	2.13514	49	0.855554	0.35159	normal	0.0728378	0.708844	normal	0.0503118	-0.542996	normal	6.0255e-08	-1.3116	down	0.775044	0.347157	normal	0.00081849	-1.22507	down	0.0350519
MD04G1036100	0.635575	24	0.679676	34	0.519933	21	1.0633	43	1.21851	36	0.521653	24	0.907498	33	0.159356	9	0.914958	21	1.26002	54	0.678107	22	0.674067	29	1.10025	46	1.19594	50	1.50447	62	0.775511	0.386994	normal	0.846381	-0.30029	normal	0.63393	0.415611	normal	0.0117403	1.01071	up	0.589762	-0.699046	normal	0.661985	0.744005	normal	0.486785
MD04G1039600	24.3855	686	27.8422	783	22.0025	612	12.1909	344	9.60447	269	12.358	343	11.525	324	12.2183	345	11.0286	312	10.1349	283	9.49174	268	9.62961	271	10.9185	306	9.07693	252	10.2323	287	1.26366e-08	-1.11903	down	0.000103177	-1.0583	down	3.74233e-17	-1.33421	down	3.62657e-15	-1.28927	down	0.957002	0.0516248	normal	0.713818	-0.249512	normal	0.964158
MD04G1041400	39.3858	354	30.483	263	29.0366	251	10.327	90	6.44506	57	6.58922	56	5.86683	52	6.1296	53	4.64415	39	2.41111	21	3.05066	26	2.10232	18	9.08296	79	4.40053	37	5.74729	51	4.38454e-10	-2.09261	down	3.44596e-14	-2.56539	down	9.09214e-24	-3.73319	down	1.48423e-12	-2.36639	down	0.641779	-0.481502	normal	0.139753	-1.14157	normal	0.0819391
MD04G1042400	3.46547	82	2.77452	63	3.19423	74	5.70396	133	4.57224	108	8.4484	195	7.50123	178	6.3259	139	5.97675	133	6.04087	141	6.86394	156	7.87166	185	3.94209	92	4.00837	93	3.36684	80	0.0721292	0.995323	normal	0.0118056	1.06523	up	7.02437e-06	1.14375	up	0.396789	0.285294	normal	0.960063	0.0599704	normal	0.915808	0.104346	normal	0.00177815
MD04G1045100	1.32089	51	1.49603	60	1.74425	67	1.12368	43	1.63049	64	2.18491	85	2.07098	80	1.81467	74	1.72606	69	2.85916	110	3.13404	125	2.72066	108	4.71901	182	5.31259	208	4.48141	173	0.94671	0.110776	normal	0.699275	0.352076	normal	0.00157799	0.9524	normal	7.35524e-14	1.67175	up	0.837863	0.230122	normal	0.369523	0.626921	normal	0.00647465
MD04G1048000	23.4012	349	15.6216	224	23.3934	341	21.8936	320	6.4095	96	37.7663	542	14.4039	215	8.52267	127	16.1049	234	3.98192	57	2.16556	31	5.24853	78	1.69972	24	1.67364	23	2.37046	35	0.990154	0.0696859	normal	0.238604	-0.640463	normal	6.05669e-10	-2.45628	down	3.5508e-16	-3.4687	down	0.712854	-0.71866	normal	0.0022907	-1.79008	down	0.327015
MD04G1049200	5.33775	215	3.9745	161	6.4807	260	3.77872	151	4.47092	180	5.06436	205	3.45295	139	2.60443	107	3.34611	137	2.31709	93	1.77168	72	2.00015	80	1.92708	77	2.07691	83	2.06943	83	0.717416	-0.245077	normal	0.0954886	-0.705424	normal	4.20028e-05	-1.37092	down	1.89416e-05	-1.37807	down	0.559315	-0.471605	normal	0.33181	-0.63867	normal	1
MD04G1050000	25.6302	272	29.0012	306	29.7179	314	37.6921	395	29.6387	313	27.6398	277	42.3707	443	56.024	642	67.5275	729	49.4379	505	61.5736	663	51.8223	546	60.9469	632	67.3894	677	54.2278	569	0.809114	0.146712	normal	0.00372223	1.05069	up	2.72606e-07	0.948467	normal	1.28031e-15	1.08466	up	0.152872	0.895123	normal	0.927456	-0.0763096	normal	0.7748
MD04G1053100	27.5777	795	32.2299	1010	27.7386	783	15.7529	459	8.77077	274	11.0498	348	12.3029	380	10.4023	222	11.6801	264	8.37694	264	10.05	252	10.2582	281	9.28763	278	6.05801	183	7.70242	237	8.73872e-07	-1.25544	down	1.06778e-09	-1.55283	down	1.3933e-16	-1.69329	down	4.44567e-17	-1.87907	down	0.706995	-0.307053	normal	0.891461	-0.114057	normal	0.739545
MD04G1053700	9.81992	272	12.1302	338	10.0436	275	9.64382	266	4.33718	119	11.5105	319	8.52661	234	7.22012	201	7.22234	202	3.90734	107	5.39677	150	4.79995	132	4.76767	131	5.53837	152	4.69231	129	0.746379	-0.326787	normal	0.340537	-0.447676	normal	2.15486e-09	-1.17958	down	4.33151e-10	-1.09246	down	0.91677	-0.129141	normal	0.141964	-0.706004	normal	0.937042
MD04G1058500	2.6662	74	3.80923	107	3.48554	97	6.34259	177	5.53933	153	4.15283	116	1.56179	43	1.25946	37	3.2793	95	3.66894	101	2.17937	62	2.45615	68	1.22161	33	1.81547	50	1.37374	37	0.107821	0.685878	normal	0.449275	-0.641552	normal	0.55144	-0.261669	normal	9.18587e-05	-1.20178	down	0.0501969	-1.33724	normal	0.774522	0.406817	normal	0.0831156
MD04G1060200	0.898036	11	0.870014	10	0.810598	9	1.57071	19	2.17195	26	1.70644	20	2.78746	34	5.18136	62	4.33057	52	1.68587	20	2.19374	26	2.18376	26	2.28087	27	1.39612	16	2.28477	27	0.301086	1.11769	normal	0.000156925	2.32906	up	0.0412326	1.26903	up	--	--	--	0.337828	1.20154	normal	0.196518	-1.03457	normal	1
MD04G1061300	0.83004	24	1.11884	32	0.888929	25	0.87625	25	1.4281	41	1.13172	32	0.584	17	0.287218	8	1.09061	31	1.04471	30	1.79251	51	1.29693	38	2.94774	84	2.22092	63	1.6971	50	0.864349	0.277135	normal	0.695657	-0.506751	normal	0.304057	0.561609	normal	0.00063471	1.2938	up	0.560562	-0.795985	normal	0.211548	1.09342	normal	0.219398
MD04G1063300	22.0941	556	15.9681	418	16.8185	440	25.1136	655	23.9587	621	24.1173	619	36.4081	937	38.8567	1077	42.6802	1157	46.8387	1206	39.9092	1067	41.6361	1085	44.1558	1139	46.8765	1210	42.9838	1108	0.128167	0.424924	normal	4.99643e-06	1.19119	up	1.9099e-16	1.25333	up	6.91139e-26	1.29981	up	0.15292	0.756684	normal	0.911926	0.0883351	normal	0.955052
MD04G1064700	31.6757	1099	39.1766	1322	32.6307	1140	21.0215	740	18.9969	694	13.2194	467	16.6168	596	24.6592	818	19.8023	659	13.4625	468	14.9597	513	15.6773	546	17.9535	620	15.3033	521	18.888	659	1.46932e-05	-0.90185	normal	0.0111727	-0.75364	normal	1.51587e-15	-1.21559	down	9.11363e-13	-0.973367	normal	0.839989	0.138763	normal	0.384624	-0.435859	normal	0.441916
MD04G1065500	43.6189	1058	47.6049	1157	38.7807	923	16.5635	391	8.19161	199	10.404	253	10.0129	237	10.5657	267	14.4116	357	12.4917	308	12.5544	310	12.9482	315	13.2224	312	10.8698	266	12.9855	311	2.59837e-18	-1.89194	down	1.91989e-13	-1.83951	down	1.15451e-29	-1.74401	down	6.42452e-30	-1.80875	down	0.973749	0.0446956	normal	0.878819	0.121406	normal	0.952603
MD04G1065600	41.0373	1164	48.9939	1329	40.4152	1055	49.2911	1345	16.5861	454	30.5494	861	15.8342	460	17.7741	414	18.2885	462	13.4833	391	14.5602	377	16.044	425	15.8533	422	16.6757	458	17.6043	514	0.686056	-0.410818	normal	5.78421e-08	-1.38261	down	2.08458e-23	-1.56658	down	6.21826e-18	-1.33731	down	0.521142	-0.979067	normal	0.827662	-0.15786	normal	0.501275
MD04G1067700	14.1303	137	12.1674	112	6.96693	63	3.98293	38	1.5798	15	11.7896	106	4.56624	45	1.24677	11	2.32789	21	0.963925	9	1.90395	18	2.89413	28	1.17773	11	1.43861	13	2.09923	20	0.520882	-0.971469	normal	0.00875335	-1.99324	down	0.000140143	-2.49809	down	1.55334e-05	-2.81624	down	0.721316	-1.032	normal	0.847536	-0.480857	normal	--
MD04G1068900	17.6773	700	20.9282	861	22.517	898	15.2857	604	13.1209	529	44.0492	1790	16.8686	651	12.4992	504	12.9824	520	12.5998	497	11.3545	455	11.7264	463	5.56031	225	6.43289	260	7.07983	275	0.931397	0.250567	normal	0.141831	-0.527077	normal	5.94877e-07	-0.791441	normal	5.71851e-21	-1.68359	down	0.692428	-0.787552	normal	0.713593	-0.237543	normal	9.93159e-07
MD04G1069200	342.462	11298	337.204	11194	343.583	11424	320.894	10622	231.043	7627	736.787	24382	423.827	13897	237.432	8308	279.137	9539	187.338	6146	164.079	5531	175.807	5804	92.4587	3040	104.482	3431	127.756	4181	0.878641	0.331405	normal	0.932618	-0.0690873	normal	4.37697e-09	-0.950497	normal	7.63159e-34	-1.66069	down	0.813989	-0.410535	normal	0.0819812	-0.854775	normal	6.70329e-05
MD04G1069500	36.524	765	35.249	711	33.2019	661	20.9446	430	26.648	557	35.3191	702	34.6636	730	45.1245	876	33.3495	659	17.4944	364	19.3913	390	22.4331	467	13.8748	285	16.1587	329	19.1837	406	0.391795	-0.337734	normal	0.867648	0.110526	normal	5.59189e-07	-0.801771	normal	1.1372e-14	-1.05698	down	0.511219	0.438114	normal	0.00709239	-0.886447	normal	0.611931
MD04G1069600	4.09027	234	3.06769	172	3.99909	225	3.16648	180	1.86987	104	5.02215	288	5.16716	288	2.44856	142	2.42276	139	1.68788	96	1.17608	67	1.72837	97	1.52086	85	2.12087	118	1.74041	96	0.942869	-0.139733	normal	0.928038	-0.123004	normal	8.78362e-08	-1.27398	down	2.53531e-06	-1.06789	down	1	0.00641589	normal	0.296911	-1.12419	normal	0.804886
MD04G1070200	0.998976	25	1.06049	27	0.594557	14	1.45605	37	1.44222	36	1.17562	30	1.17776	30	1.60337	40	0.868045	22	1.50489	38	2.22264	57	1.92907	49	1.29686	33	2.60748	66	1.87524	47	0.538531	0.645365	normal	0.675534	0.5059	normal	0.0123406	1.1319	up	0.0257373	1.15499	up	0.933308	-0.14857	normal	0.523963	0.651539	normal	1
MD04G1072900	8.37384	173	8.6857	179	11.9881	244	16.9581	349	18.2291	377	15.9654	329	21.6009	449	8.27946	170	9.9163	205	10.7966	222	31.7676	659	22.2127	460	21.5109	443	20.0459	410	23.4526	485	0.000974494	0.82655	normal	0.729185	0.493983	normal	0.141701	1.17681	normal	9.54255e-15	1.17724	up	0.752967	-0.345431	normal	0.669515	0.708326	normal	1
MD04G1080300	2.67918	93	3.15262	108	2.6107	90	4.6935	161	3.78943	131	4.7362	159	4.20514	145	8.81067	312	7.07431	242	4.57221	154	3.45746	119	3.39982	117	2.70058	92	3.2211	108	3.00332	104	0.148555	0.635257	normal	0.0440272	1.2912	up	0.17238	0.428128	normal	0.847548	0.0734588	normal	0.527843	0.647995	normal	0.310341	-0.836233	normal	0.474767
MD04G1081900	105.489	5029	101.655	4759	112.777	5287	62.2098	2951	61.7158	2951	77.1426	3620	60.0686	2878	58.1931	2698	57.2161	2647	35.771	1684	31.8552	1481	39.673	1888	37.1312	1757	37.7531	1767	33.454	1600	0.00676326	-0.660505	normal	0.00399564	-0.847892	normal	4.0494e-25	-1.57139	down	2.51779e-35	-1.54635	down	0.782794	-0.197614	normal	0.0685712	-0.697224	normal	0.981153
MD04G1082300	1.23467	44	3.0365	109	3.50464	111	3.24226	116	4.60514	166	2.72525	98	1.23364	44	2.10659	56	4.217	131	4.6791	166	5.20511	168	5.99072	215	4.59786	164	4.0487	137	4.83197	169	0.596133	0.528824	normal	0.942431	-0.165719	normal	0.00226827	1.06241	up	0.0125588	0.843694	normal	0.572865	-0.705713	normal	0.0156578	1.25402	up	0.70531
MD04G1083300	2.34818	29	2.96069	35	1.86566	17	2.31253	27	1.3539	19	0.734784	9	0.403448	5	1.72953	17	1.44719	14	0.950018	11	0.710281	7	0.793365	10	6.05399	70	8.78251	115	5.17581	60	0.67189	-0.553488	normal	--	--	--	--	--	--	0.00435599	1.60691	up	--	--	--	--	--	--	3.48761e-05
MD04G1083900	49.0719	1877	66.74	2582	32.3545	1226	18.863	724	15.4894	591	17.0646	662	22.3382	851	17.9428	701	15.2985	599	14.3275	553	14.4358	560	17.6387	677	16.5328	632	20.7028	801	18.9793	720	0.0188941	-1.52023	down	0.0307799	-1.37547	down	0.00279998	-1.66117	down	0.00679373	-1.39021	down	0.844914	0.135239	normal	0.673674	-0.259772	normal	0.342055
MD04G1088300	2.24028	29	3.04701	33	2.46733	31	1.76535	23	1.88872	24	1.35336	15	3.10255	34	2.05557	28	2.07091	25	6.40777	77	4.31615	55	4.80659	63	1.87647	24	3.02252	33	3.02757	36	0.616757	-0.581562	normal	0.978223	-0.069459	normal	0.00629701	1.07369	up	1	0.0100311	normal	0.716296	0.501147	normal	0.0747508	1.17027	normal	0.0139047
MD04G1091200	2.92078	42	0.870097	12	1.11317	15	3.51688	49	3.66584	52	1.28772	18	11.6521	168	6.63206	99	4.99629	73	3.85982	55	7.17842	103	6.95995	100	9.55216	135	9.15932	129	10.566	152	0.663942	0.788574	normal	0.0116369	2.32555	up	0.00151028	1.90826	up	1.09003e-19	2.60086	up	0.303705	1.52529	normal	0.780016	-0.392952	normal	0.0329967
MD04G1091900	7.48798	198	7.3171	188	10.2387	264	2.87253	75	3.51413	83	4.66277	114	4.78317	127	3.94826	102	5.02707	130	6.41261	162	8.3713	211	6.08804	160	4.2946	112	10.4117	264	6.253	165	6.28078e-05	-1.25497	down	0.0339213	-0.829947	normal	0.391313	-0.280186	normal	0.636764	-0.25574	normal	0.633321	0.414172	normal	0.331052	0.576097	normal	0.99909
MD04G1092400	0.43279	11	0.572666	14	0.664006	16	0.459818	11	0.582601	14	1.39529	35	1.25878	32	0.636288	16	0.819378	21	1.324	33	1.30512	33	1.55831	39	0.746583	18	0.80925	20	0.38788	9	--	--	--	--	--	--	0.0087637	1.36254	up	--	--	--	0.919263	0.215797	normal	0.610006	0.61135	normal	0.0609884
MD04G1093300	7.54478	241	5.8167	182	8.49254	264	8.71665	275	4.19478	134	4.30065	133	4.27692	137	2.97015	90	4.92236	149	2.33499	73	2.47697	75	2.96244	93	2.33591	73	1.79761	55	1.36075	43	0.767752	-0.33769	normal	0.0265702	-0.843612	normal	1.53364e-08	-1.50573	down	1.87928e-11	-1.99543	down	0.66987	-0.51488	normal	0.338844	-0.636339	normal	0.374102
MD04G1096200	8.13934	395	5.83733	282	3.50314	172	11.028	533	12.0868	588	10.7593	521	17.6726	859	28.8681	1396	26.0237	1260	24.0711	1165	27.0178	1313	26.4165	1284	46.1562	2238	31.1458	1503	37.5481	1828	0.00222749	0.953871	normal	6.91475e-07	2.0754	up	3.92755e-40	2.1534	up	2.53523e-15	2.72432	up	0.0216838	1.11258	up	0.894183	0.10322	normal	0.075917
MD04G1104700	4.92178	101	4.85154	97	5.38634	111	5.6656	115	3.38281	70	7.62716	151	6.47265	134	5.63715	121	4.10751	85	2.736	56	2.24654	45	1.91008	39	2.92373	60	3.96705	79	3.5072	70	0.932256	0.12343	normal	0.861913	0.164751	normal	0.000313637	-1.13658	down	0.0581903	-0.554129	normal	0.986516	0.0321902	normal	0.0103251	-1.27392	down	0.268952
MD04G1113200	3.41226	216	2.09518	134	3.36827	216	3.74884	236	3.23737	205	2.79636	177	2.51018	158	1.31068	83	1.94558	126	1.09372	69	1.03591	65	1.42354	91	0.802874	50	0.746801	46	0.739925	46	0.889202	0.129522	normal	0.342169	-0.599198	normal	0.00034463	-1.32557	down	2.71519e-07	-1.98481	down	0.364978	-0.739936	normal	0.321116	-0.700533	normal	0.172384
MD04G1113300	23.1287	469	24.1437	486	27.1219	550	16.4256	329	14.3892	290	22.2141	439	15.2499	308	12.0443	254	13.0176	265	11.3442	224	10.7913	222	9.55672	193	8.04933	166	8.65854	172	7.60581	154	0.062005	-0.506048	normal	0.00546704	-0.837174	normal	1.41338e-13	-1.23001	down	4.41975e-27	-1.60253	down	0.598271	-0.341272	normal	0.55612	-0.366085	normal	0.293074
MD04G1118300	2.44849	44	4.63747	80	2.74886	41	5.54283	83	5.20175	84	2.53347	43	2.76071	50	3.70316	56	3.34315	58	5.68017	90	7.67961	120	8.28301	124	7.16489	107	6.42149	97	4.29637	72	0.798325	0.352355	normal	1	0.018244	normal	0.00330762	1.02389	up	0.0557305	0.753893	normal	0.749975	-0.34397	normal	0.0550264	1.03127	normal	0.692147
MD04G1119600	9.4612	64	6.07033	39	12.6449	81	2.24254	14	1.31793	8	2.55979	16	1.11813	7	1.22992	8	1.83606	12	0	0	0.255614	1	0.663869	4	0.581768	3	0.592033	3	0.860679	5	0.000761323	-2.27326	down	5.20566e-05	-2.74265	down	5.44934e-10	-5.19632	down	2.71639e-08	-4.05449	down	--	--	--	--	--	--	--
MD04G1123300	0.31138	7	0.124601	3	0.293396	7	0.640499	15	0.518766	12	0.65302	16	0.346941	8	0.456194	11	0.386287	9	0.0669981	1	0.0665109	1	0.35244	8	1.1722	29	1.03847	25	1.3496	33	--	--	--	--	--	--	--	--	--	3.4303e-05	2.36519	up	--	--	--	--	--	--	1.89147e-06
MD04G1124100	0.283974	5	0.106799	2	0.2713	5	0.0546178	1	0.203355	3	0.0556135	1	0.715721	14	0.655289	13	0.788495	15	1.82414	36	2.43325	47	1.31743	25	1.17753	22	2.64183	51	2.23419	43	--	--	--	--	--	--	2.66392e-07	3.17575	up	1.80195e-05	3.28122	up	--	--	--	0.0969263	1.36905	normal	0.974702
MD04G1124800	20.8779	31	15.8366	19	22.1906	27	28.5012	37	15.2788	22	17.9156	19	24.8311	36	43.98	66	38.5687	48	37.27	44	43.4019	56	40.1245	56	54.0803	68	59.2878	66	39.3881	58	1	0.0223613	normal	0.188916	0.98838	normal	0.0194701	1.02433	up	0.000314161	1.32822	up	0.466748	0.958444	normal	0.974245	0.0615324	normal	0.726527
MD04G1125600	377.95	15870	362.058	14782	372.479	15122	311.51	12933	146.846	6152	427.357	17414	209.773	8829	122.163	4777	155.999	6160	61.8519	2550	63.4887	2543	73.1098	3005	64.0624	2658	68.7518	2806	67.0796	2836	0.748736	-0.324022	normal	1.91439e-05	-1.18529	down	6.15316e-54	-2.4932	down	3.92125e-65	-2.45305	down	0.540801	-0.870675	normal	0.0222383	-1.28179	down	0.962023
MD04G1129800	32.1942	632	30.3063	559	33.8156	647	20.241	386	31.4628	626	9.93746	185	38.0644	760	41.3809	774	35.9952	661	79.0791	1512	74.0288	1382	86.4513	1701	74.1881	1403	63.7733	1205	94.141	1887	0.446942	-0.61603	normal	0.568369	0.282656	normal	2.83381e-18	1.32748	up	3.78563e-05	1.30052	up	0.300344	0.88631	normal	0.000473389	1.07111	up	0.997046
MD04G1130100	15.8876	246	13.5329	210	15.8803	236	37.6646	579	36.4864	562	22.8457	352	19.9808	309	22.229	350	20.8012	327	28.3614	445	30.4437	476	27.6859	433	26.1678	402	33.7643	523	26.3063	407	0.00634718	1.1126	up	0.188576	0.537241	normal	1.08761e-08	0.97419	normal	5.65796e-07	0.954665	normal	0.427135	-0.585404	normal	0.351496	0.463195	normal	0.998108
MD04G1130300	0.202938	9	0.285239	12	0.466713	22	0.413794	18	0.660954	28	0.392152	19	0.806795	36	0.610377	28	0.463838	21	0.906858	40	1.3532	64	0.90665	40	0.956751	45	0.909335	40	0.633568	28	0.671187	0.598386	normal	0.311875	1.01071	normal	0.000682126	1.75019	up	0.00302736	1.40501	up	0.785212	0.399333	normal	0.417878	0.76659	normal	0.755461
MD04G1132400	15.7709	368	19.3856	450	11.6427	267	11.3181	261	17.0269	397	14.1465	324	14.6245	342	12.3291	292	12.9285	300	6.58041	152	5.94425	137	7.11134	165	5.57224	128	5.08868	115	7.82584	182	0.894609	-0.141551	normal	0.75712	-0.189728	normal	0.000395257	-1.2511	down	0.000302759	-1.34144	down	0.948566	-0.0594701	normal	0.00363607	-1.03529	down	0.952603
MD04G1134300	29.7974	968	21.1744	677	28.7111	928	35.0363	1127	14.6669	478	26.225	840	21.7532	704	14.6771	490	18.9062	624	10.2428	326	6.51709	215	8.71411	281	3.54785	114	3.61702	114	4.08221	132	0.974834	-0.070003	normal	0.216077	-0.475105	normal	2.75265e-09	-1.64114	down	4.8653e-20	-2.8274	down	0.682723	-0.413706	normal	0.000180643	-1.13929	down	0.00017038
MD04G1137000	2.58943	122	1.34934	63	1.48036	68	3.67333	172	2.88297	135	2.85247	134	3.69742	173	0.552307	26	1.84078	87	2.65777	124	1.72281	82	3.28741	155	4.42109	208	3.93862	185	4.10762	193	0.0794992	0.804185	normal	0.942431	0.201691	normal	0.400009	0.517673	normal	1.46806e-07	1.22164	up	0.649875	-0.614807	normal	0.869913	0.341674	normal	0.0164625
MD04G1138900	44.9147	215	45.4207	209	55.6484	247	34.9147	162	30.1309	144	45.8308	204	22.3342	107	45.6414	216	43.5269	203	15.7927	73	18.6564	88	15.9145	76	17.2097	79	15.6824	70	23.1807	111	0.382601	-0.393425	normal	0.595247	-0.324538	normal	1.81128e-11	-1.49541	down	1.69055e-11	-1.35742	down	0.96314	0.0603967	normal	0.0819812	-1.14484	normal	0.906829
MD04G1142000	2.14775	85	2.00167	80	3.00707	121	2.23774	90	3.95652	160	2.60511	105	8.29993	337	8.87539	339	10.7886	427	11.6892	473	9.89843	401	13.5774	550	10.215	414	16.2396	656	9.0008	366	0.752736	0.31358	normal	7.16625e-12	1.97391	up	3.23499e-20	2.32132	up	9.86785e-06	2.33771	up	1.35227e-05	1.64812	up	0.502389	0.373709	normal	0.99909
MD04G1144100	3.27502	55	3.80912	62	3.57882	61	2.42066	40	2.47027	41	2.37942	38	2.8793	48	2.74349	47	3.50382	58	1.19687	19	1.70727	28	2.37248	39	1.48072	24	1.14032	18	2.00268	33	0.473853	-0.578015	normal	0.874454	-0.191826	normal	0.0113083	-1.04345	down	0.00121385	-1.23615	down	0.750202	0.375949	normal	0.353777	-0.826673	normal	0.940921
MD04G1144500	11.4947	605	14.1951	739	9.2437	484	0.987799	52	0.547654	28	1.64999	86	0.924085	48	0.427771	22	0.230493	12	0.437657	22	0.209802	11	0.43768	23	0.451186	23	0.300636	15	0.376762	19	2.06843e-18	-3.45844	down	2.14061e-25	-4.45169	down	5.29823e-31	-5.02353	down	3.8307e-31	-4.99167	down	0.579146	-1.00353	normal	0.812284	-0.544684	normal	1
MD04G1146300	5.03855	48	6.3042	54	3.87495	37	7.9398	74	5.96282	58	5.88825	53	4.99063	46	9.5024	96	7.59581	78	6.32113	62	9.21156	88	6.50739	60	8.42293	79	11.2986	102	10.1481	97	0.649162	0.416143	normal	0.352056	0.68912	normal	0.138625	0.60174	normal	0.000865542	1.01023	up	0.810456	0.265165	normal	0.969343	-0.0615739	normal	0.451369
MD04G1147900	25.9044	556	32.3195	656	43.8355	887	4.32372	91	5.02712	108	19.5406	403	4.45342	96	2.64458	51	2.27589	45	0.824886	17	3.38934	69	3.49131	75	0.715424	15	0.129144	2	0.336056	7	0.00396817	-1.80146	down	4.92397e-14	-3.42348	down	5.25488e-16	-3.69785	down	7.08213e-31	-6.4371	down	0.582903	-1.63348	normal	0.907727	-0.249604	normal	--
MD04G1150300	0.811992	43	0.486016	26	0.363299	19	1.13235	60	1.16409	61	0.541598	29	0.854966	45	0.459713	25	0.38577	21	0.989106	52	0.579407	31	0.74799	39	1.1331	60	1.18096	63	1.16649	61	0.458303	0.772383	normal	0.977915	0.0738434	normal	0.44215	0.476232	normal	0.00394134	1.07389	up	0.563473	-0.710021	normal	0.731082	0.429138	normal	0.292638
MD04G1150900	1.15228	41	1.02796	35	0.554328	19	1.14851	40	2.16857	77	1.61009	56	3.50069	126	2.34796	78	2.05485	69	2.95447	105	2.37822	81	3.16238	112	5.27999	185	4.49804	158	5.05416	182	0.268028	0.866284	normal	0.0145822	1.54879	up	3.44999e-07	1.65471	up	1.04216e-22	2.47686	up	0.536487	0.669906	normal	0.908078	0.131952	normal	0.00161949
MD04G1151300	501.996	8814	557.927	9207	456.805	7666	450.694	7683	580.889	10234	380.181	6193	388.247	6855	733.799	12139	544.792	8948	388.545	6609	409.501	6902	419.462	7337	244.112	4135	189.867	3151	281.059	5019	0.92519	-0.0886586	normal	0.846381	0.14818	normal	0.137957	-0.295262	normal	2.12017e-09	-1.05102	down	0.801042	0.226875	normal	0.53235	-0.417437	normal	8.45421e-05
MD04G1151500	9.995	254	10.7631	274	8.65454	223	7.32735	182	2.88784	71	4.67233	117	3.05689	77	2.14915	56	3.54518	93	3.3961	85	2.80183	70	2.32591	60	3.1068	77	3.40423	83	3.32687	83	0.00798434	-1.01673	down	1.58834e-07	-1.70642	down	1.19251e-16	-1.79874	down	1.67798e-16	-1.61739	down	0.580043	-0.697539	normal	0.964201	-0.0656338	normal	0.865341
MD04G1154100	130.289	1490	164.766	1734	193.332	2554	398.843	4748	462.062	5906	456.304	4978	996.283	11925	1267.29	15955	1531.93	19435	1168.21	13361	1306.81	15041	1467.89	16987	943.897	10988	1311.4	14190	611.347	7456	4.69855e-11	1.43835	up	6.52968e-13	3.06054	up	2.71287e-47	2.97959	up	1.01941e-06	2.5081	up	0.000292229	1.61155	up	0.950889	-0.0548629	normal	0.364953
MD04G1154900	6.98712	225	5.2858	170	6.66293	205	3.28548	105	1.30573	41	1.32009	42	3.70416	119	3.01959	93	2.45139	77	1.38183	44	1.3253	42	1.15248	37	2.28294	73	1.70491	54	3.58955	115	4.77371e-06	-1.66932	down	0.00653953	-1.02756	down	8.80494e-20	-2.28067	down	4.23113e-06	-1.29977	down	0.576997	0.633653	normal	0.0226896	-1.22639	down	0.231426
MD04G1155400	7.48705	257	8.19153	280	3.60846	123	5.76969	196	0.868374	29	13.2726	450	2.51593	86	2.00322	70	1.72889	59	0.664243	22	0.842863	28	0.438852	15	1.02124	34	1.71805	57	0.956348	32	1	0.0344597	normal	0.0256566	-1.59187	down	5.08621e-06	-3.3375	down	0.000234607	-2.41387	down	0.603695	-1.63339	normal	0.00218119	-1.71929	down	0.240656
MD04G1155700	0.733422	24	0.651486	21	0.762151	25	1.87488	62	1.51985	50	0.967879	32	1.91073	63	1.9693	68	1.64702	56	1.28299	42	2.20233	74	1.21457	40	1.63817	54	1.80041	59	1.53136	50	0.132543	1.04437	normal	0.013829	1.44423	up	0.0385542	1.16268	up	0.00193035	1.22968	up	0.718541	0.390202	normal	0.828407	-0.255454	normal	0.980202
MD04G1159100	0.305459	15	0.181374	9	0.125403	6	0.476625	24	0.510947	25	0.497999	25	0.255952	12	0.403232	21	0.333159	17	0.489717	25	0.680446	35	0.519679	26	0.590286	30	0.425613	22	0.505416	25	0.164387	1.30454	normal	--	--	--	0.00737664	1.52532	up	0.0149479	1.37026	up	0.704787	-0.550591	normal	0.515615	0.787878	normal	0.95437
MD04G1159900	9.20336	358	14.651	567	14.2096	555	6.98931	270	11.3538	444	20.2226	782	4.05084	158	3.69086	145	3.38128	131	1.59793	62	1.87228	73	2.06547	80	0.316382	12	0.831171	32	0.313994	12	1	0.0168224	normal	2.08473e-06	-1.74257	down	3.72222e-12	-2.77702	down	1.30162e-22	-4.71452	down	0.319166	-1.77045	normal	0.0371604	-1.00813	down	4.88992e-07
MD04G1160100	1.73828	59	2.56539	87	2.01814	69	5.64941	193	1.78567	61	13.3733	454	6.92332	239	1.5059	52	1.70039	58	0.146922	5	0.368859	12	0.564606	19	0.275102	9	0.0810749	2	0.141945	4	0.51124	1.72154	normal	0.784078	0.725708	normal	2.02499e-10	-2.5719	down	1.86336e-17	-3.82784	down	0.72865	-1.00697	normal	0.322075	-3.27269	normal	--
MD04G1161300	1.07305	49	1.67621	78	0.865122	39	2.19198	102	0.992408	45	2.75423	129	2.40751	110	0.710074	33	1.1611	55	0.537204	25	0.428819	20	0.968345	45	0.709212	33	0.522336	24	0.426498	19	0.575269	0.737126	normal	0.885657	0.280797	normal	0.192086	-0.877492	normal	0.0409777	-1.11514	down	0.785016	-0.466312	normal	0.533635	-1.13273	normal	0.931741
MD04G1161900	4.37474	48	3.93109	42	5.04395	53	1.45588	15	1.9703	21	1.81391	19	1.73143	19	1.76221	19	1.75449	18	1.53	16	2.05647	22	1.91764	21	2.6843	29	1.38955	14	1.47771	16	0.0285764	-1.37665	down	0.0539339	-1.32597	normal	0.00496681	-1.27121	down	0.00282029	-1.26548	down	0.999339	0.0394621	normal	0.980982	0.0805803	normal	1
MD04G1163200	3.90279	131	3.72444	124	5.25489	175	1.43489	47	1.27779	42	2.5896	86	1.83937	61	0.460013	15	1.08645	36	0.10111	3	0.355282	11	0.397199	13	0.992029	33	0.248072	8	0.686667	23	0.00128294	-1.2953	down	2.98662e-06	-1.91467	down	1.93667e-23	-3.98682	down	4.92313e-14	-2.73591	down	0.672295	-0.631641	normal	--	--	--	--
MD04G1164100	2.34618	25	2.45765	26	3.8325	39	1.99997	21	1.27958	13	2.45129	25	3.15902	34	5.80597	62	2.91589	31	1.50104	15	1.98531	21	0.967212	10	5.51032	58	6.33571	67	5.3565	58	0.603038	-0.606424	normal	0.617305	0.524392	normal	0.0941288	-0.961849	normal	0.00564191	1.03413	up	0.437488	1.12286	normal	0.117529	-1.45902	normal	1.34675e-06
MD04G1164500	28.5015	742	28.6975	749	25.7776	671	11.3593	295	16.6578	432	95.7853	2482	31.8416	822	32.2442	882	27.3347	734	9.74184	251	16.7047	442	11.4551	297	13.5313	350	10.8796	280	10.9414	281	0.902638	0.569311	normal	0.716724	0.199946	normal	4.8134e-09	-1.12032	down	9.48881e-21	-1.23588	down	0.913312	-0.378585	normal	8.22534e-06	-1.29454	down	0.950551
MD04G1164600	2.01551	57	4.50852	126	3.90952	113	1.63883	46	2.39326	68	3.19323	89	0.715609	20	14.6422	427	11.5391	331	4.90956	137	1.54512	44	3.36411	96	0.795414	22	1.00929	28	0.742895	21	0.613455	-0.541862	normal	0.550364	1.42213	normal	0.943239	-0.0906515	normal	0.000617878	-2.04871	down	0.533957	1.95624	normal	0.589766	-1.48493	normal	0.0934674
MD04G1166700	11.6986	79	15.2235	100	12.9723	80	14.1673	94	10.867	73	14.672	95	8.35503	57	21.8753	138	15.0058	97	8.55688	57	9.79	64	8.24808	55	6.81212	45	4.07468	26	4.8218	32	0.999775	0.0198784	normal	0.867648	0.20016	normal	0.13693	-0.551226	normal	3.75826e-05	-1.31853	down	0.888666	0.172687	normal	0.486165	-0.725114	normal	0.142539
MD04G1167500	22.6048	680	25.0748	729	24.7613	735	8.83959	264	10.4889	316	7.6336	222	11.3148	339	12.4919	365	14.2157	416	9.91304	285	12.0382	357	11.3237	339	18.8776	558	12.0953	352	18.1866	547	1.96258e-13	-1.41581	down	0.00132089	-0.910275	normal	9.39959e-13	-1.1219	down	0.00496479	-0.546134	normal	0.493873	0.494865	normal	0.796191	-0.185773	normal	0.204123
MD04G1167600	8.46978	129	12.3549	190	11.8106	188	4.76128	73	4.41187	67	2.03875	36	3.22357	48	5.39483	83	5.54529	87	4.34194	67	5.85988	87	4.98437	77	6.24823	103	4.9318	76	5.86159	92	2.99704e-05	-1.52223	down	0.00248523	-1.19058	down	6.45024e-05	-1.12777	down	0.00112201	-0.892298	normal	0.761739	0.322415	normal	0.94715	0.0888467	normal	0.774688
MD04G1167700	64.9865	2422	72.6943	2707	103.754	3826	20.4589	759	13.7914	513	26.4353	978	19.2079	717	8.87586	330	15.8663	589	5.17882	193	4.60723	171	8.39356	313	14.0064	521	4.8464	180	10.5772	396	3.05303e-06	-1.99011	down	1.86683e-08	-2.426	down	4.6733e-16	-3.71999	down	4.69622e-12	-3.01709	down	0.647581	-0.446585	normal	0.104598	-1.26807	normal	0.643869
MD04G1168900	1.77007	92	2.33965	123	1.48802	79	2.08899	109	2.52089	132	1.50519	78	2.8107	144	1.00193	56	1.64612	89	3.8504	200	2.31053	124	3.03811	160	4.20085	219	3.29919	171	4.39357	228	0.92519	0.12111	normal	1	0.00160152	normal	0.0464671	0.724701	normal	4.09452e-06	1.083	up	0.930748	-0.132047	normal	0.353644	0.750206	normal	0.496471
MD04G1169400	15.8689	197	16.4497	191	21.5888	248	13.0396	157	4.78328	56	16.5695	199	10.5567	132	13.2052	167	12.1384	146	3.88457	49	5.79368	76	2.62026	33	7.34454	93	6.85862	80	4.54381	55	0.458097	-0.623452	normal	0.339844	-0.488405	normal	1.78381e-13	-2.00252	down	6.09316e-10	-1.46905	down	0.93501	0.127639	normal	0.000521049	-1.48745	down	0.593733
MD04G1169800	1.89115	54	3.13306	89	2.27262	64	1.59211	45	1.28008	36	1.63305	46	1.00768	29	0.88909	25	1.55949	44	0.96685	27	1.19656	34	0.926149	26	1.02055	29	1.31149	36	0.946123	27	0.300752	-0.701258	normal	0.0919922	-1.05221	normal	0.00108805	-1.24406	down	0.00135877	-1.15908	down	0.77934	-0.360359	normal	0.922228	-0.165799	normal	0.980065
MD04G1172700	7.01863	272	7.34687	292	5.91268	230	4.12829	160	6.60064	257	4.44042	175	3.65356	146	4.37976	170	4.06137	161	5.26875	205	4.1695	162	4.77989	194	2.49802	100	1.91068	74	2.64411	104	0.337047	-0.421319	normal	0.0651927	-0.708625	normal	0.023255	-0.495547	normal	2.10212e-15	-1.50309	down	0.69515	-0.298445	normal	0.763272	0.239484	normal	4.4736e-05
MD04G1175000	6.82351	164	6.96275	170	6.52279	159	3.84379	94	5.44941	129	8.11289	192	6.94399	164	5.40918	137	7.06916	170	4.13189	97	3.38889	85	2.57627	62	2.47232	58	3.36482	82	4.27002	105	0.766607	-0.247029	normal	0.974345	-0.0395146	normal	6.30247e-05	-1.00889	down	1.10748e-05	-0.998992	normal	0.825194	0.196719	normal	0.0485939	-0.942375	normal	1
MD04G1177100	0.070545	2	0.262582	8	0.269424	8	0.236058	7	0.729683	22	0.342815	10	0.10345	3	0.146767	4	0.274229	8	0.647683	20	0.528464	17	0.36626	11	1.07638	33	0.708938	22	1.13257	35	--	--	--	--	--	--	--	--	--	3.21251e-05	2.33406	up	--	--	--	--	--	--	0.220584
MD04G1178400	7.26401	296	6.92982	283	8.15246	335	11.0167	450	10.5499	430	9.27887	376	11.5191	467	12.2598	511	11.7016	485	15.2508	613	15.0711	616	10.9392	443	17.5277	709	18.7006	749	17.8975	722	0.123386	0.461516	normal	0.0291651	0.7053	normal	0.000137456	0.877205	normal	9.77429e-22	1.2644	up	0.715026	0.233755	normal	0.771269	0.198806	normal	0.0875232
MD04G1178900	133.725	804	122.742	696	121.014	650	107.473	623	33.5149	201	114.05	629	93.1234	566	81.5085	452	79.7363	444	22.6402	132	14.1459	80	19.8454	118	22.9525	132	12.7675	72	36.5906	223	0.48521	-0.561874	normal	0.141887	-0.530161	normal	1.8241e-45	-2.69866	down	1.71969e-22	-2.32148	down	0.993131	0.0239756	normal	1.01611e-13	-2.14177	down	0.875724
MD04G1179200	26.4606	562	30.1229	638	38.0099	800	14.731	311	9.77071	208	21.2652	447	15.0201	320	14.679	314	13.8506	294	6.90786	147	8.70618	185	10.2485	218	12.1337	256	11.1694	234	12.9138	275	0.00880245	-1.04741	down	7.1548e-05	-1.08086	down	1.75563e-11	-1.85653	down	1.96733e-08	-1.37579	down	0.970345	-0.0426739	normal	0.0649435	-0.749728	normal	0.0728259
MD04G1180200	46.6132	796	31.5074	527	40.3203	690	33.6771	572	7.4251	127	10.2379	170	16.1712	275	12.5506	209	11.443	190	4.79436	79	2.68128	45	2.86739	48	3.67497	62	2.79123	46	4.70643	80	0.162043	-1.20606	normal	1.17094e-06	-1.55241	down	1.35395e-21	-3.5439	down	1.32415e-20	-3.41035	down	0.887258	-0.353068	normal	3.45654e-08	-1.96393	down	0.953885
MD04G1185900	8.26463	93	12.9681	150	15.8923	183	15.7371	184	16.9209	196	17.6375	208	22.831	266	17.9546	224	23.8057	286	16.9911	200	25.2053	298	19.3732	222	66.4129	780	92.9978	1085	48.5961	568	0.298584	0.467848	normal	0.0114678	0.89234	normal	0.0505056	0.763676	normal	2.52109e-06	2.52437	up	0.563478	0.413566	normal	0.906781	-0.102252	normal	0.00243509
MD04G1187600	0.173781	13	0.229345	17	0.254849	19	0.345491	26	0.338785	24	0.362966	28	0.170423	12	0.0934261	7	0.188718	14	0.371737	28	0.337901	25	0.251724	18	1.08272	83	1.71595	132	0.941815	71	0.57661	0.673628	normal	--	--	--	0.450196	0.540979	normal	1.04585e-05	2.55529	up	0.45834	-1.22834	normal	0.336654	1.11202	normal	0.00180332
MD04G1187700	2.50839	61	3.81215	91	5.51332	132	7.4685	179	11.2387	272	4.59671	108	3.92011	94	5.66675	137	7.57951	181	10.8394	258	11.5766	279	12.0099	289	10.8084	258	9.39972	222	8.4438	204	0.382104	0.980011	normal	0.529549	0.563869	normal	6.33435e-14	1.54626	up	1.07443e-06	1.27927	up	0.739714	-0.427826	normal	0.00682388	1.0088	up	0.498202
MD04G1192500	1.60138	29	1.96141	35	0.90473	16	3.64097	62	4.37691	71	1.73264	22	3.55191	54	8.69826	100	3.96974	68	5.7703	94	6.50769	87	4.71143	80	3.88735	71	4.32097	78	2.26164	50	0.482651	0.958273	normal	0.0128855	1.49923	up	7.59004e-07	1.71195	up	0.00029432	1.32555	up	0.657836	0.531639	normal	0.820292	0.238989	normal	0.530233
MD04G1195800	3.61599	67	3.43945	73	4.9445	98	1.56333	30	1.07249	17	1.61252	37	1.61551	24	0.741202	14	1.47016	37	0.699337	14	0.335262	8	0.963431	15	0.600341	15	0.653168	11	0.610964	13	0.00138098	-1.49965	down	0.00161037	-1.63991	down	7.25221e-12	-2.68024	down	3.97952e-12	-2.59836	down	0.939699	-0.149677	normal	--	--	--	--
MD04G1195900	22.9863	379	18.6533	296	19.8448	314	25.9813	418	14.0262	232	13.4687	211	14.3936	239	19.0341	296	19.3692	303	10.4977	169	11.396	181	6.49637	107	8.36843	134	8.61498	137	7.95592	133	0.874018	-0.195801	normal	0.721428	-0.212867	normal	1.79952e-06	-1.10785	down	1.48214e-13	-1.28145	down	0.988779	-0.0250192	normal	0.0263276	-0.868387	normal	0.870084
MD04G1197100	3.75323	119	2.65257	84	2.50364	80	8.19442	260	1.69022	53	6.17183	192	1.73507	54	2.61933	86	2.85739	93	1.1007	34	1.83883	59	1.33054	42	1.15962	36	1.12615	34	1.16858	36	0.639751	0.839642	normal	0.778095	-0.254626	normal	0.00384894	-1.06157	down	1.06603e-05	-1.4066	down	0.564645	-1.0996	normal	0.295781	-0.78194	normal	0.753326
MD04G1197400	1.79424	86	1.41171	67	1.69716	81	2.63602	126	2.27367	109	2.0399	97	2.17008	105	2.65348	129	2.15936	104	4.06417	192	2.95668	142	3.13785	151	3.58155	169	5.11657	243	4.45425	215	0.397549	0.507624	normal	0.39185	0.556983	normal	3.05189e-05	1.05681	up	5.72563e-09	1.43153	up	0.978376	0.0399139	normal	0.41426	0.526719	normal	0.400796
MD04G1197600	7.63464	153	9.42351	186	5.97089	116	5.68535	112	7.36484	148	10.2887	203	3.95578	79	10.2283	203	10.1474	202	5.37367	106	3.94859	79	4.52343	91	2.28622	45	1.66056	33	2.56709	51	0.995259	0.0270703	normal	0.941011	0.115718	normal	0.026796	-0.715541	normal	2.64718e-07	-1.80739	down	0.964007	0.0800882	normal	0.476523	-0.805005	normal	0.0018748
MD04G1197700	83.3897	1616	87.4491	1648	130.386	2425	11.1273	205	27.3842	559	46.9601	892	14.1016	262	410.075	7654	324.655	6134	120.208	2330	22.1927	422	51.4136	1021	2.76758	51	5.87307	105	4.87683	92	0.000479486	-1.78034	down	0.573717	1.33156	normal	0.527015	-0.588307	normal	1.16152e-21	-4.51047	down	0.434919	3.1033	normal	0.513459	-1.89099	normal	0.0897296
MD04G1199400	170.366	2336	180.867	2490	225.832	3071	148.151	2033	87.5729	1198	213.471	2965	79.9908	1092	97.5225	1410	99.2715	1409	38.5718	531	48.0555	672	39.8995	550	46.3033	633	49.0418	680	45.5988	621	0.714025	-0.347487	normal	0.00032756	-0.986965	normal	4.01055e-22	-2.16535	down	4.22754e-21	-2.01927	down	0.567918	-0.647789	normal	0.000111079	-1.15213	down	0.744658
MD04G1201000	39.7094	636	45.9121	720	47.1397	742	46.3783	732	10.944	176	79.1257	1234	29.5747	477	25.065	398	25.7026	404	3.91464	62	5.44951	85	7.62642	122	5.11546	81	3.20582	50	3.44221	55	0.998983	0.0325387	normal	0.0295049	-0.68728	normal	1.05104e-65	-2.95739	down	2.98476e-105	-3.48409	down	0.718541	-0.727575	normal	4.02204e-14	-2.24481	down	0.618583
MD04G1201100	32.3198	74	26.7378	54	17.5708	34	13.6773	28	5.60986	12	20.03	37	13.8857	32	14.7682	32	11.5787	23	4.84331	10	4.0353	8	3.13694	7	7.25871	15	7.02189	13	5.94087	13	0.269796	-1.07059	normal	0.258492	-0.871	normal	8.08743e-05	-2.69054	down	0.00104477	-1.97192	down	0.913027	0.192055	normal	0.0343897	-1.79297	down	--
MD04G1204500	4.72224	247	5.75228	301	4.49164	230	3.91839	205	1.72912	90	5.53557	289	4.01956	211	1.93804	100	1.61783	84	2.44869	128	1.68098	87	2.02619	106	1.61096	83	1.4449	75	1.41193	73	0.702335	-0.410838	normal	0.0622228	-0.951218	normal	2.08433e-09	-1.27167	down	5.78901e-18	-1.7409	down	0.737993	-0.550084	normal	0.854241	-0.293127	normal	0.31247
MD04G1205900	46.5218	1008	60.8646	1307	58.5966	1220	35.7532	766	24.0088	519	39.6812	846	26.9209	586	30.0999	636	31.37	668	22.9272	496	23.5262	506	23.2592	508	21.6154	464	22.313	475	22.4604	489	0.00893632	-0.726973	normal	0.00182908	-0.876485	normal	6.73211e-14	-1.22118	down	2.2201e-15	-1.29698	down	0.812617	-0.158334	normal	0.586327	-0.318308	normal	0.928995
MD04G1208200	0.2008	11	0.131732	7	0.130375	7	0.210928	11	0.341338	18	0.155685	8	0.194065	10	0.0419618	2	0.0597901	3	0.292099	15	0.449234	24	0.386003	21	0.512957	28	0.527022	28	0.388298	21	--	--	--	--	--	--	--	--	--	0.00411129	1.63301	up	--	--	--	--	--	--	0.814005
MD04G1209300	3.85071	81	3.58599	75	3.85083	79	2.82891	59	2.46156	51	7.09347	149	5.4219	114	5.99924	125	5.76175	121	1.50797	31	1.23706	26	2.09694	44	0.854164	17	1.33269	28	0.897286	18	0.962929	0.141444	normal	0.274615	0.64181	normal	0.000730448	-1.21291	down	7.57051e-08	-1.88959	down	0.659677	0.491276	normal	5.45e-05	-1.82897	down	0.417664
MD04G1213900	9.2218	33	11.031	37	9.89344	32	8.65032	29	10.4946	37	7.32284	23	13.5968	49	27.2663	95	24.9815	85	12.6038	43	16.4311	57	13.104	46	19.9567	67	17.7057	58	16.1273	59	0.917323	-0.193793	normal	0.0339213	1.19353	up	0.294724	0.523654	normal	0.0207353	0.862056	normal	0.126423	1.37758	normal	0.435833	-0.644024	normal	0.684972
MD04G1214500	2.26645	167	2.50816	189	2.16081	161	5.05085	376	6.13014	453	3.02151	228	4.25824	315	2.97657	230	3.77686	287	7.19685	533	5.18212	400	4.41967	328	8.56962	639	9.61895	711	8.54917	627	0.0776206	1.03503	normal	0.056374	0.712835	normal	0.000168804	1.29201	up	2.30907e-43	1.94559	up	0.69008	-0.333732	normal	0.256137	0.606448	normal	0.00762635
MD04G1214700	6.71295	504	6.02763	458	4.8258	364	9.79563	739	10.42	780	10.2985	772	12.1324	906	4.55214	352	5.93703	454	9.96666	741	7.06618	536	9.36465	703	12.3756	930	11.2423	832	11.8087	877	0.000117046	0.791408	normal	0.76676	0.394587	normal	0.0155797	0.583794	normal	2.85177e-15	1.00349	up	0.66046	-0.408868	normal	0.876742	0.215824	normal	0.0533803
MD04G1216200	9.18081	85	8.52716	76	9.08235	82	11.3508	103	15.2943	143	10.0049	88	26.6608	250	52.7533	489	38.5164	346	41.5201	380	59.154	535	42.6398	395	37.1319	337	42.4476	380	40.9354	387	0.4559	0.461295	normal	0.000206858	2.18544	up	1.44999e-14	2.43674	up	7.69094e-36	2.19383	up	0.0381117	1.71409	up	0.756132	0.277266	normal	0.648984
MD04G1216300	40.4728	291	45.0709	321	56.1947	407	50.4459	358	72.9557	525	51.1152	354	94.1121	672	137.722	1073	106.382	785	112.533	794	184.025	1335	146.38	1050	172.248	1217	189.888	1330	184.708	1327	0.673725	0.282057	normal	0.000574271	1.33916	up	1.96564e-05	1.64784	up	3.98534e-54	1.93707	up	0.101896	1.04633	normal	0.676252	0.334622	normal	0.540625
MD04G1219300	6.82738	53	5.79335	43	5.8513	41	7.63825	57	11.2407	88	10.1536	74	5.34277	42	7.51788	53	8.40432	60	17.8165	138	12.8189	94	9.05392	70	13.0923	99	5.32014	39	7.54857	60	0.3071	0.678439	normal	0.870906	0.204132	normal	0.0245618	1.14574	up	0.403817	0.543151	normal	0.630365	-0.485003	normal	0.186311	0.968839	normal	0.657288
MD04G1221300	47.246	763	50.8387	827	50.8351	830	32.0386	514	29.0818	472	26.6439	423	21.1065	340	28.6413	495	26.4127	438	17.1005	273	20.2165	332	17.782	287	17.8307	285	18.6326	294	16.535	265	0.000147457	-0.777151	normal	0.00143914	-0.899985	normal	2.55233e-20	-1.43379	down	1.13366e-30	-1.50911	down	0.853232	-0.132073	normal	0.286886	-0.507676	normal	0.940626
MD04G1222400	1.66089	19	3.11353	36	3.51934	41	0.798643	9	1.47667	17	5.75267	67	1.85911	22	0.908478	10	1.69175	19	0.85089	10	0.35854	4	0.441847	5	0.159075	1	0.310506	3	0.203082	2	1	-0.0455732	normal	0.377072	-0.885526	normal	0.000512272	-2.33188	down	5.46596e-07	-3.99057	down	0.790516	-0.851622	normal	--	--	--	--
MD04G1224000	2.66544	52	1.41033	27	3.50326	58	3.06153	60	2.62799	47	2.6633	45	4.86287	84	10.2446	201	8.14617	156	3.74442	68	2.2207	39	2.49441	46	1.40255	25	1.82988	34	1.0917	22	0.927029	0.152562	normal	0.0300733	1.71307	up	0.837096	0.164177	normal	0.15202	-0.748798	normal	0.199894	1.55226	normal	0.079646	-1.52162	normal	0.147161
MD04G1225400	3.5226	36	3.80786	38	3.05771	31	0.620561	6	1.5225	15	2.4306	24	4.4778	46	5.68896	60	3.18738	33	1.7651	17	1.31139	13	0.942078	9	2.32766	23	1.55159	15	1.27384	13	0.119333	-1.22199	normal	0.681006	0.431665	normal	0.00628364	-1.42314	down	0.0344288	-1.03026	down	0.12308	1.64292	normal	0.00677646	-1.82714	down	--
MD04G1226600	16.6152	334	15.4278	296	18.6397	362	29.6587	586	35.4355	721	20.3331	386	30.3405	620	50.6216	930	41.0822	768	62.8455	1220	70.3262	1353	63.3151	1272	62.2977	1233	48.2898	925	52.9405	1085	0.167684	0.773998	normal	1.96464e-05	1.25116	up	1.57841e-37	1.96041	up	1.02405e-16	1.71972	up	0.543816	0.466757	normal	0.0402091	0.735464	normal	0.476114
MD04G1227400	2.22975	113	1.77578	79	3.07558	134	3.06579	114	2.66823	89	2.89766	135	3.30708	150	1.02942	53	1.6011	83	1.31987	56	0.875166	45	1.24705	50	1.78221	74	1.82948	77	1.92081	73	0.976321	0.0543624	normal	0.920707	-0.162777	normal	0.00212545	-1.105	down	0.0929193	-0.531347	normal	0.85974	-0.228878	normal	0.511931	-0.915232	normal	0.259142
MD04G1228500	62.1927	700	60.1425	661	79.6593	872	51.6885	569	55.1547	619	61.5492	670	43.2707	483	61.4923	689	63.6984	700	28.7065	313	37.681	413	27.6962	309	27.2774	298	27.5864	297	28.2088	315	0.462645	-0.262959	normal	0.665887	-0.227741	normal	3.94359e-07	-1.10321	down	4.90543e-11	-1.28467	down	0.980223	0.0254011	normal	0.0128765	-0.849291	normal	0.714506
MD04G1229200	4.45045	115	3.88247	97	7.33268	183	6.23064	160	5.48447	142	5.1011	128	15.9051	414	11.3112	278	13.6758	341	14.2057	363	12.3136	312	15.2526	396	12.6329	325	16.3099	418	11.3028	296	0.921919	0.125384	normal	5.8847e-05	1.41354	up	5.66913e-10	1.44446	up	3.95423e-06	1.40521	up	0.00308771	1.27697	up	0.947911	0.0576513	normal	0.984989
MD04G1231900	1.2363	53	0.627324	28	0.838028	37	0.558237	24	0.535482	24	0.573483	24	0.742789	32	0.164112	7	0.407381	17	0.578433	24	0.257716	11	0.291209	12	1.30079	55	0.816119	35	0.826564	35	0.445951	-0.710777	normal	0.289796	-1.05014	normal	0.0217703	-1.32345	down	0.891003	0.0937992	normal	0.828923	-0.35212	normal	--	--	--	0.0185893
MD04G1232500	0.676961	42	0.204114	12	0.777203	46	0.154538	9	0.0480365	2	0.243338	15	0.207843	12	0.0809537	4	0.145611	8	1.15191	71	0.715092	44	1.42121	88	1.33948	83	1.4118	88	1.60773	100	--	--	--	--	--	--	0.117068	1.026	normal	4.32915e-06	1.44745	up	--	--	--	9.53056e-06	3.08575	up	0.473138
MD04G1236900	0.230451	7	0.332403	10	0.320902	10	0.995724	28	0.455549	10	0.22098	5	0.302745	9	0.388466	13	0.327057	11	0.443943	15	0.103851	3	0.367985	12	0.69702	22	0.709933	19	1.06655	31	--	--	--	--	--	--	--	--	--	0.0142253	1.42588	up	--	--	--	--	--	--	0.0945604
MD04G1238300	1.63396	67	1.29475	53	1.65861	68	1.17721	48	0.599094	24	0.936627	38	0.858238	35	0.709592	29	0.928549	38	0.531949	21	0.961869	39	0.726191	30	0.551485	22	0.558597	22	1.11584	46	0.261488	-0.769737	normal	0.236881	-0.856048	normal	0.00840172	-1.0564	down	0.00448091	-1.05298	down	0.961822	-0.0949311	normal	0.915808	-0.175039	normal	1
MD04G1238400	1.40501	23	2.09836	34	2.89935	47	1.35543	22	1.3755	22	1.84622	30	1.1695	19	3.25723	54	1.26638	21	0.308114	5	0.411621	6	0.427189	7	1.21215	19	0.282152	4	1.19313	19	0.679669	-0.488462	normal	0.963525	-0.117582	normal	6.72048e-05	-2.52447	down	0.0422032	-1.29582	down	0.844595	0.362505	normal	0.176897	-2.38031	normal	--
MD04G1238900	2.82405	65	3.62742	83	3.69741	83	2.60428	60	2.23667	50	2.45818	57	1.78113	40	2.47963	59	1.94824	46	1.96123	45	2.27597	53	2.0535	46	1.34877	31	1.38938	32	1.83279	41	0.542204	-0.464799	normal	0.383622	-0.64469	normal	0.0755115	-0.675662	normal	0.000673231	-1.14075	down	0.885989	-0.188821	normal	1	-0.00454324	normal	0.575987
MD04G1239000	2.54125	77	2.99996	92	5.51008	167	1.62943	49	0.588647	17	2.77942	85	1.80761	54	0.451048	14	0.741661	23	0.05486	1	0.0823306	2	0.20275	6	0.0929103	2	0.0601821	1	0.0271298	0	0.365026	-1.15158	normal	0.0501625	-1.8576	normal	1.41038e-07	-5.21681	down	1.51813e-09	-6.79428	down	0.750566	-0.717177	normal	--	--	--	--
MD04G1239300	11.337	220	9.44785	183	16.7567	289	7.2728	134	3.55055	66	5.45403	94	8.62864	169	6.22445	103	6.29462	108	4.52825	89	2.14725	46	6.4991	116	3.01105	54	2.27397	38	1.785	37	0.00630881	-1.23119	down	0.0703345	-0.838222	normal	0.000317292	-1.45825	down	3.23739e-10	-2.41241	down	0.685064	0.383352	normal	0.554205	-0.593454	normal	0.350666
MD04G1241000	0	0	0.0627887	3	0.0427316	2	0.0215985	1	0.205345	9	0.265055	12	0.0223669	1	0	0	0.0219067	1	1.73852	83	0.581447	28	1.48297	71	0	0	0.212598	10	0.0859535	4	--	--	--	--	--	--	5.71001e-06	5.19166	up	--	--	--	--	--	--	7.17579e-06	6.5141	up	0.00173641
MD04G1245100	110.278	1601	111.585	1611	103.555	1501	108.085	1552	70.465	1023	196.97	2712	111.849	1621	154.082	2214	125.825	1786	42.5776	620	37.0807	537	43.2914	632	24.2251	352	27.0519	385	32.8175	480	0.928585	0.167861	normal	0.572302	0.280873	normal	5.88727e-20	-1.39187	down	6.19481e-56	-1.9431	down	0.943172	0.104868	normal	3.29927e-09	-1.6464	down	0.00618817
MD04G1246200	133.147	1473	134.418	1445	106.671	1139	103.914	1115	103.08	1138	105.72	1111	76.1842	840	122.63	1339	108.068	1156	75.1143	803	72.4548	779	79.9417	874	44.8107	482	34.3301	363	49.7927	552	0.444158	-0.267522	normal	0.61389	-0.256242	normal	1.42049e-05	-0.718358	normal	1.88725e-13	-1.52732	down	1	0.00222771	normal	0.383889	-0.436219	normal	2.82223e-06
MD04G1247000	1.01764	32	1.25678	39	1.65065	50	2.70576	85	1.199	37	3.7735	118	3.73679	118	4.09129	127	3.25341	101	1.285	40	1.71569	53	1.41099	44	1.71373	53	1.41631	44	2.42814	76	0.43579	0.99089	normal	0.000470791	1.54297	up	0.778341	0.185397	normal	0.209804	0.526424	normal	0.564645	0.543839	normal	0.00638101	-1.33104	down	0.700595
MD04G1247300	1.17399	88	2.21907	172	1.90228	144	3.53663	270	5.81777	438	5.93843	455	9.69905	721	2.75008	224	6.26558	506	5.69664	431	2.28839	181	6.8287	518	4.66213	354	7.26074	552	3.29304	244	0.00090035	1.52773	up	0.0909612	1.87144	normal	0.0551954	1.4891	normal	0.0156176	1.51989	up	0.816771	0.330358	normal	0.848739	-0.355465	normal	0.99909
MD05G1002200	1.44034	35	1.51404	37	2.50245	61	1.85916	45	2.9624	72	2.94271	72	2.21132	53	2.74449	71	3.15386	80	3.03474	73	3.47722	87	4.28183	105	3.32427	81	3.06936	74	3.5215	85	0.536828	0.508545	normal	0.412606	0.644058	normal	0.00329695	1.00041	up	0.00822966	0.862189	normal	0.928678	0.124348	normal	0.680256	0.382286	normal	0.915021
MD05G1002500	1.92062	102	1.77199	95	1.31583	70	3.13004	165	2.48349	130	1.64774	87	2.7528	145	1.59329	89	1.61183	88	4.2291	224	2.74848	148	3.21911	171	6.37273	338	5.35664	282	5.81126	305	0.489373	0.520603	normal	0.715517	0.29638	normal	0.000846703	1.02946	up	3.22089e-23	1.80335	up	0.820744	-0.234627	normal	0.147184	0.760046	normal	0.000260588
MD05G1006000	39.2793	1468	52.4073	1980	47.3309	1825	28.7964	1010	16.5309	705	24.6455	924	18.8789	705	24.6038	671	22.4492	786	14.8208	509	18.7549	591	16.1847	585	19.0236	714	15.8691	577	16.696	687	2.02494e-05	-0.995067	normal	1.04252e-06	-1.25947	down	1.94189e-15	-1.63975	down	2.71645e-12	-1.40343	down	0.652841	-0.273581	normal	0.526214	-0.354148	normal	0.458139
MD05G1006100	19.4249	332	19.7713	342	20.0065	331	37.6943	658	34.8325	617	35.5255	606	47.6374	812	43.8607	777	49.6849	875	66.247	1112	63.6061	1090	59.6193	1023	51.026	863	58.3935	995	54.6048	908	1.15865e-05	0.907248	normal	3.53119e-07	1.32025	up	2.15065e-28	1.68794	up	1.00595e-30	1.47091	up	0.535052	0.403008	normal	0.455674	0.394082	normal	0.552718
MD05G1006300	0.208406	4	0.519295	12	0.448524	10	0.57579	13	0.667789	15	0.406419	9	0.53922	12	1.1727	27	0.740164	17	1.05723	25	1.32766	31	0.96896	23	0.317091	7	1.53624	35	0.870635	18	--	--	--	--	--	--	0.00660837	1.61006	up	--	--	--	--	--	--	0.72741	0.501865	normal	0.880746
MD05G1010800	30.7101	533	37.6054	658	49.0976	847	43.7856	761	52.5623	908	48.7275	830	56.8984	981	116.105	2060	109.589	1930	63.7904	1106	83.8433	1479	72.6619	1265	83.005	1441	100.07	1697	66.6902	1153	0.48521	0.296765	normal	0.0430961	1.31352	up	0.000134626	0.923931	normal	0.000104788	1.0847	up	0.348235	1.00715	normal	0.710615	-0.363464	normal	0.838575
MD05G1011000	127.348	1627	134.004	1707	124.689	1546	96.885	1226	70.9174	903	116.56	1481	107.086	1368	70.6072	903	94.3296	1214	50.6391	650	49.5467	636	49.7841	638	70.3841	891	57.5768	736	63.2621	806	0.15218	-0.432136	normal	0.237855	-0.459443	normal	1.68027e-18	-1.33695	down	2.80764e-16	-0.993263	normal	0.968834	-0.0371701	normal	0.0105702	-0.851196	normal	0.158721
MD05G1012500	11.8219	262	12.0297	263	14.4363	311	9.42437	207	10.8424	239	8.96157	194	8.01127	176	9.84325	216	9.34173	204	7.01785	152	7.85884	173	6.56389	144	5.81299	127	4.24602	91	6.2602	138	0.342888	-0.382809	normal	0.327974	-0.461466	normal	4.12817e-05	-0.827922	normal	1.52355e-11	-1.22078	down	0.926493	-0.0890344	normal	0.628222	-0.34004	normal	0.33096
MD05G1013400	1.20161	28	2.30749	55	0.791527	19	1.5533	37	1.53306	36	2.2521	53	1.03286	24	0.437803	10	1.22832	29	1.48408	35	2.30865	56	1.6971	40	4.7911	115	2.08092	49	3.92892	94	0.854016	0.308126	normal	0.678246	-0.668947	normal	0.660819	0.36799	normal	0.0437178	1.35153	up	0.476677	-0.987432	normal	0.207896	1.06229	normal	0.274834
MD05G1015200	6.01172	187	6.8771	222	4.21395	135	2.80327	88	1.76969	55	4.21327	134	2.78706	89	2.76039	96	3.16728	108	3.01012	94	1.99236	66	2.6323	85	2.80522	88	2.67915	84	3.19914	101	0.0978703	-0.971077	normal	0.0382285	-0.866334	normal	0.000937904	-1.14527	down	0.00175481	-0.983958	normal	0.941683	0.0965758	normal	0.802889	-0.25256	normal	0.880645
MD05G1017400	1.77548	25	2.35657	33	1.43655	20	0.598882	8	0.207737	2	1.15802	16	1.64285	23	0.91715	13	0.863462	12	0.117659	1	0.0604897	0	0.124096	1	0	0	0.197818	2	0.114179	1	0.0617126	-1.58247	normal	0.579401	-0.673788	normal	6.38035e-10	-5.28138	down	2.36167e-09	-4.69286	down	--	--	--	--	--	--	--
MD05G1018200	6.60186	69	4.64047	48	8.76622	89	5.46612	56	4.42663	46	4.20634	43	4.0666	43	7.12466	77	6.86202	71	2.50301	26	2.04277	21	1.58861	16	2.46647	25	2.14768	22	1.93914	20	0.523716	-0.503724	normal	0.955304	-0.0824727	normal	0.000363865	-1.70378	down	0.000320983	-1.61003	down	0.701289	0.412334	normal	0.00805637	-1.59404	down	0.983877
MD05G1019000	0.339982	22	1.31077	57	0.419985	29	0.4209	27	0.775725	29	0.569927	37	0.671181	22	0.495793	34	0.627519	43	0.696822	13	0.0376206	2	0.107179	7	0.229568	15	0.307184	20	0.223503	12	0.921486	-0.212307	normal	0.965648	-0.0982391	normal	0.0237562	-2.29068	down	0.13304	-1.18893	normal	0.958261	0.105067	normal	0.00501154	-2.16388	down	--
MD05G1020500	73.9653	1348	71.3962	1243	77.6693	1372	37.9237	675	17.4092	318	40.2485	690	29.4905	542	20.9782	363	28.5436	492	9.50849	169	8.07888	142	11.8847	216	20.7334	370	8.80242	155	21.2494	394	1.08432e-07	-1.23234	down	4.81191e-09	-1.47805	down	6.25654e-74	-2.90529	down	4.77183e-36	-2.09714	down	0.801177	-0.254595	normal	1.91388e-05	-1.40128	down	0.461825
MD05G1021100	6.30839	58	8.31984	72	9.45446	79	7.45281	65	15.5949	147	8.96872	78	2.60765	25	3.07012	23	5.67628	44	7.31905	72	6.06088	49	12.3163	115	27.2458	246	26.5048	246	25.0933	249	0.707073	0.474401	normal	0.0535965	-1.15745	normal	0.819329	0.18058	normal	5.74749e-20	1.83668	up	0.293225	-1.64469	normal	0.172541	1.36349	normal	1.38133e-14
MD05G1022300	0.274996	6	0.460718	11	0.858381	21	0.713852	18	1.67695	42	0.903764	22	0.698568	18	0.398809	9	0.659927	15	1.90719	49	2.20282	53	2.45914	62	1.9039	48	0.879973	22	0.814964	21	0.423821	1.11153	normal	--	--	--	1.27784e-06	2.11558	up	0.150009	1.27242	normal	0.536606	-0.954761	normal	0.00138424	1.97078	up	0.150153
MD05G1024500	5.15517	203	5.90831	231	4.95857	186	8.97283	354	7.74249	304	11.9951	474	6.84329	273	3.49	131	7.05462	273	11.6139	457	12.0062	465	11.3735	449	4.35941	174	6.88657	270	8.62743	337	0.0176105	0.871102	normal	0.880527	0.152899	normal	1.18045e-11	1.15083	up	0.402743	0.342867	normal	0.433291	-0.728747	normal	0.00164355	1.02404	up	0.00180777
MD05G1024800	1.68952	33	3.69174	73	4.01343	78	1.4113	27	2.83385	55	1.65787	32	0.708822	14	0.938934	19	0.885088	17	1.40392	27	1.16015	22	1.39172	27	0.964741	18	0.706462	13	0.874248	17	0.555119	-0.68818	normal	0.0153314	-1.85195	down	0.0430567	-1.26972	down	0.00302736	-1.92689	down	0.422122	-1.17592	normal	0.65592	0.609366	normal	0.532972
MD05G1026000	3.69852	173	4.73374	235	4.0118	188	3.56885	165	8.17814	353	5.63623	285	1.5453	62	1.53906	58	3.13583	127	7.03228	334	5.98389	248	12.039	526	4.44049	183	3.18665	144	5.10219	249	0.635167	0.431809	normal	0.00133747	-1.24466	down	0.121315	0.900063	normal	0.939319	-0.0382744	normal	0.104445	-1.68833	normal	0.00683112	2.16989	up	0.303015
MD05G1026700	48.558	1265	49.6751	1234	48.9328	1265	19.4137	496	14.152	371	15.2198	379	20.9824	551	18.362	458	18.5347	457	10.4684	265	9.93654	248	14.0086	364	25.3707	649	13.4185	340	27.1521	720	7.82867e-19	-1.59155	down	1.82958e-07	-1.33389	down	3.11825e-42	-2.09605	down	3.72301e-08	-1.12797	down	0.69515	0.247923	normal	0.0465808	-0.736264	normal	0.195116
MD05G1028500	2.50767	54	3.87842	81	3.81414	83	11.0429	238	15.0991	331	6.82061	142	5.33788	117	7.24371	156	10.616	223	20.6602	435	18.2587	382	17.3093	376	10.4556	222	9.51964	197	8.82487	193	0.028828	1.70886	up	0.035324	1.21283	up	7.48326e-37	2.4581	up	1.65885e-12	1.50037	up	0.65811	-0.507169	normal	5.75888e-05	1.27192	up	3.71731e-07
MD05G1029500	0.189981	29	0.225802	36	0.204836	32	0.152899	24	0.232204	36	0.18724	30	0.307296	48	0.0578955	9	0.0470559	7	0.0955406	15	0.082707	13	0.0784288	12	0.410284	66	0.224075	35	0.172803	27	0.970238	-0.105787	normal	0.778576	-0.573171	normal	0.0188952	-1.27215	down	0.550754	0.412358	normal	0.836648	-0.482598	normal	--	--	--	0.127439
MD05G1030800	1.52616	46	1.77273	53	1.82018	53	2.45895	74	3.6023	110	19.8241	602	10.6849	329	0.948174	27	1.72158	50	0.712511	21	1.50324	45	0.923607	28	0.124624	3	0	0	0.213106	6	0.577852	2.37017	normal	0.730894	1.44387	normal	0.141633	-0.686509	normal	5.71157e-14	-4.06653	down	0.826639	-0.940573	normal	0.680905	-2.10392	normal	0.00037522
MD05G1031900	1.55514	44	2.03714	58	2.29032	66	2.64881	58	3.31374	80	2.29414	61	2.673	77	5.41408	145	5.45821	143	1.72902	38	1.74881	51	1.55932	41	3.91433	92	2.17621	56	2.53552	55	0.826256	0.246872	normal	0.0422049	1.14652	up	0.471536	-0.363634	normal	0.548129	0.284827	normal	0.369438	0.889448	normal	0.012453	-1.484	down	0.355754
MD05G1032700	1.29337	51	0.579455	23	0.571839	23	1.37518	56	1.31226	54	0.939014	37	1.34746	54	0.679924	28	1.61343	64	2.52712	103	2.3001	94	1.90104	77	2.80264	112	2.81274	110	2.80737	114	0.518548	0.602099	normal	0.609843	0.614393	normal	7.1505e-06	1.5034	up	6.90017e-10	1.8019	up	1	0.00157308	normal	0.143945	0.914667	normal	0.613737
MD05G1033400	43.9067	3328	34.5789	2646	39.3483	2998	82.4323	6257	62.4245	4746	57.1118	4373	63.3807	4785	33.4251	2555	35.4868	2741	38.4621	2920	21.2488	1654	25.0074	1913	20.5244	1561	19.8021	1503	16.0582	1216	0.0121901	0.78046	normal	0.844118	0.194297	normal	0.165521	-0.462816	normal	4.82939e-11	-1.05741	down	0.493873	-0.596963	normal	0.544019	-0.62955	normal	0.402809
MD05G1034200	4.08304	123	3.3679	103	3.80754	103	4.48937	142	1.82929	53	12.4596	398	5.81716	182	2.81852	74	3.47345	93	2.63465	62	2.53155	65	3.2646	86	2.65185	51	2.21416	52	2.32399	54	0.781861	0.850975	normal	0.945768	0.111176	normal	0.0538184	-0.621617	normal	0.00016503	-1.0571	down	0.788839	-0.749653	normal	0.6022	-0.70694	normal	0.503601
MD05G1039500	4.23473	193	3.62881	167	3.66228	169	1.26402	57	1.25269	56	1.08611	48	1.40188	62	0.380345	18	0.527912	24	0.858519	38	0.527917	24	0.588953	26	1.37666	62	0.84793	37	0.989372	44	6.12798e-08	-1.7134	down	7.73337e-10	-2.32061	down	3.68922e-21	-2.58245	down	2.15414e-15	-1.876	down	0.599093	-0.619982	normal	0.922379	-0.234263	normal	0.270296
MD05G1040000	0.138109	3	0.402684	9	0.309079	7	1.26211	29	1.14785	27	0.560125	12	1.69241	40	0.951553	22	1.41768	33	0.387671	9	0.645822	15	0.698732	16	0.476287	11	0.311865	7	0.567965	13	--	--	--	0.00166116	2.34941	up	--	--	--	--	--	--	0.711397	0.49331	normal	0.178705	-1.24274	normal	--
MD05G1041000	2.02012	96	2.70662	129	2.56403	119	1.47498	70	1.06583	50	0.910804	43	1.22242	58	0.681904	32	0.82908	39	1.24556	59	0.756063	36	1.69624	81	1.48099	70	1.19064	56	1.5782	75	0.00970776	-1.07336	down	0.00219025	-1.38829	down	0.00334528	-0.961529	normal	0.00509272	-0.76413	normal	0.786896	-0.325456	normal	0.709251	0.453099	normal	0.903681
MD05G1042600	23.3646	883	8.68934	332	7.86114	299	2.68909	102	4.30176	162	3.17378	120	5.2364	196	2.38266	94	2.43638	95	1.18723	44	0.507724	19	0.516697	19	1.25089	47	0.562418	21	0.792181	29	0.25016	-1.97841	normal	0.23695	-1.95077	normal	0.0036025	-4.20228	down	0.00377326	-3.95359	down	0.997892	0.014972	normal	0.0336901	-2.22397	down	0.943065
MD05G1042900	32.6626	346	30.4901	305	32.8374	339	30.3662	313	19.7206	212	31.9854	320	21.3627	230	34.6082	350	17.117	171	2.35799	24	5.01368	51	4.2321	45	15.0299	154	12.3623	126	11.8327	129	0.637633	-0.225595	normal	0.544717	-0.371585	normal	3.96965e-43	-3.03798	down	6.86702e-14	-1.26461	down	0.880807	-0.154197	normal	0.000409681	-2.64109	down	2.27172e-10
MD05G1043600	0.921636	22	32.8403	41	1.64273	39	2.44504	52	16.8929	70	1.8147	40	0.510586	11	0.36972	9	1.36842	33	1.69429	36	2.87124	60	3.00761	66	2.96559	78	3.24699	79	2.63996	62	0.404258	0.670779	normal	0.433242	-0.918268	normal	0.189252	0.673939	normal	0.00116584	1.11361	up	0.124232	-1.60037	normal	0.0358862	1.61694	up	0.473419
MD05G1045600	37.8432	1035	48.8953	1308	36.7432	989	30.1814	817	38.8908	1040	49.145	1312	28.2318	770	21.5563	610	29.4299	829	24.7148	660	15.0627	423	23.8815	662	15.8484	438	14.5673	401	16.2289	441	0.949407	-0.0702315	normal	0.0971139	-0.566556	normal	0.000195851	-0.927728	normal	1.09085e-11	-1.36932	down	0.469331	-0.507076	normal	0.555912	-0.334714	normal	0.371254
MD05G1046000	204.865	5773	165.277	4581	238.395	6608	240.661	6743	73.9209	2094	336.079	9359	202.52	5742	105.841	2927	123.19	3407	50.3532	1407	33.946	939	53.1643	1498	7.95357	221	6.69047	185	26.6922	756	0.975151	0.103864	normal	0.492566	-0.463849	normal	4.82762e-14	-2.1365	down	7.56345e-29	-3.85806	down	0.738899	-0.576882	normal	0.0265104	-1.6459	down	0.00647465
MD05G1049700	59.8161	2200	55.3271	2047	66.5674	2414	49.6394	1812	34.9211	1283	41.8331	1530	35.5678	1314	19.3619	711	26.7465	976	21.774	803	19.4071	709	18.449	678	21.8419	800	19.8329	720	19.3771	714	0.0319882	-0.523056	normal	2.25217e-05	-1.12402	down	6.0776e-26	-1.59916	down	1.87095e-38	-1.5655	down	0.399388	-0.61143	normal	0.533635	-0.448326	normal	0.969786
MD05G1050700	0.800932	17	0.406515	8	0.599621	13	0.951658	20	1.06393	21	0.980075	22	1.45656	31	1.7791	37	1.98717	40	0.6957	15	0.80737	17	0.604518	12	0.475919	13	1.00509	21	0.283913	7	0.577634	0.730986	normal	0.0405717	1.53258	up	--	--	--	--	--	--	0.552315	0.791716	normal	0.128502	-1.28943	normal	--
MD05G1051600	12.6652	162	5.19915	175	11.5643	230	17.6129	250	9.05121	297	4.20997	142	24.921	194	22.6225	364	48.9745	260	31.289	517	23.2369	492	20.1119	462	15.0785	226	20.486	390	21.4083	399	0.797178	0.284386	normal	0.428072	0.555966	normal	1.81389e-16	1.38117	up	0.0303402	0.849645	normal	0.811381	0.261474	normal	0.0133377	0.852052	normal	0.132269
MD05G1054800	60.0967	1297	166.042	3555	183.873	3880	39.9555	855	58.6427	1259	45.3911	965	26.5145	568	53.3227	1136	49.4411	1055	15.7721	336	17.9564	382	32.7644	703	23.6076	501	19.9169	418	17.1194	366	0.158755	-1.50083	normal	0.106419	-1.6342	normal	0.00346558	-2.61334	down	0.00139523	-2.75272	down	0.881331	-0.143835	normal	0.281087	-0.953451	normal	0.957223
MD05G1055300	17.5511	744	22.2132	912	17.9316	751	14.0613	590	5.60042	236	10.8809	440	6.13918	261	2.75834	112	5.29685	215	3.66403	147	2.67125	108	5.60633	243	4.92979	207	2.72814	113	8.17065	345	0.0201549	-0.922577	normal	2.61184e-15	-2.00713	down	1.85128e-24	-2.26762	down	6.65696e-12	-1.84481	down	0.4656	-1.09359	normal	0.880649	-0.234952	normal	0.870084
MD05G1055500	8.68572	195	9.11026	205	7.63547	175	8.06975	181	10.7649	244	13.6734	300	5.17279	117	6.11948	143	8.01765	180	3.96975	89	3.49817	78	5.27592	120	3.23588	73	4.62658	106	4.43228	101	0.535991	0.336216	normal	0.554872	-0.359769	normal	2.08014e-05	-0.996944	normal	1.24285e-06	-1.02822	down	0.364978	-0.706081	normal	0.331838	-0.611644	normal	0.99909
MD05G1055800	2.07037	47	3.799	85	4.15487	93	2.70874	61	1.76149	40	3.13188	70	1.43117	33	1.11533	25	2.85828	64	1.12787	26	1.24163	28	1.18516	27	2.23081	50	0.810905	18	1.92789	45	0.699033	-0.392511	normal	0.344302	-0.856437	normal	0.00308532	-1.46775	down	0.0766509	-0.981282	normal	0.674628	-0.473257	normal	0.676286	-0.585096	normal	0.747428
MD05G1056800	156.979	5135	187.308	6188	177.026	5719	149.307	4900	97.6208	3171	246.948	8213	139.984	4508	97.4949	3297	115.302	3918	81.4819	2653	72.4297	2431	71.8345	2343	65.3567	2131	71.2829	2344	72.428	2318	0.981719	-0.0632838	normal	0.177917	-0.513145	normal	7.45364e-15	-1.19239	down	2.04673e-25	-1.31643	down	0.699222	-0.459268	normal	0.106023	-0.652529	normal	0.832707
MD05G1061700	0.490091	15	0.764728	14	0.195565	6	0.724565	23	0.453812	13	0.417943	14	0.333828	9	0.13287	2	0.369288	8	0.965367	24	0.828857	22	0.705034	23	1.02662	27	0.887845	29	1.1272	27	--	--	--	--	--	--	0.13015	0.984973	normal	0.0205337	1.25612	up	--	--	--	0.0483678	1.86689	up	0.881378
MD05G1062000	0.346844	14	0.479085	19	0.581882	26	0.678492	31	0.747311	34	0.942697	44	0.85877	39	0.560668	27	0.898332	43	0.857954	36	0.860619	37	1.02784	47	1.07337	50	0.962925	40	1.12158	51	0.315899	0.887861	normal	0.32071	0.912357	normal	0.0378013	1.03009	up	0.00288322	1.26794	up	1	0.0132823	normal	0.927546	0.143989	normal	0.855186
MD05G1064000	0.890773	9	0.477591	5	2.31041	24	1.34139	14	3.75431	41	1.2964	14	0.4817	5	0.797183	8	2.56089	27	2.87466	31	2.6283	28	1.58873	17	4.16127	46	3.87487	42	4.39868	49	--	--	--	--	--	--	0.208626	1.00553	normal	3.15482e-05	1.86016	up	--	--	--	0.54805	0.932686	normal	0.136988
MD05G1070300	1.5788	31	1.33255	26	1.65295	32	0.517424	10	0.341446	6	0.764196	15	1.34484	26	0.844215	17	1.63094	33	0.220023	4	0.174652	3	0.176303	3	1.10658	20	0.855959	16	0.555371	10	0.0558432	-1.51938	normal	0.903693	-0.201949	normal	5.04351e-07	-3.1484	down	0.0740907	-0.941173	normal	--	--	--	--	--	--	--
MD05G1074700	1.00133	16	1.71318	25	1.67891	25	1.53279	31	1.61351	28	0.629446	11	0.0675949	0	2.00305	22	2.68174	38	1.71627	32	2.73467	47	1.45349	19	3.3644	59	2.73589	43	2.84734	54	0.984102	0.0894829	normal	0.979869	-0.11092	normal	0.434553	0.577147	normal	0.00201371	1.25246	up	0.949751	-0.208163	normal	0.752159	0.71408	normal	0.284355
MD05G1075300	14.3443	186	16.2939	200	15.0394	184	9.61347	124	9.78026	130	8.63503	108	7.44632	98	3.22343	38	4.28405	49	9.26754	121	5.33359	68	11.7073	157	4.78014	59	5.45648	69	5.22064	69	0.0817612	-0.652013	normal	1.03527e-05	-1.59707	down	0.0220897	-0.715078	normal	4.28814e-12	-1.52248	down	0.291664	-0.957391	normal	0.444159	0.908408	normal	0.365412
MD05G1075600	113.125	726	103.845	645	125.538	761	61.3785	383	55.1443	354	53.8697	333	54.5819	353	61.6383	369	60.0056	360	30.1305	191	35.5502	218	44.2058	283	77.1142	483	52.2946	327	91.4892	594	5.8457e-07	-0.991752	normal	0.000663259	-0.952018	normal	1.72447e-24	-1.61765	down	0.016656	-0.591994	normal	0.976674	0.0297813	normal	0.132153	-0.640004	normal	0.0534382
MD05G1078000	0.401335	8	0.363963	21	0.10801	6	0.172551	10	0.332232	19	0.644166	39	0.198251	11	0.156128	9	0.0988877	5	0.584875	15	0.441196	27	0.510479	28	0.533365	32	0.50256	32	0.580126	34	0.676251	0.960084	normal	--	--	--	0.182913	1.00707	normal	0.00320561	1.49732	up	--	--	--	--	--	--	0.636763
MD05G1079100	1.15068	34	1.04854	31	1.08228	31	0.745038	22	0.635277	18	0.907943	26	1.08914	32	0.546627	16	0.94838	28	0.454161	13	0.478252	14	0.594427	17	0.760736	22	0.498642	14	0.694394	20	0.648434	-0.538048	normal	0.82369	-0.311097	normal	0.0412658	-1.1198	down	0.135094	-0.766573	normal	0.902982	0.216338	normal	--	--	--	--
MD05G1079600	3.31825	47	3.06575	43	1.99571	28	2.94328	42	7.19987	103	3.81537	54	2.31738	33	2.11116	32	3.94073	57	7.9202	112	13.8591	199	11.0936	159	9.76766	138	3.82131	54	5.26721	74	0.557149	0.75543	normal	0.970651	0.0736505	normal	9.96561e-06	2.00029	up	0.118215	1.18476	normal	0.622929	-0.694164	normal	0.00018913	1.95125	up	0.360132
MD05G1080100	1.04687	6	3.4313	20	3.92276	23	3.08923	19	4.54438	28	3.29422	19	1.52986	9	2.30008	14	4.32864	26	6.86326	41	9.78308	60	7.8994	49	11.1057	67	10.4153	61	5.96804	37	0.793947	0.432927	normal	1	0.0274486	normal	0.000251692	1.62085	up	0.000605711	1.76354	up	0.796304	-0.416575	normal	0.0148804	1.61959	up	0.933452
MD05G1080900	160.902	1953	154.958	1777	154.002	1775	52.5627	618	30.2986	366	32.9852	376	57.2496	699	45.4003	516	48.708	552	17.1821	201	22.7627	262	32.6929	390	46.1488	541	19.033	221	68.1619	838	2.13021e-29	-2.01317	down	1.15891e-10	-1.61314	down	1.64983e-65	-2.68436	down	2.40816e-12	-1.77177	down	0.571678	0.390768	normal	0.00391226	-1.04611	down	0.615743
MD05G1081500	31.2934	1276	34.4502	1452	29.4267	1183	6.77157	285	13.077	549	18.1983	750	4.35198	183	6.71478	249	5.79051	243	9.30804	366	11.2757	420	7.30032	304	6.45021	268	6.39287	264	5.96374	249	1.17702e-05	-1.30289	down	7.49293e-24	-2.50795	down	5.85985e-31	-1.83703	down	1.47186e-49	-2.31341	down	0.412638	-1.21553	normal	0.082278	0.697261	normal	0.0505435
MD05G1081600	2.7301	102	2.37798	94	2.64968	100	3.11456	128	3.23403	136	4.55146	189	4.77135	195	4.98767	142	3.94245	167	5.06341	223	3.82154	158	4.76302	212	4.34498	169	5.32276	220	4.62889	189	0.167069	0.615864	normal	0.0733093	0.794123	normal	1.19818e-05	1.00777	up	3.40781e-06	0.975439	normal	0.849626	0.167538	normal	0.757741	0.240265	normal	0.99181
MD05G1081700	0.104619	2	0.0530812	1	0.110734	2	0.535204	10	1.5848	32	0.166171	3	0.487474	9	1.71288	39	1.86857	40	6.01363	128	6.22632	132	2.62803	56	7.44283	155	10.0602	213	5.68356	117	--	--	--	--	--	--	2.32438e-09	5.98757	up	2.76366e-18	6.60928	up	0.672637	0.979441	normal	0.0515526	1.85084	normal	0.529695
MD05G1087200	23.4714	633	23.179	637	21.6794	666	5.9792	150	7.12766	170	5.37345	133	5.7592	171	7.46901	145	5.45483	114	5.24595	100	5.75575	105	6.19143	151	7.44083	192	4.10609	101	7.77688	196	3.31869e-26	-2.09275	down	1.36005e-16	-2.14393	down	2.47411e-47	-2.43744	down	9.25318e-44	-1.97392	down	0.958141	-0.0622796	normal	0.754396	-0.267632	normal	0.651342
MD05G1088400	55.6614	2257	58.471	2339	58.1976	2385	41.0102	1630	38.5194	1547	54.8216	2138	53.7536	2157	41.9608	1668	36.314	1434	25.0375	987	25.2967	1006	25.416	1026	24.9564	1001	21.6798	848	22.2086	914	0.184755	-0.390995	normal	0.382924	-0.381955	normal	2.68983e-15	-1.20353	down	3.63074e-28	-1.32639	down	1	-0.00145157	normal	0.0225403	-0.795062	normal	0.835266
MD05G1089600	16.5363	242	35.5584	486	31.0779	436	8.02765	114	9.23535	136	5.89602	79	7.47457	109	11.9185	164	14.9911	204	10.1711	140	8.93352	125	10.2988	149	18.7051	264	14.0185	192	15.0501	222	0.00246188	-1.8192	down	0.0398909	-1.25978	down	0.00287436	-1.48537	down	0.0852942	-0.767951	normal	0.55073	0.549149	normal	0.820192	-0.19911	normal	0.00307331
MD05G1091400	5.15136	115	5.69242	142	5.1218	118	2.95448	62	1.1148	31	0.898445	21	1.27758	30	2.56332	53	1.63785	28	1.66451	42	3.13724	59	2.57808	52	2.3881	55	4.18451	90	3.34437	69	3.68778e-06	-1.71241	down	5.02526e-05	-1.729	down	8.06594e-06	-1.28703	down	0.00218818	-0.799305	normal	1	-0.02351	normal	0.667958	0.468012	normal	0.400416
MD05G1092300	3.19127	126	2.58376	98	4.4717	171	20.9462	822	7.14991	284	4.21647	161	5.67939	226	8.94594	332	6.65413	250	9.94243	386	9.30785	355	6.97819	275	7.37572	287	24.1171	936	13.2395	528	0.516011	1.6875	normal	0.00416738	1.05939	up	5.12504e-07	1.36861	up	0.025164	2.15667	up	0.790045	-0.634736	normal	0.584193	0.33643	normal	0.648435
MD05G1092900	10.4434	403	8.10709	299	12.6844	469	27.1814	1032	13.2984	515	9.11884	340	17.668	686	19.3402	691	12.4733	452	29.3307	1113	27.618	1021	25.358	975	13.8918	526	28.4663	1082	24.5025	956	0.672679	0.693167	normal	0.124855	0.670069	normal	1.72824e-20	1.41425	up	0.0186234	1.13961	up	0.990943	-0.031608	normal	0.0263448	0.771146	normal	0.767609
MD05G1095000	43.124	1257	54.6629	1597	50.8058	1496	15.2892	445	11.9008	347	13.7783	397	12.8893	382	11.5593	333	11.9098	354	9.0943	262	10.1233	293	10.8103	320	14.1804	423	10.6704	322	13.6922	420	1.0775e-25	-1.86784	down	7.71226e-16	-1.99796	down	2.52547e-36	-2.30765	down	1.17689e-26	-1.88955	down	0.846988	-0.139849	normal	0.654251	-0.283559	normal	0.108295
MD05G1096500	2.44875	39	3.94337	62	2.99296	48	3.39945	55	2.59843	42	3.53286	57	3.18147	51	3.12307	52	2.53683	42	1.74365	28	1.28672	21	1.57082	25	0.98336	16	0.844174	13	1.09113	18	0.988871	0.0511154	normal	1	-0.0120305	normal	0.0255502	-1.00394	down	0.000101393	-1.65333	down	0.967673	-0.0724116	normal	0.253717	-0.964847	normal	0.547662
MD05G1098300	20.8363	178	13.6276	108	15.5758	127	10.7028	88	4.81888	41	9.72081	77	6.89552	60	3.48446	27	3.63577	28	3.30893	27	0.837345	6	2.39127	20	3.51461	29	1.65473	13	5.43701	48	0.0817612	-1.00045	normal	0.000298986	-1.81877	down	1.77961e-09	-2.95803	down	3.46814e-06	-2.18788	down	0.528224	-0.828101	normal	0.475833	-1.11157	normal	0.760018
MD05G1100600	11.9894	317	9.31827	248	8.49264	217	14.4486	380	14.9977	389	13.053	350	15.5541	410	13.0079	358	12.8	355	17.5171	441	20.6246	563	21.0744	536	23.1836	622	28.0206	732	25.5547	665	0.0763761	0.519495	normal	0.156664	0.548124	normal	8.52437e-07	0.983598	normal	1.96975e-22	1.37833	up	0.988119	0.0183228	normal	0.347687	0.461032	normal	0.0796406
MD05G1103600	20.9089	554	14.846	403	19.3649	509	19.9559	535	23.2111	607	20.183	548	30.6481	804	16.3132	464	20.5287	572	37.4301	989	26.4011	729	31.3255	833	35.3993	938	47.6945	1283	46.2979	1196	0.623847	0.20729	normal	0.593226	0.353831	normal	0.000204453	0.804442	normal	1.22475e-08	1.23041	up	0.84847	0.134832	normal	0.369345	0.47741	normal	0.206346
MD05G1105100	0.98505	22	0.87474	19	1.44438	31	0.378054	8	0.529817	11	1.14369	25	0.721004	11	0.401003	9	0.332565	7	0.449293	10	0.296943	6	0.353367	7	0.510097	11	0.164156	3	0.552181	12	0.566907	-0.709958	normal	0.148286	-1.38816	normal	0.00813154	-1.64123	down	0.0125402	-1.45798	down	--	--	--	--	--	--	--
MD05G1105500	192.247	695	155.758	524	205.464	681	144.64	491	123.078	447	136.196	431	87.1836	318	203.619	731	158.134	533	111.83	376	95.7318	325	104.17	371	94.3329	316	83.8212	267	90.7074	329	0.0743315	-0.470224	normal	0.790538	-0.237608	normal	1.46878e-05	-0.82026	normal	1.36082e-07	-1.04854	down	0.827714	0.224183	normal	0.573202	-0.556358	normal	0.568809
MD05G1106800	220.967	5013	218.825	4892	269.622	6066	161.14	3588	179.875	4088	136.22	3008	350.151	7961	271.374	6088	241.78	5361	311.814	7013	296.018	6609	371.627	8365	436.583	9738	589.692	13069	421.015	9628	0.0287552	-0.577258	normal	0.5397	0.308077	normal	0.00902134	0.466816	normal	1.03418e-05	1.03212	up	0.130623	0.87383	normal	0.797906	0.185171	normal	0.0721349
MD05G1106900	52.8293	804	57.8692	869	56.1976	824	31.5149	477	44.6428	675	45.7437	685	24.892	381	57.0345	836	45.5232	671	27.775	423	35.3537	530	32.2065	492	23.8164	358	22.683	342	24.5434	376	0.0913555	-0.440873	normal	0.522872	-0.376464	normal	7.75013e-07	-0.783026	normal	8.18938e-21	-1.2039	down	0.967693	0.0549344	normal	0.697811	-0.38072	normal	0.0775376
MD05G1108400	23.2547	809	34.2715	1147	21.0965	723	9.45255	323	14.5477	509	14.0583	471	11.8543	414	15.2002	513	14.3119	481	15.6895	535	14.3296	489	15.4082	537	14.7264	506	12.9374	442	13.1807	466	0.0178641	-1.03757	down	0.0210758	-0.901205	normal	0.01887	-0.773262	normal	0.00420333	-0.910695	normal	0.861801	0.125785	normal	0.829871	0.154237	normal	0.800026
MD05G1109800	30.0608	469	27.3082	430	24.3164	388	21.633	337	6.20736	96	10.7653	164	5.97863	91	6.06575	106	6.57858	109	3.08492	47	4.90026	79	4.50636	70	6.20335	96	5.33481	81	4.93535	75	0.0353146	-1.10304	down	2.12212e-13	-2.04612	down	1.53784e-44	-2.70881	down	4.11445e-44	-2.34173	down	0.589762	-0.949385	normal	0.383889	-0.637517	normal	0.556182
MD05G1112000	167.783	5746	146.741	4994	161.761	5440	144.36	4909	102.073	3485	140.807	4772	113.537	3867	81.1066	2826	104.362	3601	82.7044	2799	70.6046	2415	80.4734	2740	83.6382	2823	80.9798	2725	100.544	3413	0.460188	-0.294477	normal	0.0640661	-0.626252	normal	4.60031e-11	-1.01893	down	6.86061e-11	-0.842224	normal	0.610172	-0.341482	normal	0.526011	-0.36633	normal	0.65251
MD05G1112100	0.977056	28	1.45231	42	1.64914	48	0.108091	3	0.20275	5	1.54532	45	0.331783	9	0	0	0.551205	16	0.115495	3	0.085574	2	0	0	0.0644748	1	0.0315574	0	0.0563177	1	0.526403	-1.1553	normal	0.00127741	-2.21325	down	2.53602e-12	-4.55478	down	8.16806e-15	-5.86968	down	--	--	--	--	--	--	--
MD05G1112200	6.08573	193	4.28926	135	7.24648	228	3.52594	111	2.16923	68	4.89126	154	2.08409	65	2.54099	82	2.89052	93	2.21989	69	1.83987	58	1.43069	45	1.13955	35	1.40421	44	2.55826	80	0.291745	-0.737481	normal	0.0036642	-1.18575	down	1.47985e-05	-1.68719	down	2.61051e-05	-1.79669	down	0.643171	-0.456785	normal	0.6022	-0.474411	normal	0.975818
MD05G1112600	12.7172	802	10.5259	661	12.0985	747	19.5331	1230	8.22256	516	18.8749	1186	14.655	919	5.79339	360	7.98464	503	6.24321	391	3.68542	234	6.32272	399	2.94974	185	2.51143	158	2.99078	188	0.708466	0.411128	normal	0.778095	-0.284504	normal	3.81639e-08	-1.10478	down	3.73689e-43	-2.0468	down	0.592503	-0.705436	normal	0.556507	-0.793549	normal	0.048774
MD05G1113400	17.0244	12	12.2087	7	19.054	9	39.0355	24	35.0398	24	72.1484	37	57.7982	40	51.7301	31	61.3519	32	43.796	25	93.5501	55	51.0313	34	27.7391	16	16.3493	9	17.3627	12	0.0447131	1.60341	up	0.00913382	1.90493	up	0.00462885	2.03197	up	--	--	--	0.839517	0.291141	normal	0.924053	0.152195	normal	0.060896
MD05G1118300	2.75563	149	4.26265	172	2.71025	112	2.70177	113	5.056	218	2.27921	129	2.42347	136	4.7657	93	3.60877	90	6.76255	306	9.05188	259	7.34906	289	6.99517	341	8.28524	374	8.71774	317	0.96359	0.0893772	normal	0.526882	-0.414348	normal	7.20621e-07	0.985618	normal	2.19232e-14	1.26363	up	0.610172	-0.516509	normal	2.5219e-05	1.42648	up	0.398387
MD05G1118500	177.565	3080	140.852	2727	201.381	2690	16.6316	1375	31.52	1765	19.2054	1316	16.9979	1377	618.279	6194	456.685	4808	353.205	4936	32.5174	1492	128.425	2357	15.1117	1245	21.0408	1072	16.0019	1092	3.63393e-06	-0.928843	normal	0.705988	0.569537	normal	0.969025	0.0526005	normal	3.66632e-27	-1.30697	down	0.490197	1.48988	normal	0.82887	-0.48886	normal	0.416804
MD05G1120100	40.4481	1816	34.0032	1463	35.8282	1601	56.3883	2505	94.5565	4277	57.4105	2478	111.655	5035	60.5466	2656	65.1763	2839	100.191	4354	93.0634	4058	100.286	4487	105.948	4672	97.8739	4266	107.294	4849	0.138859	0.926001	normal	0.100788	1.13571	normal	1.55899e-20	1.40787	up	4.21274e-34	1.50869	up	0.873241	0.196349	normal	0.704257	0.298588	normal	0.861054
MD05G1122000	7.70351	168	6.82728	152	9.00931	191	8.27443	177	3.90344	84	14.5919	313	8.30777	181	7.96404	168	5.73368	125	2.25578	48	3.35428	72	3.68589	81	4.04236	86	1.99539	42	3.4873	75	0.947599	0.169728	normal	0.935076	-0.0816666	normal	8.06804e-08	-1.34012	down	2.82176e-08	-1.3205	down	0.876614	-0.260027	normal	0.00478847	-1.23283	down	1
MD05G1122600	92.0986	1555	121.218	1938	139.687	2275	107.962	1760	186.989	3191	95.2116	1526	110.284	1894	165.288	2628	168.312	2666	246.259	4078	299.099	4855	260.321	4400	272.356	4478	226.996	3740	227.043	3956	0.917124	0.169644	normal	0.460576	0.344503	normal	1.51587e-15	1.21497	up	9.53847e-12	1.08869	up	0.883153	0.162993	normal	0.00911928	0.896761	normal	0.822256
MD05G1128800	11.2524	352	9.26731	287	2.8985	87	3.04962	93	0.509593	15	1.988	61	0.684905	21	0.890728	27	0.68401	21	0.455088	14	0.331842	10	0.397677	12	0.122537	3	0.177571	5	0.104513	3	0.147578	-2.09812	normal	0.0109701	-3.3696	down	0.000505321	-4.32854	down	8.31046e-06	-6.03488	down	0.563473	-1.27615	normal	0.461514	-0.933062	normal	--
MD05G1129000	1.68851	35	2.23556	46	1.99813	41	1.7618	37	1.43735	30	0.947976	19	0.856479	18	0.699024	14	1.38184	28	1.36506	27	0.992707	20	0.743234	15	1.13022	22	0.761494	15	1.09329	23	0.637159	-0.500239	normal	0.236176	-0.997578	normal	0.050504	-0.970778	normal	0.0258429	-1.01257	down	0.71661	-0.507249	normal	0.991882	0.0540195	normal	1
MD05G1130300	17.1342	308	16.3191	271	12.3448	204	20.7561	328	5.33775	78	14.4593	254	6.74213	110	5.28084	95	6.42006	108	2.18202	36	3.22365	43	2.79426	42	2.16333	35	1.98034	35	3.34634	50	0.898776	-0.24228	normal	6.97569e-05	-1.29686	down	2.01441e-15	-2.68808	down	3.42905e-15	-2.69583	down	0.546719	-1.06126	normal	0.00688267	-1.36565	down	1
MD05G1130500	3.4063	64	7.94204	139	5.82673	103	1.78487	40	1.2891	21	1.21366	20	2.70127	46	1.29047	28	2.28597	39	0.322945	5	0.214128	3	0.453433	6	2.64942	51	0.267686	5	1.28875	27	0.00869325	-1.91209	down	0.0386779	-1.41004	down	1.59733e-08	-4.44442	down	0.00656902	-1.86818	down	0.695065	0.492805	normal	3.66946e-05	-3.00768	down	--
MD05G1132300	3.56804	40	1.42834	26	2.7756	66	1.03505	24	1.52611	37	1.1325	25	0.734438	17	0.482322	11	0.867608	4	1.32701	14	0.283736	6	1.03218	25	0.722779	17	0.982624	23	0.973529	23	0.634976	-0.616466	normal	0.0482254	-2.01718	down	0.076038	-1.54804	normal	0.119596	-1.05764	normal	0.360718	-1.41436	normal	--	--	--	0.774984
MD05G1132600	3.43253	180	3.40712	197	4.29921	234	1.55375	77	1.68468	63	1.55072	77	2.69864	95	0.261154	13	0.972201	31	1.03288	43	1.21167	35	0.973631	37	0.844938	45	0.703655	40	1.35577	43	4.50966e-07	-1.4905	down	5.05116e-07	-2.10973	down	1.28962e-21	-2.40392	down	1.12522e-22	-2.24427	down	0.696021	-0.632623	normal	0.933552	-0.266748	normal	0.928995
MD05G1133000	9.64544	277	7.59451	219	11.4936	330	18.4099	524	13.1335	377	11.7006	332	18.4985	531	15.0693	444	13.7037	399	19.3991	557	22.0715	640	17.6183	507	15.1223	432	14.1404	400	14.9922	430	0.2892	0.581422	normal	0.0160617	0.760731	normal	5.39913e-08	1.05058	up	8.11521e-05	0.62181	normal	0.804462	0.169346	normal	0.591525	0.316502	normal	0.0601751
MD05G1133400	0.771416	23	0.648797	19	1.25456	27	0.523989	15	0.263984	7	0.141366	4	0.321937	9	0.792467	25	0.283699	8	0.225136	6	0.110657	3	0.351141	10	1.62326	49	0.24405	7	0.604237	18	0.137036	-1.40279	normal	0.58852	-0.688612	normal	0.0035295	-1.85583	down	0.949128	0.114234	normal	--	--	--	--	--	--	--
MD05G1134200	9.924	402	9.82211	401	7.33857	298	7.71447	313	2.93541	119	3.21178	129	4.18238	171	4.91324	198	3.81129	159	1.39439	55	1.74123	70	1.74934	70	2.00704	81	1.5235	63	1.28462	50	0.128685	-0.967447	normal	0.000677974	-1.0337	down	3.17285e-21	-2.49122	down	1.93936e-20	-2.49352	down	0.969201	-0.0731055	normal	0.000371576	-1.43187	down	1
MD05G1135000	19.8257	686	25.5631	888	16.0936	551	15.3087	528	4.24069	146	11.5211	396	8.9298	309	5.8225	198	7.81314	267	4.37138	151	3.73945	128	4.33282	149	4.18173	144	3.29537	113	3.51749	121	0.162043	-0.985073	normal	0.000182646	-1.43069	down	1.07457e-09	-2.30596	down	9.94798e-11	-2.47969	down	0.755897	-0.453074	normal	0.0367116	-0.848961	normal	0.830378
MD05G1139300	13.5864	245	11.5686	207	7.30969	190	16.4086	334	25.9484	403	19.9813	333	24.4517	389	33.6017	434	29.7281	425	31.876	476	29.5632	496	27.2657	425	25.0034	391	24.7635	418	21.8569	398	0.00408768	0.739294	normal	0.000896358	0.985176	normal	2.44222e-11	1.1275	up	1.8118e-09	0.920971	normal	0.717517	0.235532	normal	0.814032	0.168504	normal	0.610574
MD05G1139900	1.05439	22	0.795397	16	0.92445	19	1.72237	36	1.54123	31	0.977656	20	1.23608	25	1.07752	23	0.834276	17	1.34014	27	2.51988	53	2.07724	43	2.30689	48	1.92797	39	1.71771	35	0.604587	0.613376	normal	0.908686	0.21584	normal	0.0220519	1.11592	up	0.0145213	1.10844	up	0.779541	-0.407695	normal	0.32707	0.925413	normal	1
MD05G1143500	624.007	22822	635.758	22697	641.998	23186	702.612	25263	396.492	14572	692.575	24513	484.048	17899	469.004	16333	443.955	15497	353.356	12795	316.196	11288	321.257	11724	286.027	10349	246.233	8781	288.246	10714	0.928754	-0.091253	normal	0.329587	-0.43976	normal	5.30302e-08	-0.934505	normal	6.9385e-14	-1.19229	down	0.630279	-0.357307	normal	0.366332	-0.468115	normal	0.405328
MD05G1148600	18.8088	1230	28.287	1786	18.3621	1181	13.3114	846	7.19345	476	6.63779	427	7.34881	468	3.01349	236	3.30209	259	6.88023	415	3.98218	292	6.99195	447	6.26711	383	6.56895	388	5.99495	366	0.0080457	-1.25786	down	5.13698e-07	-2.09702	down	3.88243e-07	-1.85709	down	8.43888e-08	-1.87312	down	0.520641	-0.848974	normal	0.806691	0.266615	normal	1
MD05G1149600	17.7387	81	15.1351	66	9.29407	40	7.23299	31	3.28594	14	5.71089	24	7.76199	35	1.58387	7	3.52065	15	2.81995	12	2.10645	9	5.4411	24	4.91726	21	3.97005	17	4.64883	21	0.0333424	-1.43464	down	0.0307077	-1.68863	down	0.000586261	-2.04993	down	0.00113832	-1.65372	down	0.909089	-0.264466	normal	--	--	--	0.829013
MD05G1150200	18.7259	468	23.1203	605	20.0291	581	20.7724	566	12.4535	329	15.9057	408	11.2286	310	5.34872	152	7.70215	199	16.3526	424	11.3812	274	16.5228	406	13.3406	310	16.3564	357	15.8311	376	0.544798	-0.340013	normal	3.93364e-06	-1.29657	down	0.0185642	-0.577789	normal	6.52188e-05	-0.654727	normal	0.301578	-0.966696	normal	0.236417	0.745816	normal	0.957646
MD05G1152700	0.0526821	1	0	0	0.354789	7	0.050247	1	0	0	0.206739	4	0	0	0.106731	2	0	0	0	0	0	0	0	0	2.87979	65	5.10551	113	3.4713	76	--	--	--	--	--	--	--	--	--	2.55977e-13	4.99761	up	--	--	--	--	--	--	6.73723e-17
MD05G1155100	27.2656	952	11.7118	408	6.71573	233	3.00911	105	32.694	1140	44.692	1565	1.70698	59	6.0179	215	6.88322	243	138.982	4825	39.8147	1395	75.4494	2634	1.53751	53	0.981394	33	0.649486	22	0.786944	0.816951	normal	0.416114	-1.59896	normal	0.030349	2.47856	up	0.00970097	-3.87206	down	0.481264	-2.42591	normal	0.00710211	4.10394	up	5.09904e-05
MD05G1155900	2.33321	23	1.87865	17	3.22357	29	3.72893	36	3.79659	37	3.28689	31	11.882	119	24.9047	224	15.0032	137	12.3325	120	12.1915	115	8.83696	87	18.2402	176	23.2645	224	16.5177	166	0.583656	0.594419	normal	3.15064e-05	2.82536	up	1.05396e-11	2.22805	up	2.3232e-25	3.04594	up	0.00984385	2.22152	up	0.526693	-0.570188	normal	0.00270376
MD05G1158800	103.371	403	109.52	397	141.161	501	70.3263	261	115.335	449	107.548	378	118.334	461	175.373	662	162.213	592	275.062	1002	254.922	937	215.812	824	213.067	778	261.235	914	212.495	822	0.679969	-0.256305	normal	0.30916	0.425397	normal	1.28411e-12	1.09237	up	6.04955e-14	0.96056	normal	0.289289	0.670614	normal	0.0582719	0.693772	normal	0.812753
MD05G1159000	1.14832	48	0.586049	25	1.64321	68	0.774875	32	1.07837	45	0.530302	22	1.85153	78	2.0591	88	1.99788	86	2.91552	124	2.66633	114	2.83047	120	2.38187	100	4.15565	176	3.16814	133	0.735148	-0.508162	normal	0.156547	0.864189	normal	4.5762e-06	1.34958	up	0.000840076	1.54533	up	0.111392	1.36044	normal	0.496448	0.512079	normal	0.848664
MD05G1159900	1.15236	13	1.92392	21	4.02543	45	3.18485	36	4.47751	51	3.51324	39	2.30561	26	3.56706	40	4.42183	49	4.6601	53	6.86945	77	9.00601	103	8.46062	96	9.4916	107	8.89813	103	0.526331	0.675921	normal	0.659759	0.569242	normal	0.0104839	1.56645	up	2.52647e-10	1.96417	up	0.944799	-0.118031	normal	0.147459	1.02306	normal	0.466846
MD05G1165600	33.8916	464	39.9351	511	42.7798	574	17.4761	232	10.9641	151	13.2584	167	15.118	206	24.3245	312	19.2424	248	13.4942	174	9.49263	124	10.3131	140	23.8557	316	14.8723	192	31.633	439	4.79649e-13	-1.49006	down	0.000535897	-0.988922	normal	9.75965e-27	-1.81685	down	0.0319959	-0.69899	normal	0.519361	0.492874	normal	0.0555932	-0.800826	normal	0.173643
MD05G1165800	5.60938	236	10.5643	442	8.25369	340	5.98178	251	7.55242	319	4.86772	205	4.36935	186	5.3594	219	5.37835	223	2.0053	85	1.96897	82	2.34985	100	3.39458	143	3.789	161	2.65502	113	0.640751	-0.39001	normal	0.231182	-0.669635	normal	4.70127e-05	-1.92474	down	0.00282653	-1.27645	down	0.678868	-0.290324	normal	0.00150254	-1.22877	down	0.0431438
MD05G1166200	65.1705	2791	58.7315	2533	68.4888	2928	36.445	1557	42.5886	1820	36.2756	1536	32.5517	1387	32.8337	1434	32.7576	1414	26.2815	1104	28.9662	1235	28.4113	1203	28.9475	1230	30.7823	1279	26.087	1103	0.000487553	-0.745707	normal	0.000829721	-0.935885	normal	1.44856e-15	-1.21433	down	1.77137e-22	-1.18158	down	0.763232	-0.200837	normal	0.690327	-0.25231	normal	0.969786
MD05G1174000	3.47739	117	3.55612	120	3.6964	126	6.08413	205	4.90759	166	4.6316	155	7.95736	268	4.14343	146	4.01773	138	10.0459	333	6.18268	209	11.0135	370	5.5323	184	4.78931	158	5.70378	190	0.217429	0.53848	normal	0.460148	0.631295	normal	0.000653563	1.33428	up	0.0104256	0.562156	normal	0.947684	0.0817503	normal	0.373443	0.729762	normal	0.136533
MD05G1174200	126.955	1507	124.515	1367	149.47	1654	63.4257	734	66.3752	773	60.2082	674	59.236	682	82.0151	929	67.2865	744	42.2351	469	62.4909	710	52.757	634	58.7819	661	69.2509	765	65.5297	760	1.9906e-08	-1.05124	down	0.000954741	-0.91641	normal	4.85846e-16	-1.31434	down	3.41315e-17	-1.04049	down	0.85974	0.124966	normal	0.494353	-0.372209	normal	0.476843
MD05G1176500	12.1606	229	9.8112	185	11.8231	225	5.98607	113	5.513	104	9.37655	174	8.66103	168	9.37772	180	9.52854	181	5.68612	105	5.05048	96	6.00098	114	4.9696	93	6.79027	124	5.1445	96	0.0370957	-0.706835	normal	0.704345	-0.246214	normal	5.40493e-06	-1.01495	down	4.23663e-07	-1.01985	down	0.568852	0.451038	normal	0.143945	-0.742584	normal	1
MD05G1179100	90.7175	2933	103.574	3391	100.918	3381	77.2107	2508	40.3305	1306	120.478	3898	60.8797	1959	45.2367	1575	46.7747	1576	29.9828	956	29.2478	966	30.2838	979	22.835	737	23.4686	746	25.4537	817	0.775901	-0.329075	normal	0.00163085	-0.89867	normal	2.37646e-30	-1.73628	down	9.53058e-64	-2.06651	down	0.650401	-0.578491	normal	0.0186466	-0.811103	normal	0.208493
MD05G1179600	0.818756	34	0.664901	28	0.5984	25	0.635765	26	0.71505	29	0.439481	18	1.42406	59	0.770551	33	0.750696	32	0.708618	29	1.09956	46	1.05742	44	2.15601	90	1.71108	70	1.59335	66	0.891479	-0.250261	normal	0.605743	0.537347	normal	0.423818	0.457993	normal	5.0668e-05	1.38804	up	0.545084	0.775757	normal	0.982538	-0.05393	normal	0.0214269
MD05G1180700	20.4755	105	28.7695	121	19.9395	93	16.8947	91	17.9163	93	17.535	92	14.1325	67	3.27729	33	8.09416	44	15.2019	69	13.8861	85	13.3372	75	16.0737	72	19.7575	89	17.3292	75	0.824309	-0.205994	normal	0.0230692	-1.12116	down	0.168957	-0.472034	normal	0.148078	-0.424395	normal	0.388549	-0.926617	normal	0.4049	0.675248	normal	0.983877
MD05G1182500	55.2583	2277	42.0719	1766	61.2066	2559	42.8227	1772	36.1555	1492	35.8339	1496	31.5805	1300	21.3836	919	25.516	1078	19.3382	800	19.1104	799	19.6193	811	22.9804	951	22.208	910	19.2517	790	0.158539	-0.46912	normal	0.000535897	-0.975467	normal	5.25497e-09	-1.44825	down	1.15964e-07	-1.30602	down	0.464057	-0.516935	normal	0.365186	-0.44636	normal	0.756655
MD05G1182700	11.8843	146	16.4169	205	20.4996	241	4.89098	60	7.49846	92	6.06143	75	5.11002	63	18.5695	219	12.7491	157	12.6392	158	12.0438	150	11.852	148	13.5871	168	18.1333	222	13.9633	172	0.000575272	-1.38061	down	0.724828	-0.403811	normal	0.262668	-0.370643	normal	0.877065	-0.0646163	normal	0.552315	0.967298	normal	0.976034	0.0599186	normal	0.461926
MD05G1185300	32.7232	764	39.188	920	24.7172	581	37.7831	886	4.13507	97	65.6561	1537	21.4968	502	9.73435	198	14.8882	355	2.35778	53	3.37685	74	4.83565	111	4.03623	95	1.68961	39	4.16496	96	0.972966	0.156752	normal	0.0298126	-1.07618	down	4.59595e-16	-3.24444	down	2.14342e-16	-3.28802	down	0.64297	-1.24105	normal	0.0219791	-2.14341	down	0.99909
MD05G1185700	6.96296	56	8.43166	67	12.7935	100	19.4473	157	6.52829	52	9.07236	72	8.98743	73	14.2412	112	13.6749	109	5.04931	41	6.00577	48	4.14411	33	1.99304	16	0.461508	3	1.31248	10	0.88602	0.338834	normal	0.578384	0.425923	normal	0.0607834	-0.864003	normal	4.57575e-07	-2.9301	down	0.968868	0.080376	normal	0.0171491	-1.26303	down	6.63078e-05
MD05G1187100	13.8626	1102	12.5735	975	11.47	890	17.3074	1318	25.0157	1912	17.2384	1364	22.836	1814	9.76984	677	12.8133	912	28.7445	2303	21.0662	1524	29.9417	2265	34.7036	2604	27.7702	2150	29.6517	2332	0.0792946	0.632883	normal	0.879562	0.223819	normal	0.000289435	1.04314	up	4.06897e-20	1.26665	up	0.704264	-0.42234	normal	0.280339	0.846006	normal	0.686456
MD05G1188600	16.3108	654	17.7899	720	20.9252	836	11.8484	478	7.44449	297	8.14877	329	7.90906	315	5.15041	215	6.78405	280	8.89827	355	6.24891	255	8.28196	332	7.65564	305	7.76086	311	7.56991	300	7.42196e-05	-0.997409	normal	4.2616e-08	-1.42149	down	1.97573e-11	-1.2248	down	1.34282e-15	-1.26007	down	0.558317	-0.433774	normal	0.752159	0.223544	normal	0.983877
MD05G1189100	2.06054	49	1.60043	38	1.99587	48	2.10638	51	1.68232	40	3.69741	88	2.49018	60	0.828093	20	0.689298	16	0.421667	10	0.318601	7	0.110315	2	0.470114	11	0.465904	11	0.715215	17	0.731749	0.408655	normal	0.751601	-0.465527	normal	2.44881e-08	-2.82337	down	7.31925e-05	-1.78149	down	0.587792	-0.886203	normal	--	--	--	--
MD05G1191100	36.1316	485	26.9811	352	25.3187	333	59.1288	777	43.3997	584	50.5698	652	70.567	952	75.4642	1002	69.5613	905	33.8537	443	44.4089	579	38.1691	510	46.4004	610	46.2398	600	39.3029	531	0.0047409	0.785742	normal	3.27618e-07	1.31503	up	0.148381	0.394824	normal	0.00161424	0.583606	normal	0.448635	0.520259	normal	0.00612256	-0.894614	normal	0.618138
MD05G1195100	1.18463	12	0.5626	5	0.960599	12	1.5489	17	1.04042	11	1.85127	17	1.79793	25	3.0515	31	1.58683	18	1.2508	15	2.51264	32	2.39165	27	2.58362	27	5.02311	48	1.91122	23	--	--	--	--	--	--	--	--	--	0.0101559	1.76548	up	--	--	--	1	0.00491246	normal	0.829013
MD05G1197600	3.64283	63	3.95895	67	3.02853	50	1.23209	21	0.343855	5	2.37213	40	2.04879	35	0.069408	1	0.905029	15	0.0978489	1	0.148673	2	0.153651	2	0.0552108	0	0	0	0.0476004	0	0.0129437	-1.44516	down	0.00199542	-1.79383	down	7.94817e-19	-5.16349	down	1.51827e-24	#NAME?	down	0.924449	-0.359825	normal	--	--	--	--
MD05G1200200	0.369324	11	0.554308	16	0.421915	12	0.955113	28	0.633877	18	0.394663	11	0.762606	22	0.338432	10	0.535734	16	0.598245	17	0.920352	28	0.771727	23	1.01426	30	0.932768	27	0.891366	26	--	--	--	--	--	--	--	--	--	0.0420047	1.10084	up	0.907195	-0.236787	normal	0.742262	0.508326	normal	0.86508
MD05G1204100	68.3203	1881	62.4539	1639	60.4527	1582	74.6623	2042	82.8075	2306	93.2844	2466	99.6979	2795	198.366	5044	120.462	3108	122.608	3334	144.421	3825	144.719	4021	94.6989	2582	84.3973	2305	92.9983	2623	0.132655	0.419596	normal	0.0511684	1.12815	normal	8.56322e-14	1.13761	up	7.268e-06	0.568223	normal	0.483814	0.699425	normal	0.977129	0.0353287	normal	0.00315701
MD05G1204700	5.15066	193	4.56619	173	4.49011	167	6.28772	239	1.89174	71	6.25439	234	3.71182	136	1.93449	74	2.43795	91	2.41075	89	2.21146	81	2.25119	84	2.19555	78	1.91	72	1.85805	70	0.997459	0.0330538	normal	0.0662535	-0.798235	normal	1.17825e-05	-1.06367	down	1.20533e-08	-1.26609	down	0.580962	-0.839686	normal	0.812379	-0.238954	normal	0.845171
MD05G1205100	0.216913	6	0.584255	17	0.141213	4	0	0	0.227236	6	0.03552	1	0.245645	7	0.360488	11	0.39028	14	0.530612	17	1.06853	34	0.403927	12	0.777349	24	0.664898	22	1.1995	39	--	--	--	--	--	--	--	--	--	0.0101169	1.66637	up	--	--	--	--	--	--	0.832774
MD05G1205800	12.4931	285	12.2163	276	27.0887	613	31.9053	716	22.0375	501	22.6999	505	26.5881	603	26.6016	615	21.2332	480	34.1463	758	36.8921	829	48.5925	1087	16.2927	365	44.4092	973	35.3768	801	0.555676	0.556117	normal	0.454993	0.559747	normal	0.00326062	1.19322	up	0.2245	0.874359	normal	0.99954	-0.00633329	normal	0.0803686	0.660034	normal	0.833795
MD05G1206600	2.9619	36	3.14887	39	4.0084	49	0.593362	7	1.12962	13	0.865186	10	0.798559	9	0.795986	10	0.416937	5	1.80026	21	1.36683	17	1.14212	14	0.380853	4	0.745053	9	0.60975	7	0.00113521	-2.04562	down	0.000481413	-2.34188	down	0.00984564	-1.24808	down	1.91792e-07	-2.62301	down	--	--	--	--	--	--	--
MD05G1206700	52.6491	2386	68.6111	3292	63.9903	3067	33.8866	1620	37.2526	1658	32.9521	1571	29.4349	1182	32.6678	1508	32.6065	1405	43.413	1824	45.9276	2307	40.2125	1806	34.4488	1611	31.9467	1491	30.5191	1316	5.98485e-05	-0.847667	normal	7.75852e-05	-1.06755	down	0.0169661	-0.552392	normal	1.98767e-06	-0.973979	normal	0.721319	-0.229676	normal	0.224774	0.541527	normal	0.0939408
MD05G1207000	3.22849	85	2.74314	75	3.38492	87	2.59253	71	2.32302	66	6.03867	156	2.50836	70	1.62799	40	1.5426	43	1.01721	26	1.69121	44	1.85936	47	0.914831	25	1.18126	33	1.2366	33	0.893328	0.247688	normal	0.346142	-0.664626	normal	0.00230714	-1.07188	down	1.50276e-05	-1.43075	down	0.558035	-0.923127	normal	0.745687	-0.381884	normal	0.762427
MD05G1207300	2.98101	97	3.26696	100	5.02628	153	1.79801	57	2.02381	66	1.44674	45	1.39137	46	0.538144	15	1.4138	42	0.387899	12	0.608999	18	1.70578	55	6.31471	201	2.24707	72	5.1984	174	0.0266473	-1.05608	down	0.000721266	-1.73851	down	0.000197896	-2.03639	down	0.597035	0.364692	normal	0.551847	-0.695312	normal	0.923393	-0.273865	normal	0.0242347
MD05G1207700	0.479254	26	0.57525	32	0.818996	45	0.41894	23	0.179548	9	0.267927	15	0.117064	6	0.041402	2	0.019347	1	0.136283	7	0.0901844	5	0.127566	7	0.0169467	0	0.0495565	2	0.119558	6	0.169017	-1.12739	normal	5.5357e-06	-3.48929	down	9.70782e-06	-2.43313	down	5.409e-09	-3.67814	down	--	--	--	--	--	--	--
MD05G1208000	105.001	521	87.8715	422	123.048	575	78.6606	378	29.982	148	79.6452	367	53.5764	266	31.2183	157	50.3558	242	8.7311	42	10.2481	50	17.3684	85	21.3915	100	13.5902	63	20.6406	102	0.167068	-0.762157	normal	2.7404e-05	-1.16466	down	6.48001e-29	-3.09481	down	1.19899e-22	-2.50731	down	0.728444	-0.41133	normal	8.37414e-05	-1.90508	down	0.492048
MD05G1208600	2.71376	128	2.71339	128	2.82889	131	2.37938	112	3.67956	175	3.76837	178	2.77075	132	4.33141	207	3.66009	173	5.9081	281	6.95448	331	6.01443	288	6.03193	283	6.25513	294	6.86489	327	0.683514	0.266551	normal	0.469654	0.430546	normal	4.14106e-10	1.22361	up	1.53601e-12	1.23435	up	0.865062	0.15368	normal	0.0367116	0.819202	normal	0.998077
MD05G1208700	2.82281	49	2.99021	52	1.36476	23	0.674342	11	5.03243	88	17.274	299	4.09211	72	0.612064	10	0.254246	4	0.483207	8	0.244849	4	0.352945	6	0.109057	1	0	0	0.187175	3	0.690244	1.68151	normal	0.873639	-0.501785	normal	0.000151431	-2.77911	down	1.15522e-07	-4.94335	down	0.618973	-2.19816	normal	--	--	--	--
MD05G1208900	5.75014	35	4.4776	27	6.87426	40	6.23077	38	4.85405	29	4.52754	28	5.1931	32	6.88262	39	5.38222	32	3.10992	19	5.76265	34	2.72917	16	3.24416	19	2.087	12	2.52689	15	0.971164	-0.0994331	normal	0.992856	0.0406951	normal	0.346436	-0.557341	normal	0.0213283	-1.13791	down	0.943172	0.130858	normal	0.639755	-0.571791	normal	0.674948
MD05G1210100	13.3034	211	17.0531	269	17.5392	273	20.5658	324	24.6694	389	24.3595	379	34.7186	548	34.5744	537	34.4934	537	22.7266	355	16.2472	254	21.2856	335	17.7769	280	22.3173	344	19.4213	306	0.0647957	0.538816	normal	3.79445e-05	1.13396	up	0.202476	0.331673	normal	0.0770776	0.315008	normal	0.390922	0.584375	normal	0.0290461	-0.775403	normal	0.999483
MD05G1210200	11.1061	101	7.69221	66	12.04	102	20.1364	178	13.0843	118	14.0513	119	27.2128	246	16.2809	143	23.4069	202	7.16092	62	7.98491	69	8.0083	71	12.9104	112	12.2754	104	9.32335	84	0.270682	0.628779	normal	0.00862044	1.16147	up	0.28966	-0.407632	normal	0.620745	0.167618	normal	0.525211	0.522483	normal	0.000439537	-1.5431	down	0.169437
MD05G1210600	0.0741498	1	0.138997	2	0	0	0.571845	8	1.00017	14	0.512953	7	4.2096	62	2.52394	39	3.05799	46	1.20372	17	0.734292	11	2.19695	32	1.52124	22	1.01008	14	1.27289	18	--	--	--	3.70746e-12	5.64117	up	--	--	--	--	--	--	0.00628015	2.35274	up	0.075938	-1.28865	normal	--
MD05G1211000	109.388	1665	73.2622	1100	126.359	1852	138.217	2031	53.6311	796	145.324	2113	110.877	1659	73.4552	1107	74.3264	1108	13.549	196	9.57077	142	10.4847	156	3.68553	51	5.1801	75	4.23197	66	0.967602	0.100454	normal	0.772124	-0.226854	normal	8.5094e-13	-3.21918	down	9.66938e-20	-4.57841	down	0.784905	-0.336239	normal	5.79275e-11	-2.96517	down	1.15898e-06
MD05G1213400	1.90226	69	1.57549	57	1.15339	42	2.17313	80	2.5478	93	2.67526	100	3.03862	109	2.58019	99	2.77162	105	4.56068	168	4.01378	152	5.58116	207	4.42803	163	3.49596	129	3.68672	134	0.217738	0.702479	normal	0.0805314	0.923624	normal	5.14732e-11	1.65484	up	6.3814e-08	1.35311	up	0.834163	0.210855	normal	0.132471	0.756784	normal	0.510516
MD05G1215500	1.06121	51	1.20904	60	1.4823	60	1.83086	56	1.46974	74	1.09956	54	4.66117	125	5.32798	107	5.90614	118	1.59839	68	1.80898	72	1.53048	67	2.13197	105	1.70415	79	2.22082	110	0.950041	0.10835	normal	0.0263221	1.06005	up	0.557465	0.281619	normal	0.00715434	0.792834	normal	0.306856	0.94026	normal	0.230157	-0.751969	normal	0.25994
MD05G1218000	1.07423	55	0.843952	44	1.05332	55	0.846943	44	1.2212	63	0.590089	31	2.09861	108	1.42032	76	1.87991	100	1.88022	98	2.65083	141	2.5538	132	3.58832	187	3.36172	174	3.1815	163	0.924962	-0.155837	normal	0.103386	0.90907	normal	1.0494e-05	1.2745	up	3.27981e-14	1.77704	up	0.267257	1.05258	normal	0.628222	0.391016	normal	0.113693
MD05G1219000	0.946964	19	1.87978	39	1.72307	35	0.0507115	1	0.519671	10	1.5408	32	0.814078	17	0.111798	2	0.365548	7	0.0397537	0	0.0401963	0	0.334546	7	0	0	0	0	0	0	0.505642	-1.1133	normal	0.0312017	-1.81185	down	2.45886e-06	-3.72684	down	4.75731e-11	#NAME?	down	--	--	--	--	--	--	--
MD05G1223400	5.79038	75	5.48891	63	7.31556	60	7.67642	81	1.85635	34	16.8842	173	14.1399	169	29.358	254	8.9395	105	15.1246	214	19.8633	238	16.4843	171	5.04853	63	5.71	63	7.27393	72	0.824763	0.542152	normal	0.0800156	1.44197	normal	4.39107e-12	1.65968	up	0.999676	0.0102081	normal	0.584657	0.892667	normal	0.825658	0.244441	normal	2.47363e-11
MD05G1224700	3.80063	155	2.52374	105	4.84259	196	6.14561	252	0.302732	12	4.85286	200	3.29475	134	0.34856	14	0.415234	17	0.162339	6	0.165758	6	0.344419	14	0.754057	30	6.40543e-05	0	0.7063	28	1	0.0294134	normal	0.240763	-1.4403	normal	1.55318e-11	-4.12728	down	2.05965e-07	-2.96266	down	0.624158	-1.4802	normal	--	--	--	--
MD05G1225000	3.95492	114	8.326	237	6.87035	175	5.66626	145	7.58785	191	4.0043	118	6.51404	155	4.05805	83	3.7438	95	7.49744	197	5.67243	149	7.25087	194	10.2791	273	16.9652	482	15.6835	447	0.878641	-0.208834	normal	0.485491	-0.632288	normal	0.958118	0.0438044	normal	0.00528034	1.20268	up	0.610834	-0.435978	normal	0.174333	0.703222	normal	0.0160943
MD05G1229500	0.904581	23	1.1839	30	1.36118	34	1.49997	38	1.16033	29	1.05979	26	1.59384	40	2.76338	71	1.46715	37	2.64382	67	3.57998	91	3.4001	86	2.69769	68	3.23376	81	2.81331	72	0.974337	0.100056	normal	0.34325	0.794142	normal	2.34948e-05	1.49403	up	8.75702e-05	1.35544	up	0.563473	0.685568	normal	0.337998	0.726217	normal	0.918852
MD05G1229600	8.78748	259	8.05763	240	10.191	296	5.00708	148	3.85404	113	3.59819	107	4.05596	118	1.80933	56	1.75631	54	3.46003	102	2.52592	77	3.94821	117	5.54906	163	3.28121	97	6.10258	177	3.69235e-05	-1.10786	down	2.66712e-08	-1.77538	down	6.07553e-12	-1.42002	down	0.000362806	-0.852363	normal	0.498271	-0.67884	normal	0.738927	0.382086	normal	0.435159
MD05G1232400	0.218497	8	0.202636	8	0.261434	10	1.71942	70	0.688213	27	0.763133	31	0.854614	34	0.73109	31	0.974935	40	0.434023	17	0.511955	21	0.479742	19	0.53532	21	0.271115	11	0.510862	20	0.0911263	2.30463	normal	0.00451869	2.04029	up	--	--	--	--	--	--	0.86296	-0.272098	normal	0.403551	-0.875749	normal	0.97737
MD05G1237200	4.5642	190	7.66379	324	7.52119	308	6.50576	271	2.89778	120	3.6399	153	6.2265	256	1.69598	72	1.85141	80	1.48085	62	1.16172	49	1.2185	50	1.8708	77	2.55389	108	2.0874	85	0.517039	-0.59042	normal	0.326849	-0.983437	normal	6.43299e-08	-2.34621	down	4.22324e-05	-1.59564	down	0.838876	-0.403915	normal	0.575596	-1.33494	normal	0.0562169
MD05G1238400	0.853083	19	1.91128	39	1.08668	24	1.58183	34	3.55616	80	1.57656	31	0.859331	17	1.07809	21	2.07662	44	1.77582	42	4.03492	92	3.3033	72	4.24762	90	1.88991	44	3.06713	72	0.62126	0.825123	normal	1	0.0265903	normal	0.0309974	1.33605	up	0.013185	1.34142	up	0.650019	-0.810937	normal	0.145716	1.3342	normal	1
MD05G1238900	5.47148	114	6.59016	135	6.7256	138	10.5131	217	14.8217	310	9.15379	188	5.98417	125	8.89276	186	10.8495	227	16.6537	348	8.17629	171	14.2345	299	8.00797	166	9.18442	192	9.36247	197	0.0478991	0.888285	normal	0.380595	0.501907	normal	0.0248455	1.08487	up	0.0138973	0.530545	normal	0.633398	-0.397093	normal	0.514541	0.609859	normal	0.498385
MD05G1243000	4.79707	126	3.41058	91	4.81463	125	3.99078	105	6.89834	181	4.86758	129	5.60135	147	5.27874	140	7.47805	199	10.9048	290	10.6464	283	9.80694	259	8.21554	216	8.00049	211	8.96106	235	0.733683	0.280596	normal	0.332223	0.532911	normal	2.0144e-10	1.28819	up	1.01969e-06	0.962921	normal	0.774243	0.240432	normal	0.0565426	0.781498	normal	0.339537
MD05G1245100	3.95808	97	2.01751	94	1.99376	89	2.37132	97	2.51653	85	1.90732	90	1.54725	66	0.306614	18	0.584143	25	2.67468	113	1.66562	52	1.68778	75	2.21806	94	2.45287	102	3.0424	92	0.987944	-0.0388837	normal	0.00775396	-1.33491	down	0.68678	-0.217431	normal	0.904746	0.0509979	normal	0.126423	-1.30848	normal	0.369031	1.14541	normal	0.809886
MD05G1247200	221.67	4198	191.771	3591	201.098	3735	22.5177	421	63.1067	1195	69.9801	1304	52.2977	995	567.947	10632	451.348	8423	227.21	4313	28.194	527	68.6117	1304	18.6781	350	42.799	806	38.5105	737	1.73787e-18	-1.98025	down	0.680349	0.825626	normal	0.283617	-0.90357	normal	5.08617e-55	-2.59693	down	0.415926	2.79676	normal	0.51924	-1.69985	normal	0.666531
MD05G1248100	1.53406	46	1.43963	43	1.35557	40	1.47744	44	0.197213	5	0.888432	26	0.392133	11	0.231061	7	0.321918	9	0.0275739	0	0	0	0.0875751	2	0.343094	10	0.0898207	2	0.162726	4	0.487449	-0.777087	normal	0.000726937	-2.23019	down	8.5155e-16	-6.00669	down	5.62192e-09	-2.99811	down	--	--	--	--	--	--	--
MD05G1249400	2.77674	138	2.89279	145	2.24979	113	2.98839	148	4.29822	214	2.88895	137	1.6921	84	0.982463	43	1.20422	59	1.47682	73	1.54847	78	1.6184	80	1.98585	99	1.5756	78	2.19665	106	0.581713	0.336047	normal	0.0189522	-1.06403	down	0.00691212	-0.771692	normal	0.066302	-0.473854	normal	0.0184965	-1.41262	down	0.758236	0.318414	normal	0.661227
MD05G1252600	12.3194	613	12.3069	621	13.6617	686	12.6364	631	20.2483	1005	11.9348	599	26.4714	1310	15.1627	795	20.3367	1048	37.1142	1850	31.4382	1602	31.0561	1548	52.597	2620	57.2327	2849	51.0802	2521	0.79752	0.221425	normal	0.0521701	0.742009	normal	8.06629e-20	1.3865	up	3.16048e-64	2.06749	up	0.542862	0.507777	normal	0.0787223	0.671336	normal	0.000138545
MD05G1252900	71.7188	427	96.1831	550	82.9035	465	35.809	208	25.8947	154	61.6453	354	39.9151	241	48.2148	278	50.1619	285	11.5477	68	12.4397	71	10.5521	62	10.2912	59	7.43173	43	11.0415	66	0.00950357	-1.00768	down	0.00776664	-0.816015	normal	7.94029e-39	-2.83673	down	2.19186e-42	-3.0904	down	0.857842	0.182946	normal	2.8366e-09	-1.99426	down	0.804886
MD05G1254200	0.810183	14	1.77724	31	3.56533	62	2.76954	48	3.89033	69	3.11429	54	1.62471	29	1.60378	28	4.57335	80	6.04692	106	4.89178	86	9.54791	170	7.74868	136	6.67393	116	6.38972	114	0.558034	0.678951	normal	0.878727	0.383565	normal	0.00928213	1.76393	up	5.97497e-08	1.78552	up	0.839517	-0.307348	normal	0.138277	1.40638	normal	0.99909
MD05G1254800	8.904	286	5.9589	189	10.8703	342	4.42044	141	5.07808	161	5.59273	175	3.95996	126	2.70531	93	3.7901	124	1.95123	63	2.76465	89	1.9211	62	2.37901	75	3.70052	115	2.52202	79	0.13847	-0.774594	normal	0.00868418	-1.22599	down	1.92237e-05	-1.92669	down	0.000209513	-1.59335	down	0.571136	-0.462702	normal	0.31848	-0.674541	normal	0.685678
MD05G1256000	2.5437	83	2.07006	69	2.25805	74	3.16943	104	4.01325	130	1.59886	52	4.62597	149	4.96591	170	4.01476	137	9.53549	311	8.48498	286	8.81871	289	7.6319	250	9.56024	314	8.90646	288	0.780738	0.342714	normal	0.0141487	1.03918	up	1.71607e-21	1.97659	up	5.55343e-24	1.92441	up	0.463248	0.685441	normal	0.0092932	0.963865	normal	0.965697
MD05G1256100	35.3194	2236	35.2219	2240	31.1929	2007	44.3836	2805	18.9727	1203	47.7377	3017	27.1301	1710	9.54491	631	13.9666	905	13.2706	831	8.4917	542	12.6046	796	14.1434	890	12.8648	803	11.8802	751	0.946296	0.119139	normal	0.0212103	-0.971827	normal	3.49577e-25	-1.57433	down	4.74598e-31	-1.39667	down	0.481361	-1.10084	normal	0.698289	-0.575685	normal	0.787839
MD05G1257600	1.68816	78	1.59832	75	1.22914	57	1.72527	80	0.98434	45	1.09579	51	1.25593	58	1.08684	52	1.0833	52	0.343088	15	0.448508	21	0.360356	16	0.101322	4	0.295414	13	0.499671	23	0.81617	-0.250753	normal	0.71256	-0.348142	normal	2.55906e-07	-2.00755	down	8.27514e-10	-2.38358	down	0.944408	-0.105869	normal	0.0110251	-1.63363	down	--
MD05G1259100	3.1003	45	2.39006	34	3.11133	47	3.82131	52	4.868	89	2.87286	33	3.24996	45	2.66532	53	3.66953	67	8.44885	135	8.25156	140	7.64143	122	7.544	89	6.71058	118	4.98429	90	0.748956	0.467852	normal	0.673604	0.415178	normal	6.0548e-09	1.66143	up	2.6468e-05	1.24678	up	0.97492	-0.0647657	normal	0.00635503	1.27245	up	0.34351
MD05G1262700	553.833	15243	607.586	16520	678.637	18473	426.568	11639	166.423	4577	721.969	19743	284.595	7798	169.314	4628	224.044	6102	78.1558	2140	71.8692	1952	93.2272	2554	80.0551	2174	43.964	1182	80.7952	2219	0.696522	-0.479994	normal	1.58834e-07	-1.41251	down	1.53883e-70	-2.91251	down	2.59377e-76	-3.16039	down	0.598743	-0.941581	normal	0.000572066	-1.4737	down	0.810877
MD05G1264500	4.04545	189	4.18528	222	4.64072	187	10.8846	620	5.80119	316	10.0422	574	8.23589	445	7.51912	226	9.45855	392	3.69019	211	5.38737	243	5.36446	289	6.89719	403	6.0727	360	5.47371	299	0.0202756	1.34002	up	0.135134	0.856151	normal	0.191857	0.319186	normal	1.00801e-05	0.839601	normal	0.608676	-0.493226	normal	0.527319	-0.511285	normal	0.068306
MD05G1265200	0.759183	27	0.874709	29	0.607037	17	2.4598	54	0.805867	21	0.894522	28	1.54579	39	2.66111	62	1.70908	38	1.97278	52	1.33963	42	2.15036	59	1.69261	47	2.10577	62	1.36514	37	0.762674	0.50169	normal	0.228838	0.955862	normal	0.0149153	1.07315	up	0.0152406	1.01033	up	0.714198	0.448009	normal	0.92076	0.143319	normal	0.987138
MD05G1265900	0.232967	8	0.137824	5	0.449812	16	0.0838514	3	0.131265	4	0.115713	4	0.367965	14	0.255876	9	0.029706	1	0.583884	21	0.911076	34	1.0531	39	1.21635	46	0.966421	35	0.928042	35	--	--	--	--	--	--	0.00260018	1.70243	up	3.71411e-05	2.01056	up	--	--	--	0.0132576	1.97455	up	0.807251
MD05G1267600	34.0765	1023	32.4236	967	36.2621	1075	22.0758	656	17.7357	530	24.0975	707	32.6123	971	13.2624	401	18.5828	561	13.7186	406	10.2301	308	22.3667	671	8.48147	252	4.7337	138	16.9378	507	0.000873948	-0.692498	normal	0.235072	-0.638792	normal	4.38414e-06	-1.14076	down	1.57845e-10	-1.76224	down	0.977279	0.042364	normal	0.754299	-0.476184	normal	0.754185
MD05G1268400	7.01238	166	4.26466	100	3.93159	90	3.39286	79	5.20328	123	6.44213	150	5.54827	132	2.43189	56	1.56967	36	1.62173	38	1.33943	31	2.8645	68	3.48199	82	4.07082	96	5.10544	122	1	-0.0155028	normal	0.638774	-0.642652	normal	0.0211617	-1.37269	down	0.651598	-0.23748	normal	0.640558	-0.64006	normal	0.752159	-0.704674	normal	0.016776
MD05G1271600	2.79994	166	3.12617	197	3.08629	188	5.41181	327	6.32229	387	7.19962	449	8.49966	524	4.10648	254	7.60116	485	6.07346	379	4.21633	269	7.11669	441	6.38136	394	9.08003	559	4.82645	297	2.43454e-06	1.08001	up	0.0415225	1.22299	up	0.00207799	0.988313	normal	0.00615574	1.19208	up	0.89341	0.1313	normal	0.853724	-0.208418	normal	0.898815
MD05G1272100	213.758	6696	220.691	6900	233.536	7236	153.04	4914	136.728	4448	101.241	3330	135.599	4287	100.35	3437	122.319	3999	80.4917	2667	77.6904	2637	101.479	3358	158.907	4979	113.493	3587	164.044	5100	0.00454223	-0.711472	normal	0.00815387	-0.802985	normal	2.94426e-16	-1.26032	down	3.29261e-05	-0.597282	normal	0.90459	-0.101968	normal	0.415749	-0.431333	normal	0.0342954
MD05G1274500	1.35105	145	0.833633	91	0.612912	66	0.79838	86	1.07554	115	0.699179	75	1.48047	157	0.448372	50	0.584508	64	1.40654	150	0.917767	100	1.59775	170	1.76113	188	1.91339	203	2.34983	249	0.947651	-0.127884	normal	0.957543	-0.130986	normal	0.403912	0.480818	normal	0.000452442	1.09316	up	1	-0.0162966	normal	0.619721	0.637772	normal	0.102289
MD05G1277400	7.84185	199	6.73704	168	8.11257	205	12.6799	319	12.8066	326	13.9089	346	27.8062	704	22.6321	566	16.6327	414	12.3279	305	16.0915	404	15.0942	382	13.6484	343	15.4553	383	15.542	394	0.00225994	0.795216	normal	9.79532e-05	1.58443	up	7.95435e-07	0.937534	normal	5.10876e-10	0.979469	normal	0.221849	0.778348	normal	0.249033	-0.62079	normal	0.963026
MD05G1278200	75.5657	1992	96.906	2544	99.2238	2634	30.4994	795	34.2168	901	28.7185	749	47.5794	1245	27.9703	746	37.6494	992	15.6736	403	25.2727	663	32.5322	844	67.1515	1752	37.3179	964	78.1188	2048	6.36881e-14	-1.54922	down	1.97953e-06	-1.23852	down	1.87283e-14	-1.9022	down	0.0891145	-0.578461	normal	0.619108	0.298991	normal	0.388597	-0.638419	normal	0.0695119
MD05G1278500	16.6548	710	16.1926	693	14.1464	593	34.3523	1462	35.1913	1498	30.8786	1316	34.9931	1490	22.8235	984	28.1395	1212	33.5365	1438	32.0085	1376	29.4617	1259	36.7733	1564	34.1249	1460	35.4275	1511	3.07362e-09	1.10199	up	0.0022815	0.911133	normal	1.76717e-11	1.03478	up	7.09919e-23	1.19458	up	0.760633	-0.201783	normal	0.835703	0.150095	normal	0.707046
MD05G1282100	22.2976	265	25.4763	322	10.0621	123	7.6086	127	0.170048	4	2.5371	40	1.39986	34	0.586701	20	0.503183	16	0.258122	5	0.312849	8	0.252868	7	0.39206	12	0.057529	1	0.928557	23	0.0677058	-2.04619	normal	0.000241753	-3.31601	down	7.05685e-08	-5.14322	down	1.41532e-06	-4.29013	down	0.73297	-1.27462	normal	--	--	--	--
MD05G1282700	0.474671	15	0.272133	8	0.516212	15	0.962747	30	0.272695	8	0.309899	9	0.587926	19	0.284464	8	0.91849	27	1.55053	49	0.770916	23	0.927767	30	0.621524	19	0.919993	29	1.11705	36	--	--	--	--	--	--	0.0307627	1.42912	up	0.0319854	1.15335	up	0.944799	0.212351	normal	0.470574	0.924162	normal	0.904551
MD05G1283600	158.468	3093	128.575	2519	191.421	3695	96.2033	1854	99.2825	1930	75.6145	1457	72.3293	1405	110.59	2227	100.941	1994	65.8834	1272	76.5955	1499	72.2823	1408	81.4322	1578	71.4154	1372	70.6866	1376	0.00643374	-0.825748	normal	0.0512752	-0.69956	normal	4.91942e-06	-1.14932	down	8.94537e-06	-1.09477	down	0.877793	0.116438	normal	0.414361	-0.423673	normal	0.94417
MD05G1284000	15.2418	491	16.3954	524	12.7625	410	10.734	344	15.575	500	11.3489	363	7.24802	231	7.18283	235	7.10872	231	6.40336	202	5.33447	172	7.33279	234	7.92965	252	12.6974	402	8.75598	278	0.631981	-0.23717	normal	0.000492597	-1.00526	down	4.80253e-12	-1.22321	down	0.0147047	-0.602677	normal	0.188607	-0.779186	normal	0.809351	-0.191921	normal	0.234908
MD05G1284600	4.2845	104	2.43064	59	5.3723	129	5.15875	126	5.05632	122	2.20397	48	13.8282	351	10.7949	241	10.5445	229	5.10419	120	7.48146	170	5.4372	140	14.0585	333	19.1043	462	13.2129	331	1	0.0229022	normal	0.00052116	1.51775	up	0.183008	0.564237	normal	1.81002e-09	1.95657	up	0.0157185	1.48309	up	0.0362731	-0.92729	normal	1.12576e-05
MD05G1286400	1.38584	38	1.33121	37	0.760801	21	1.55387	43	1.94813	54	1.22525	34	2.60204	73	3.54502	101	2.98873	85	2.59882	73	1.85924	52	3.201	90	2.75287	77	2.40137	67	2.25365	63	0.674226	0.451276	normal	0.00384856	1.45812	up	0.00569605	1.16858	up	0.00148942	1.11934	up	0.340468	0.996936	normal	0.802238	-0.263884	normal	0.988864
MD05G1287300	4.8796	109	4.32575	97	3.54473	81	3.32598	72	1.64606	35	2.68323	58	2.97213	65	2.31769	50	2.19575	50	1.42698	30	2.18025	51	1.44175	31	1.72989	37	2.31177	51	1.8736	40	0.125769	-0.794915	normal	0.205636	-0.772406	normal	3.54041e-05	-1.35105	down	0.000129515	-1.15504	down	1	0.014006	normal	0.587843	-0.552896	normal	0.899481
MD05G1289300	895.859	11492	781.816	9463	812.042	9820	722.475	8937	917.435	11780	498.805	6007	706.966	9123	940.71	11139	714.632	8469	354.209	4415	363.367	4415	336.503	4290	268.24	3328	207.801	2550	290.371	3788	0.817002	-0.200981	normal	0.926557	-0.0726716	normal	7.75251e-15	-1.22429	down	5.87026e-23	-1.66026	down	0.894834	0.117428	normal	0.000391123	-1.12533	down	0.046042
MD05G1290600	2.58889	64	1.98245	48	2.30238	56	4.50008	109	5.32978	134	2.89917	70	6.84166	173	7.24378	172	6.69489	157	7.18684	176	7.81341	187	6.66184	167	9.33296	231	7.2339	179	7.66437	195	0.124867	0.900372	normal	2.17475e-05	1.60547	up	3.0463e-11	1.66326	up	2.74856e-17	1.85907	up	0.441606	0.693981	normal	0.932875	0.0840397	normal	0.721679
MD05G1291900	66.2788	1042	58.3243	903	76.5765	1181	49.1375	765	36.8127	568	48.3404	743	35.4745	543	67.1185	1047	53.4322	850	33.4422	524	43.027	679	29.1516	458	34.4986	533	27.708	435	28.6089	451	0.0150691	-0.58766	normal	0.579183	-0.330683	normal	2.39121e-05	-0.90614	normal	3.16638e-10	-1.12875	down	0.765499	0.248804	normal	0.496139	-0.549139	normal	0.73683
MD05G1292900	29.6977	1240	26.0008	1088	28.552	1176	47.7189	1989	41.8809	1746	31.8701	1329	32.4922	1359	24.3816	1018	27.7663	1154	49.087	2060	55.3701	2317	42.0524	1764	74.3096	3102	58.3335	2420	59.9481	2507	0.110899	0.534556	normal	0.964942	0.0373319	normal	1.26639e-06	0.815422	normal	4.31729e-11	1.20703	up	0.46911	-0.507697	normal	0.0214773	0.804531	normal	0.168389
MD05G1296400	14.2588	143	10.2082	99	14.8734	138	4.89425	47	2.87952	28	5.28789	50	3.47529	35	4.94346	46	4.46444	42	0.668204	6	2.04688	19	1.67599	16	2.39947	23	1.62973	15	2.0906	21	1.43044e-05	-1.60145	down	0.00017153	-1.60104	down	2.33705e-18	-3.20575	down	8.04366e-16	-2.67654	down	1	-0.00781567	normal	0.0321399	-1.58032	down	0.718468
MD05G1298000	1.19183	74	1.54751	97	0.99058	61	2.03756	126	2.86641	179	1.51273	94	1.82344	114	0.370992	23	0.663335	42	2.9656	187	1.442	91	2.54011	159	3.11558	193	3.2063	201	3.41374	213	0.265756	0.785352	normal	0.855111	-0.347878	normal	0.0772968	0.918733	normal	3.64655e-11	1.39835	up	0.476303	-1.14761	normal	0.242514	1.294	normal	0.327015
MD05G1299600	2.38172	62	1.76371	46	1.74991	45	3.36051	92	3.11632	82	4.85702	136	4.9479	145	0.705513	18	1.00765	29	5.15564	144	2.10451	60	4.37201	122	3.8988	111	3.38689	103	4.03236	119	0.0380626	1.02056	up	0.925042	0.353312	normal	0.0773879	1.09601	normal	4.8492e-05	1.13218	up	0.740463	-0.680876	normal	0.743746	0.77025	normal	0.996128
MD05G1303500	17.3516	897	12.3709	619	14.7844	750	11.6748	600	18.5262	958	10.3872	520	23.5848	1218	23.2791	1133	19.0933	942	33.202	1667	28.2035	1412	28.0216	1435	30.5693	1562	30.8938	1553	32.2119	1664	0.928585	-0.123053	normal	0.097678	0.56546	normal	2.3195e-10	0.999665	normal	3.00807e-19	1.08658	up	0.286366	0.676485	normal	0.345998	0.46081	normal	0.891655
MD05G1305700	0.72258	35	0.853688	41	1.16109	56	1.06346	52	0.385108	18	0.767025	37	1.07849	52	0.406837	20	0.889223	44	0.102967	5	0.119832	5	0.0898595	4	0.0385782	1	0	0	0.0671819	3	0.843159	-0.298513	normal	0.914661	-0.159981	normal	1.32306e-09	-3.2311	down	8.26667e-15	-5.03358	down	0.94895	0.129227	normal	0.00242111	-3.04411	down	--
MD05G1307500	3.65092	78	5.92677	124	5.64343	116	3.25749	69	2.8309	60	5.83615	122	4.08838	88	7.94304	162	6.57537	136	1.76281	37	3.42535	72	2.19055	46	2.18344	46	3.21227	67	1.93281	41	0.755286	-0.338951	normal	0.702924	0.306944	normal	0.0103928	-1.02985	down	0.00284408	-1.0356	down	0.54638	0.637499	normal	0.0286241	-1.31093	down	1
MD05G1308800	1.60418	36	1.09801	25	1.44684	32	1.58752	36	2.00458	45	2.30073	51	2.0296	46	2.3792	54	1.64618	37	2.52872	57	2.97145	68	2.16871	49	3.06562	69	3.04071	67	2.91015	66	0.616153	0.50678	normal	0.551666	0.585321	normal	0.0304688	0.90967	normal	0.00153924	1.12917	up	0.97197	0.0681704	normal	0.756132	0.350784	normal	0.838248
MD05G1309500	14.2474	45	13.0804	37	10.8423	31	12.3477	37	1.53907	4	5.91816	16	5.36727	17	4.5649	14	6.72868	19	2.91185	8	1.6784	5	2.52076	7	4.78291	14	1.9708	5	6.33595	20	0.399651	-0.981359	normal	0.161518	-1.15052	normal	2.62722e-06	-2.4931	down	0.00143186	-1.52382	down	--	--	--	--	--	--	--
MD05G1310300	35.3415	1036	35.9119	1032	44.336	1277	15.8276	459	15.8131	464	15.0312	429	13.5006	399	22.0487	616	17.9889	502	12.5188	364	10.2638	288	12.8463	374	10.7146	310	14.3515	408	12.2931	362	9.7936e-13	-1.30415	down	2.51392e-05	-1.11388	down	1.72168e-20	-1.69951	down	3.05042e-19	-1.62097	down	0.789806	0.180725	normal	0.197127	-0.559049	normal	0.923122
MD05G1312800	11.4432	588	11.2314	578	11.9534	593	8.46292	430	15.4877	775	6.01246	314	22.2887	1118	9.29066	466	11.251	573	28.7796	1469	21.9379	1105	23.1722	1179	41.7046	2091	45.2477	2322	44.3315	2226	0.87855	-0.209304	normal	0.7942	0.320606	normal	7.00598e-09	1.09879	up	1.69917e-56	1.9265	up	0.732904	0.515599	normal	0.20175	0.805352	normal	1.11091e-06
MD05G1314000	21.8717	1016	30.6246	1431	29.6366	1370	44.7911	2079	42.317	1978	71.7497	3352	54.1518	2510	65.9298	2829	77.585	3440	32.9816	1507	30.3002	1397	43.2632	2015	33.5662	1556	36.662	1684	21.0691	985	0.0921475	0.959207	normal	2.92589e-06	1.22846	up	0.250969	0.371713	normal	0.695286	0.15749	normal	0.71521	0.259736	normal	0.0177699	-0.830792	normal	0.853873
MD05G1317200	6.07529	61	5.86131	57	2.97315	28	8.68399	86	7.81074	78	6.93154	65	9.81363	99	0	0	1.02042	9	9.22587	91	1.64116	16	5.82665	58	9.59645	95	9.99653	96	10.8656	110	0.324038	0.652624	normal	0.92138	-0.409379	normal	0.905334	0.180729	normal	0.000302649	1.05416	up	0.616433	-1.07718	normal	0.884321	0.618701	normal	0.286128
MD05G1318100	19.807	786	21.6543	868	18.8457	751	12.0285	479	9.44479	373	13.6822	544	12.9279	507	9.20577	381	10.9452	450	8.4952	334	10.5071	429	10.8522	431	10.6088	422	11.4265	450	11.8996	467	0.000133875	-0.781856	normal	0.00488841	-0.819528	normal	1.23718e-10	-1.00413	down	1.09817e-10	-0.834398	normal	0.95806	-0.0474645	normal	0.82575	-0.158841	normal	0.694468
MD05G1318800	5.11557	53	8.86355	92	13.9755	142	51.6455	538	37.7054	393	31.4985	326	4.5563	48	9.36475	100	9.7249	106	14.6989	154	20.9756	223	14.7064	153	10.3978	106	9.62727	99	7.44899	78	1.10818e-05	2.13506	up	0.936834	-0.148665	normal	0.0665561	0.891462	normal	0.99991	-0.00906765	normal	1.69434e-05	-2.29237	down	0.0374875	1.06674	up	0.0184934
MD05G1318900	6.15472	78	5.37696	67	4.36963	53	3.43389	43	4.60578	58	3.39721	42	2.02511	25	3.01858	38	2.90674	36	3.30579	41	4.85804	61	4.81591	61	2.46026	31	1.71586	21	3.41746	43	0.577634	-0.467218	normal	0.140523	-0.973829	normal	0.577279	-0.274552	normal	0.00365916	-1.04896	down	0.653739	-0.516634	normal	0.427916	0.72428	normal	0.166811
MD05G1320800	0.444287	13	0.0722826	2	0.734291	21	0.75873	22	0.0991454	2	0.074235	2	0.462417	14	3.38441	96	3.66457	104	7.01017	207	1.78422	51	1.12894	33	2.13296	62	15.0132	438	5.13032	154	--	--	--	0.165205	2.59778	normal	0.200438	3.01861	normal	0.0411394	4.18986	up	0.325576	3.05742	normal	0.906938	0.450924	normal	0.785446
MD05G1322700	3.04096	135	4.0264	180	3.54174	157	1.83334	81	3.60038	160	1.53867	68	2.32491	103	1.79106	80	2.01323	91	5.19952	233	5.70609	258	4.70911	210	6.14424	274	8.56731	384	6.82454	301	0.414461	-0.608713	normal	0.108939	-0.757854	normal	0.0104292	0.576805	normal	1.34401e-05	1.03306	up	0.910861	-0.162248	normal	0.000179506	1.36125	up	0.159413
MD05G1323200	8.81991	28	2.46181	7	1.06027	3	4.87826	14	6.98954	22	17.9668	49	9.58142	31	10.4335	34	13.0647	39	21.5903	63	10.7869	33	17.1563	54	4.72022	14	7.77038	22	5.49126	18	0.64115	1.16019	normal	0.0543245	1.47602	normal	0.00416363	1.98502	up	--	--	--	0.834808	0.306767	normal	0.616405	0.533895	normal	0.0124038
MD05G1323500	15.1444	774	16.8417	861	18.9425	963	8.10692	414	2.12207	108	2.52155	129	4.01381	202	5.90812	305	3.47775	180	3.27753	166	4.44068	229	2.71774	139	3.66759	186	1.97808	101	4.95573	252	3.65336e-08	-1.99046	down	6.25688e-14	-1.89176	down	6.39688e-35	-2.2761	down	1.48599e-26	-2.258	down	0.972335	0.0929589	normal	0.698407	-0.357616	normal	1
MD05G1324300	72.8203	1934	82.4136	2133	90.8708	2382	57.6471	1508	28.8855	768	46.644	1194	32.7265	872	21.5377	556	28.7514	736	9.39623	242	8.86285	228	18.0452	475	20.6027	536	12.9765	332	29.3595	783	0.00221479	-0.890279	normal	7.56441e-10	-1.54885	down	1.55817e-44	-2.7652	down	4.41574e-20	-1.95489	down	0.49936	-0.667831	normal	0.0179127	-1.19098	down	0.513646
MD05G1325400	49.8023	920	61.1854	1105	60.2735	1126	24.1464	440	7.57045	140	22.7786	402	14.0166	257	7.05836	133	11.0437	202	1.85274	32	2.58505	47	3.88794	71	5.76032	104	2.49952	44	5.45045	101	2.28012e-09	-1.67799	down	1.90875e-21	-2.38565	down	1.53903e-92	-4.38678	down	3.95462e-73	-3.64988	down	0.606643	-0.716289	normal	0.00127183	-1.97604	down	0.558384
MD05G1328500	12.3823	482	10.9257	498	10.3214	447	16.4931	714	4.95762	210	8.46721	405	7.52002	362	4.98318	237	4.50684	232	2.84965	127	2.48191	130	3.18822	164	2.74885	130	2.76416	137	2.79845	134	0.970418	-0.0976638	normal	0.0171699	-0.753581	normal	2.864e-24	-1.75533	down	3.06058e-32	-1.82086	down	0.66882	-0.66371	normal	0.0396759	-0.975721	normal	0.965028
MD05G1329600	14.9674	899	15.3904	933	13.7157	829	10.8303	652	7.55193	452	10.4088	627	10.9786	653	6.28988	394	7.06952	438	6.87472	409	5.62692	346	6.59165	397	7.50707	451	7.63719	455	7.12262	424	0.00479397	-0.617164	normal	0.00498771	-0.815116	normal	5.67569e-15	-1.20219	down	6.58907e-15	-0.989972	normal	0.776385	-0.208003	normal	0.598344	-0.360503	normal	0.562852
MD05G1329700	0.480466	26	0.463441	26	0.265142	14	1.19559	66	0.900036	49	1.12897	63	1.13848	62	0.490706	28	0.87936	50	0.516065	28	0.417461	23	0.446642	24	0.288231	16	0.149074	8	0.330758	18	0.00920682	1.43452	up	0.147605	1.11056	normal	0.833589	0.190087	normal	--	--	--	0.772019	-0.334109	normal	0.321237	-0.894261	normal	0.365412
MD05G1331400	6.4006	319	6.98893	355	8.24458	411	6.28025	317	4.14174	207	7.4534	375	5.15884	253	2.51351	131	3.9721	207	3.63138	180	2.3111	119	3.70206	185	2.62681	133	2.85198	142	3.48069	170	0.682223	-0.268415	normal	0.00843638	-0.850024	normal	2.81843e-08	-1.15929	down	6.30401e-13	-1.27545	down	0.528789	-0.591866	normal	0.774925	-0.282521	normal	0.9297
MD05G1332100	3.284	183	3.47618	193	3.06934	165	6.01199	314	2.21266	113	3.28754	178	2.23728	117	2.15331	121	2.41282	132	1.51374	84	1.19796	66	1.89727	101	1.41733	78	1.67995	87	1.57086	83	0.938386	0.166141	normal	0.327974	-0.52168	normal	4.8509e-06	-1.10246	down	3.14421e-07	-1.1149	down	0.599418	-0.694941	normal	0.436774	-0.554804	normal	1
MD05G1335100	2.58896	82	3.32052	106	3.31969	103	3.13975	99	0.724219	22	5.59645	180	1.16252	36	0.81722	26	0.653086	21	0.132603	4	0.212508	6	0.0839151	2	0.387452	12	0.463445	14	0.55191	17	0.996968	0.0513294	normal	0.000159265	-1.78281	down	3.11319e-25	-4.59308	down	2.17039e-15	-2.74821	down	0.529762	-1.84231	normal	0.000820186	-2.78297	down	--
MD05G1335200	11.9142	1156	14.1103	1388	10.651	1029	8.01577	778	7.06668	679	6.61889	628	7.96326	773	4.69698	455	4.66705	454	6.6931	651	5.2298	508	6.92523	672	7.71465	752	7.18671	694	7.41533	715	0.000441754	-0.773629	normal	0.000660727	-1.06038	down	4.54636e-06	-0.958879	normal	5.54568e-05	-0.714547	normal	0.653615	-0.297564	normal	0.895764	0.128104	normal	0.431162
MD05G1336700	0.244853	5	0.69313	15	0.468448	10	0.328316	7	0.792472	17	0.286767	6	0.428389	9	0.207165	4	0.431988	9	1.62918	36	1.77176	40	1.66903	38	1.95581	44	1.46737	33	1.37679	31	--	--	--	--	--	--	0.000139227	1.93257	up	0.000185358	1.86033	up	--	--	--	0.00086313	2.37945	up	0.986432
MD05G1337400	3.19309	51	6.21671	97	3.82514	59	3.69527	58	3.98356	63	5.3559	84	18.1069	292	9.84915	154	19.9669	313	2.31083	36	2.05212	32	3.53329	56	2.93138	46	3.55995	56	2.35233	37	1	-0.0110728	normal	0.0022816	1.90109	up	0.221347	-0.733359	normal	0.25881	-0.56341	normal	0.0161695	1.90125	up	0.000119344	-2.60885	down	0.916752
MD05G1340800	0.645656	15	0.395735	9	0.324903	7	0.221988	5	0.79104	18	0.408196	9	0.445469	10	0.782889	17	0.56722	13	0.970682	23	1.29125	30	0.992165	23	0.514089	12	0.458123	11	0.81822	19	--	--	--	--	--	--	0.0317164	1.29959	up	--	--	--	--	--	--	0.435843	0.931488	normal	0.341739
MD05G1342500	3.20734	98	5.05623	155	5.75228	175	1.6734	51	2.79944	85	1.72128	52	2.66571	81	2.06775	65	2.1291	66	2.39161	73	2.51258	77	3.71411	114	4.66103	141	4.71968	144	6.16951	189	0.0262975	-1.18431	down	0.0314487	-0.986299	normal	0.124877	-0.691175	normal	0.693958	0.158024	normal	0.876129	0.185394	normal	0.744834	0.321282	normal	0.0130811
MD05G1343800	0.791087	25	1.59162	51	2.07891	67	1.88963	60	0.375599	12	1.35717	42	1.43665	45	4.57668e-08	0	7.6201e-05	0	3.04604e-05	0	0.000141033	0	0.357647	11	0.908162	29	2.66228	83	2.48733	79	0.899725	-0.321698	normal	0.385389	-1.64055	normal	0.000170645	-3.69558	down	0.596603	0.427039	normal	0.657092	-1.33225	normal	--	--	--	0.000562449
MD05G1345500	316.925	2801	250.022	2012	297.323	2516	232.878	2003	290.504	2599	213.785	1695	290.046	2554	412.634	3664	338.335	2824	413.268	3299	419.57	3623	389.178	3421	573.319	4724	551.584	4401	660.78	5872	0.735877	-0.21672	normal	0.490356	0.329444	normal	0.00288829	0.502673	normal	1.28543e-06	1.04304	up	0.466748	0.535726	normal	0.777272	0.199313	normal	0.0146896
MD05G1345800	4.77568	108	2.95259	66	5.00681	110	2.78172	62	4.873	110	0.241366	5	10.4825	239	2.7592	60	4.03697	89	14.9441	342	27.5064	616	25.1735	570	2.08326	47	2.95134	66	2.12273	48	0.699861	-0.679416	normal	0.824283	0.476056	normal	5.02325e-07	2.43372	up	0.0285689	-0.809404	normal	0.649671	1.13913	normal	0.00208345	1.98331	up	5.23272e-09
MD05G1348200	13.2257	472	16.3872	577	16.2371	576	23.9084	850	8.07981	288	21.3707	749	10.3477	369	9.95428	355	9.06586	320	6.88051	241	8.31506	295	9.16229	326	4.88949	172	5.99116	208	4.56086	162	0.899158	0.219748	normal	0.0730633	-0.611402	normal	3.43247e-08	-0.908626	normal	4.29096e-23	-1.5736	down	0.540022	-0.838738	normal	0.676252	-0.27122	normal	0.00691009
MD05G1349800	16.1247	567	15.9765	556	18.4993	638	15.8229	550	7.12109	251	8.32381	291	8.32178	297	4.65301	157	5.51516	188	4.65478	165	4.69856	161	4.83194	171	5.92203	207	3.82194	134	5.9743	213	0.201758	-0.68485	normal	6.68003e-08	-1.42931	down	2.79338e-28	-1.81934	down	2.03845e-29	-1.65745	down	0.568578	-0.753853	normal	0.675005	-0.363473	normal	0.852496
MD05G1351400	82.0325	3579	81.383	3514	46.0002	1947	111.17	4953	32.8447	1410	56.1113	2592	28.0157	1225	24.5658	864	22.6411	870	27.0291	1231	25.2432	1018	26.7057	1129	37.474	1631	34.1433	1508	36.8125	1668	1	-0.00844752	normal	0.00235494	-1.58515	down	0.00164669	-1.41452	down	0.0243272	-0.900573	normal	0.473157	-1.58378	normal	0.772927	0.196892	normal	0.00957897
MD05G1351600	0.925788	8	1.37669	14	1.45234	14	3.79367	40	5.04651	52	2.34145	23	2.13679	22	3.01845	31	3.4587	34	7.29605	74	9.2199	93	6.26154	65	9.93991	102	6.29089	63	9.49239	99	0.0295888	1.67919	up	0.140576	1.30028	normal	9.1128e-12	2.69454	up	1.26258e-10	2.88618	up	0.766614	-0.389791	normal	0.0121903	1.4209	up	0.867684
MD05G1355300	4.66739	77	9.6594	162	5.80581	101	7.55959	129	10.5134	184	7.06417	113	2.90462	50	6.6105	115	9.98193	167	11.1628	188	16.8537	289	17.7146	309	16.799	278	13.3471	217	13.9469	235	0.775889	0.32876	normal	1	-0.00738562	normal	0.00424632	1.21563	up	0.000105156	1.11423	up	0.786261	-0.345983	normal	0.0420352	1.24805	up	0.947415
MD05G1355700	6.2856	87	14.5667	200	15.2566	207	13.7208	188	20.1765	281	15.8814	216	4.49176	62	9.56661	134	16.8905	234	25.3714	344	34.8395	479	34.2089	468	35.3867	481	25.1879	338	20.0454	277	0.572066	0.474484	normal	0.936678	-0.173065	normal	1.98445e-05	1.39242	up	0.0139083	1.1618	up	0.567918	-0.657952	normal	0.00030994	1.59115	up	0.833166
MD05G1356900	2.46212	43	3.74821	63	10.4934	187	0.306401	5	0.170148	2	0.854052	14	0.376608	6	32.8024	596	29.0029	512	2.3487	38	0.338706	5	0.409217	7	0.276113	4	0.618315	10	0.0952107	1	0.118334	-3.8012	normal	0.462628	1.95488	normal	0.14797	-2.54701	normal	0.0186396	-4.27859	down	--	--	--	0.115234	-4.47055	normal	--
MD05G1357200	3.4789	42	4.66001	54	4.03959	48	5.49105	65	9.23882	112	2.03979	23	9.17737	110	7.93047	96	7.0567	84	12.9492	149	16.7481	199	11.8878	142	16.6371	195	21.4384	246	17.3186	208	0.831131	0.477169	normal	0.0485449	1.03691	up	6.79014e-10	1.77311	up	3.15128e-23	2.18259	up	0.648521	0.546711	normal	0.141964	0.762682	normal	0.200374
MD05G1358900	83.6031	167	58.1996	101	61.6783	107	63.0732	114	71.4026	144	59.993	94	78.025	156	213.789	419	132.975	232	108.888	187	130.375	235	127.638	248	167.322	299	145.504	238	136.141	275	0.956116	-0.089226	normal	0.331608	1.13203	normal	0.00267395	0.842938	normal	7.05374e-07	1.12482	up	0.482218	1.21232	normal	0.859899	-0.263786	normal	0.435423
MD05G1359500	27.3393	743	20.2347	530	21.3417	558	16.6199	445	9.25069	252	15.7242	416	15.4406	424	9.44108	242	9.47589	245	4.94139	132	6.83884	181	7.16125	195	9.5608	253	7.59177	203	8.95832	246	0.0996829	-0.715223	normal	0.013304	-0.981156	normal	1.84891e-10	-1.8439	down	1.89332e-07	-1.3727	down	0.778621	-0.275618	normal	0.276852	-0.837269	normal	0.102636
MD05G1360300	30.3571	1075	34.7228	1222	39.0158	1362	14.254	497	8.01154	282	9.85612	343	12.5096	440	9.44657	338	11.4198	403	7.70221	269	6.09325	214	7.74353	271	11.6827	406	7.42683	257	11.5678	406	1.89811e-15	-1.70134	down	1.53899e-10	-1.60479	down	5.78522e-36	-2.27325	down	2.1341e-20	-1.76399	down	0.916828	0.0873569	normal	0.121163	-0.641793	normal	0.3134
MD05G1362300	1.19339	28	1.0479	26	1.40198	34	1.46678	37	1.68156	40	1.34631	33	1.67146	39	0.85955	21	2.42229	60	3.1256	74	3.83618	94	3.47192	83	2.03317	49	1.89954	45	1.51083	36	0.816498	0.324592	normal	0.701084	0.473238	normal	1.36614e-05	1.51813	up	0.205003	0.573615	normal	0.93422	0.137319	normal	0.0770024	1.07055	normal	0.014496
MD05G1362500	46.6258	1277	41.7205	1148	44.5304	1177	56.4227	1525	24.5992	680	69.9474	1897	28.4575	772	25.8833	680	29.9296	818	19.402	539	18.3331	474	20.1555	545	12.0726	316	15.385	412	12.9933	355	0.906889	0.190343	normal	0.0460069	-0.639896	normal	2.97571e-15	-1.20354	down	2.65971e-43	-1.72383	down	0.525061	-0.838437	normal	0.216777	-0.537427	normal	0.0135627
MD05G1363600	1.32663	46	1.49345	52	3.05158	107	6.23851	218	6.8785	243	2.40118	84	4.45862	157	4.04301	142	6.9921	243	9.01607	314	7.24271	251	9.72506	340	5.86891	204	8.4979	293	6.31267	221	0.218893	1.41426	normal	0.0186574	1.42947	up	5.42985e-14	2.14775	up	2.48022e-07	1.81832	up	1	0.00345917	normal	0.0691045	0.745014	normal	0.50859
MD06G1001600	23.9802	1609	28.0349	2014	20.477	1500	17.6999	1418	15.7271	1155	19.2273	1317	18.9064	1327	15.4563	559	13.7758	584	19.8259	1532	17.6765	989	19.8064	1366	15.9037	1153	16.4118	1195	15.4393	1221	0.175232	-0.393855	normal	0.0392437	-1.02588	down	0.185134	-0.392864	normal	0.00407554	-0.51075	normal	0.511958	-0.64337	normal	0.493363	0.660181	normal	0.902814
MD06G1002100	285.037	6657	360.151	8279	368.479	8435	181.927	4205	149.654	3498	160.433	3667	159.827	3731	176.623	4099	196.358	4500	110.89	2558	126.262	2919	140.764	3287	176.172	4053	139.051	3193	161.689	3791	3.76227e-06	-1.03614	down	0.00217615	-0.895748	normal	7.06806e-16	-1.40907	down	1.72379e-10	-1.07128	down	0.869238	0.130888	normal	0.327792	-0.487362	normal	0.18549
MD06G1002600	15.9969	423	16.9057	453	18.136	489	9.69493	259	7.69324	204	24.6256	655	11.0153	292	7.61442	216	7.46623	211	7.12446	189	4.48466	124	5.95543	161	2.60726	69	3.43422	90	4.46302	117	0.878641	-0.286643	normal	0.00274221	-0.898149	normal	1.12242e-18	-1.52059	down	1.03367e-44	-2.29621	down	0.725834	-0.621377	normal	0.24317	-0.595281	normal	0.0829488
MD06G1002700	68.9828	2050	96.9219	2890	86.3091	2592	56.7326	1650	63.27	1820	77.6854	2285	42.2756	1235	50.0414	1468	48.6521	1440	38.1087	1110	32.5496	942	29.0938	840	17.6661	504	23.6232	677	21.1019	595	0.3293	-0.385685	normal	0.00391386	-0.835357	normal	4.98505e-09	-1.37507	down	1.89171e-16	-2.074	down	0.506651	-0.45958	normal	0.259	-0.512657	normal	0.00349128
MD06G1004700	21.3664	593	16.2017	441	15.3661	419	24.4697	670	14.0823	381	18.5546	507	23.0535	620	13.9971	408	17.9844	503	10.8297	290	6.5652	187	9.7156	270	6.69046	177	4.79561	140	4.84273	129	0.938654	0.104061	normal	0.892124	0.101243	normal	0.00121473	-0.954752	normal	5.42316e-09	-1.69326	down	0.997105	-0.0119967	normal	0.00518432	-1.02959	down	0.0720411
MD06G1006500	109.626	3156	123.451	3714	97.4519	2849	84.7835	2446	105.549	2962	100.189	2965	58.5001	1645	90.415	2764	79.9571	2354	60.7719	1700	69.9296	2121	77.616	2171	38.3027	1084	47.0223	1244	47.6828	1374	0.622635	-0.212573	normal	0.193836	-0.496363	normal	0.000193524	-0.691645	normal	3.41073e-14	-1.38209	down	0.652029	-0.293214	normal	0.820192	-0.169627	normal	0.000452825
MD06G1009400	42.7144	2186	34.4543	1649	35.5571	1694	37.183	1984	32.3291	1813	28.4952	1536	22.0349	1243	21.9618	544	20.0131	633	26.2966	1517	38.8896	1361	32.9805	1532	20.9224	1101	19.8755	1120	21.2513	1123	0.954668	-0.0492226	normal	0.0043073	-1.16608	down	0.131625	-0.320755	normal	0.000182293	-0.715329	normal	0.0239731	-1.12853	down	0.0549716	0.871723	normal	0.093408
MD06G1010100	11.7387	327	11.5466	295	16.8767	412	15.6071	420	17.0691	477	11.7497	329	13.0739	377	18.8294	485	15.8664	423	25.4813	677	32.0141	875	24.0733	690	22.744	559	20.9037	585	24.3859	647	0.653556	0.248456	normal	0.483113	0.340302	normal	2.57112e-07	1.12262	up	2.74308e-08	0.802735	normal	0.91973	0.0813848	normal	0.0179653	0.80862	normal	0.257978
MD06G1010200	5.02164	61	3.98313	47	4.00865	46	7.53497	90	6.71335	78	7.31955	85	10.8019	131	12.8536	154	14.4113	170	6.16676	72	7.29005	85	5.87075	70	8.97953	105	10.793	124	6.95998	83	0.223834	0.718845	normal	5.35317e-05	1.58893	up	0.151002	0.565653	normal	0.000325963	1.02866	up	0.312581	0.860883	normal	0.0357672	-0.997468	normal	0.314289
MD06G1010500	1.69436	8	0.804383	20	1.00058	18	1.31169	32	1.48146	29	1.9705	4	1.13953	27	1.86708	33	1.7245	35	2.09701	26	3.38636	38	1.91574	37	0.972885	20	2.82045	35	0.89414	19	0.861566	0.504512	normal	0.241049	1.07394	normal	0.0325899	1.14128	up	0.262379	0.696491	normal	0.668673	0.559235	normal	0.961139	0.0934574	normal	0.694473
MD06G1010900	59.888	2059	70.2666	2421	66.1872	2190	26.4681	913	10.4344	366	12.8205	440	12.9495	452	9.06871	304	9.99714	346	16.1889	559	14.1763	492	18.5049	640	13.087	460	10.4966	370	15.0302	529	8.21785e-17	-1.95099	down	3.76455e-25	-2.57098	down	3.24775e-38	-1.97411	down	7.95419e-68	-2.28426	down	0.646496	-0.628348	normal	0.118269	0.623195	normal	0.455669
MD06G1011000	9.15223	108	9.08172	123	10.1237	132	6.20438	98	5.31015	69	5.50555	80	4.88288	61	8.30384	106	5.92572	76	3.61495	53	5.03779	75	3.83774	58	4.29364	62	3.8649	51	3.69354	46	0.30944	-0.551929	normal	0.384292	-0.551889	normal	0.00110268	-0.958349	normal	1.14875e-05	-1.17986	down	1	-0.00813554	normal	0.696018	-0.380296	normal	0.854488
MD06G1012500	0.0968771	7	0.180129	15	0.272274	23	0.381684	30	0.535119	42	0.200495	17	0.379934	31	0.0852333	7	0.187892	15	0.721073	58	0.354716	28	0.477359	39	0.493457	40	0.303178	23	0.339362	28	0.422836	0.987347	normal	--	--	--	0.0247579	1.47921	up	0.0649108	1.028	normal	0.64909	-0.739114	normal	0.270375	1.24461	normal	0.745277
MD06G1016200	31.4038	702	34.6777	778	33.6615	745	21.9247	487	22.9264	511	23.2791	518	16.0505	358	11.2091	256	13.8077	313	22.6676	508	12.4278	279	15.7734	352	8.43081	186	14.2455	316	10.3392	230	0.0197101	-0.550838	normal	2.76825e-06	-1.23668	down	2.48341e-06	-0.960809	normal	1.15606e-31	-1.59411	down	0.244022	-0.696739	normal	0.732498	0.303318	normal	0.443536
MD06G1016500	128.313	3292	97.9051	2522	107.596	2740	78.2924	1997	71.7083	1831	72.4259	1855	48.639	1226	41.3213	1047	42.4667	1080	53.9463	1367	43.9991	1128	59.6594	1509	49.9952	1267	38.4754	973	46.5543	1181	0.0123703	-0.587356	normal	3.0726e-07	-1.32503	down	2.08614e-08	-1.0898	down	1.92655e-11	-1.31161	down	0.189987	-0.747843	normal	0.673236	0.261333	normal	0.642557
MD06G1020400	11.9918	233	7.73981	150	9.20058	177	6.42561	124	4.87481	94	4.64968	89	4.23133	81	3.88303	77	4.04608	79	7.32986	142	7.13042	139	6.8633	132	5.35606	102	6.47524	124	4.72668	91	0.0321047	-0.8642	normal	0.00121952	-1.21464	down	0.151271	-0.433755	normal	0.00853553	-0.811216	normal	0.698759	-0.359855	normal	0.1416	0.807011	normal	0.40743
MD06G1020900	17.8972	396	19.3018	429	11.9297	289	7.30787	175	5.99211	136	9.1478	219	2.43346	62	3.35791	68	3.40749	76	5.48746	110	3.94179	79	3.75714	93	3.08109	65	3.06596	73	4.66387	105	0.00139396	-1.06895	down	1.88869e-13	-2.40874	down	4.73595e-11	-1.97645	down	3.45536e-12	-2.1865	down	0.018115	-1.34855	down	0.59726	0.458752	normal	0.846049
MD06G1023900	17.0269	328	17.4574	333	25.2274	477	6.98107	132	4.01888	77	6.27489	118	5.87679	114	0.869172	16	2.26838	43	2.9655	57	1.82537	34	4.59156	88	6.32718	120	3.5191	67	7.63492	148	1.49064e-06	-1.79577	down	4.05204e-09	-2.69132	down	8.57336e-12	-2.66343	down	1.28281e-06	-1.75328	down	0.558952	-0.908016	normal	0.991979	0.0543841	normal	0.377861
MD06G1024000	35.6934	707	51.9657	1035	61.5773	1196	11.2395	222	11.9905	237	15.9488	313	11.3211	224	7.04632	140	8.87105	177	4.56111	89	5.79157	115	11.0374	218	17.8576	351	6.40885	125	14.2421	281	4.52073e-06	-1.92568	down	2.39869e-08	-2.41415	down	3.54631e-10	-2.79366	down	4.32453e-06	-1.94421	down	0.51625	-0.499822	normal	0.774522	-0.354243	normal	0.56352
MD06G1024300	0.803406	46	0.983562	59	0.714969	42	0.438924	25	0.706746	40	0.629547	38	0.299892	18	0.281401	16	0.168618	9	0.360911	22	0.267817	16	0.459172	26	0.570371	33	0.448195	25	0.539313	32	0.592402	-0.511107	normal	0.00604435	-1.74632	down	0.00760133	-1.19413	down	0.0973144	-0.696595	normal	0.408604	-1.24676	normal	0.704105	0.578771	normal	0.651124
MD06G1025300	4.20084	51	3.80465	43	5.08017	58	3.68272	43	5.79753	70	4.88758	57	10.7917	133	16.2546	182	12.5	141	7.90609	95	15.7069	181	11.7459	143	6.45178	76	11.9725	144	8.3689	104	0.911689	0.163082	normal	4.12833e-05	1.6117	up	0.00177972	1.46925	up	0.0116757	1.10118	up	0.0157185	1.43753	up	0.909	-0.116943	normal	0.785331
MD06G1026100	1.70874	105	1.95817	122	1.29996	81	1.26924	78	0.547245	33	0.764788	47	0.542403	33	0.32883	21	0.450548	28	0.436575	26	0.619508	39	0.698935	43	0.563921	34	0.536712	33	0.573501	35	0.0699988	-0.958274	normal	4.43375e-05	-1.88299	down	2.19495e-06	-1.50566	down	1.32226e-07	-1.58361	down	0.50539	-0.933017	normal	0.760949	0.402487	normal	0.985642
MD06G1027800	38.4085	686	31.1794	534	44.8346	745	61.6622	1063	23.9135	401	56.0576	951	40.8709	703	25.5317	458	28.0303	479	11.3513	191	8.92399	158	11.749	206	5.21972	92	7.40991	124	7.53644	130	0.834651	0.300934	normal	0.695485	-0.234497	normal	1.25574e-13	-1.81861	down	2.62723e-20	-2.49607	down	0.641515	-0.544175	normal	0.000153494	-1.5576	down	0.0146401
MD06G1027900	10.2481	408	8.6037	258	8.05704	228	6.16133	244	4.33713	85	3.08867	97	2.9231	115	13.8143	192	7.25742	96	7.34532	249	4.8179	124	6.22845	173	3.2483	76	4.14562	127	5.34008	146	0.267606	-1.06457	normal	0.0931095	-1.12322	normal	0.212987	-0.706607	normal	0.00643118	-1.34807	down	0.97906	-0.0644594	normal	0.712973	0.443704	normal	0.528545
MD06G1028600	8.814	252	9.3824	270	6.22033	180	9.37013	268	3.27343	93	23.3875	671	5.0944	144	1.62947	50	2.44632	73	1.21838	34	1.01435	29	1.79573	51	0.530548	15	0.941211	26	0.609937	17	0.857635	0.557543	normal	0.00390871	-1.36856	down	4.29429e-14	-2.6169	down	6.48579e-21	-3.58757	down	0.548579	-1.93584	normal	0.416546	-1.22264	normal	0.155132
MD06G1029100	10.2746	72	13.8247	92	13.9904	87	6.02059	40	6.57791	45	10.9751	72	9.24113	65	18.3185	114	6.55462	42	3.12547	21	3.71227	24	3.28413	23	5.16034	34	7.5637	51	4.3698	31	0.27301	-0.674937	normal	0.909306	-0.15592	normal	1.41294e-07	-1.87798	down	0.000600023	-1.10335	down	0.723861	0.509996	normal	0.151183	-1.69538	normal	0.251952
MD06G1029300	3.33016	116	3.39191	110	2.59331	96	5.43176	185	7.02346	247	5.5138	200	6.37518	235	6.82133	187	6.84838	221	7.63376	281	6.22034	198	7.84269	262	8.86389	315	8.64562	306	8.3275	288	0.00142706	0.975127	normal	0.00487512	1.02395	up	2.3091e-07	1.20778	up	2.54607e-17	1.50775	up	0.972465	0.0375262	normal	0.781551	0.210305	normal	0.361965
MD06G1029400	0.60033	21	0.686969	24	0.756144	26	0.366101	12	0.538215	18	0.340479	11	0.0920091	3	0.0999995	3	0.25032	8	0.336382	11	0.842904	29	1.25559	44	0.649925	22	0.660457	22	0.607514	21	0.505985	-0.789695	normal	0.00732734	-2.31649	down	0.827497	0.248825	normal	0.890108	-0.116723	normal	--	--	--	--	--	--	0.898364
MD06G1031700	1.54788	54	2.58975	92	2.6254	93	2.35957	82	0.712844	24	4.91619	172	2.04228	71	1.54772	57	2.22843	80	1.00462	35	0.381393	13	0.884104	31	1.86018	65	2.41582	84	2.36301	82	0.953794	0.220525	normal	0.874052	-0.173416	normal	0.000937474	-1.59206	down	0.943724	-0.0385356	normal	0.85974	-0.402118	normal	0.0202858	-1.3912	down	2.33149e-05
[truncated: 2,310 more rows]
[truncated: 15 more columns]

## Sheet: Upregulated DEGs
#ID	T01_T02_T03_vs_T04_T05_T06_DESeq_FDR	T01_T02_T03_vs_T04_T05_T06_DESeq_log2FC	T01_T02_T03_vs_T04_T05_T06_DESeq_(FDR_0.05_FC_2)_regulated	T01_T02_T03_vs_T07_T08_T09_DESeq_FDR	T01_T02_T03_vs_T07_T08_T09_DESeq_log2FC	T01_T02_T03_vs_T07_T08_T09_DESeq_(FDR_0.05_FC_2)_regulated	T01_T02_T03_vs_T10_T11_T12_DESeq_FDR	T01_T02_T03_vs_T10_T11_T12_DESeq_log2FC	T01_T02_T03_vs_T10_T11_T12_DESeq_(FDR_0.05_FC_2)_regulated	T01_T02_T03_vs_T13_T14_T15_DESeq_FDR	T01_T02_T03_vs_T13_T14_T15_DESeq_log2FC	T01_T02_T03_vs_T13_T14_T15_DESeq_(FDR_0.05_FC_2)_regulated	T04_T05_T06_vs_T07_T08_T09_DESeq_FDR	T04_T05_T06_vs_T07_T08_T09_DESeq_log2FC	T04_T05_T06_vs_T07_T08_T09_DESeq_(FDR_0.05_FC_2)_regulated	T07_T08_T09_vs_T10_T11_T12_DESeq_FDR	T07_T08_T09_vs_T10_T11_T12_DESeq_log2FC	T07_T08_T09_vs_T10_T11_T12_DESeq_(FDR_0.05_FC_2)_regulated	T10_T11_T12_vs_T13_T14_T15_DESeq_FDR	T10_T11_T12_vs_T13_T14_T15_DESeq_log2FC	T10_T11_T12_vs_T13_T14_T15_DESeq_(FDR_0.05_FC_2)_regulated
[truncated: 1,456 more rows]

[truncated: 2 more sheets: Downregulated DEGs, Legend]
