# Supplementary material for: Anthocyanin accumulation correlates with hormones in the fruit skin of ‘Red Delicious’ and its four generation bud sport mutants
Source: BMC Plant Biol. 2018 Dec 18;18:363. doi: 10.1186/s12870-018-1595-8 (PMC6299587; doi:10.1186/s12870-018-1595-8)
Supplement: Supplementary file 3 — Dataset S1. The 5-sample data set. Mean of the normalized expression value per transcript (FPKM fragments per kilobase of mapped reads) of the 33,191 transcripts at S2. (XLS 116 kb) [file 12870_2018_1595_MOESM3_ESM.xls]

## Sheet: cluster 1
#Kegg_pathway	ko_id	P-value	Corrected_P-value	Cluster_frequency	Genome_frequency	genes	rich_factor
Photosynthesis - antenna proteins	ko00196	1.52547e-10	1.23563e-08	10 out of 149 6.71140939597315%	34 out of 8672 0.392066420664207%	MD03G1218900;MD04G1151300;MD05G1289300;MD06G1195000;MD09G1134800;MD10G1265300;MD10G1265400;MD11G1236900;MD17G1113400;MD17G1123800	17.118
Terpenoid backbone biosynthesis	ko00900	1.44162e-08	1.16771e-06	12 out of 149 8.05369127516779%	83 out of 8672 0.95710332103321%	MD02G1256300;MD04G1069200;MD04G1245100;MD05G1143500;MD05G1362500;MD06G1070000;MD07G1064100;MD09G1128400;MD10G1340100;MD11G1036800;MD12G1220700;MD16G1201100	8.41465
Sulfur metabolism	ko00920	9.56847e-07	7.75046e-05	9 out of 149 6.04026845637584%	62 out of 8672 0.714944649446494%	MD05G1348200;MD08G1213100;MD09G1054200;MD10G1323000;MD11G1192000;MD12G1003900;MD15G1014100;MD15G1395600;MD16G1201400	8.44858
Synthesis and degradation of ketone bodies	ko00072	0.000741304	0.0600456	3 out of 149 2.01342281879195%	11 out of 8672 0.126845018450185%	MD04G1069200;MD06G1070000;MD09G1128400	15.8731
Butanoate metabolism	ko00650	0.00207019	0.167685	4 out of 149 2.68456375838926%	32 out of 8672 0.3690036900369%	MD04G1069200;MD06G1070000;MD09G1128400;MD15G1145900	7.27517
Circadian rhythm - plant	ko04712	0.00973021	0.788147	5 out of 149 3.35570469798658%	76 out of 8672 0.876383763837638%	MD01G1114400;MD04G1113200;MD05G1033400;MD07G1182500;MD10G1034200	3.82904
Galactose metabolism	ko00052	0.0101472	0.82192	6 out of 149 4.02684563758389%	107 out of 8672 1.23385608856089%	MD02G1025600;MD02G1066500;MD02G1068900;MD14G1070300;MD17G1030100;MD17G1048800	3.26363
Monoterpenoid biosynthesis	ko00902	0.0107495	0.870708	3 out of 149 2.01342281879195%	27 out of 8672 0.311346863468635%	MD01G1052700;MD06G1077500;MD06G1077700	6.46682
Glycolysis / Gluconeogenesis	ko00010	0.0117043	0.94805	9 out of 149 6.04026845637584%	215 out of 8672 2.47924354243542%	MD02G1066500;MD02G1068900;MD04G1160100;MD06G1121600;MD06G1177200;MD12G1173200;MD15G1154800;MD15G1280300;MD17G1048800	2.43634
C5-Branched dibasic acid metabolism	ko00660	0.0265946	1	2 out of 149 1.34228187919463%	15 out of 8672 0.172970479704797%	MD13G1222900;MD15G1145900	7.76018
Selenocompound metabolism	ko00450	0.0201579	1	3 out of 149 2.01342281879195%	34 out of 8672 0.392066420664207%	MD09G1054200;MD15G1014100;MD16G1201400	5.13541
Valine, leucine and isoleucine biosynthesis	ko00290	0.0217762	1	3 out of 149 2.01342281879195%	35 out of 8672 0.40359778597786%	MD05G1155100;MD13G1222900;MD15G1145900	4.98869
Lysine biosynthesis	ko00300	0.077837	1	2 out of 149 1.34228187919463%	27 out of 8672 0.311346863468635%	MD02G1201600;MD16G1017700	4.31121
Valine, leucine and isoleucine degradation	ko00280	0.0145865	1	5 out of 149 3.35570469798658%	84 out of 8672 0.968634686346863%	MD04G1069200;MD05G1179100;MD06G1070000;MD06G1177200;MD09G1128400	3.46437
Riboflavin metabolism	ko00740	0.280814	1	1 out of 149 0.671140939597315%	19 out of 8672 0.21909594095941%	MD07G1084500	3.06323
Flavonoid biosynthesis	ko00941	0.04146	1	4 out of 149 2.68456375838926%	76 out of 8672 0.876383763837638%	MD00G1088100;MD01G1118300;MD08G1168600;MD09G1226600	3.06323
Sesquiterpenoid and triterpenoid biosynthesis	ko00909	0.150173	1	2 out of 149 1.34228187919463%	40 out of 8672 0.461254612546125%	MD05G1056800;MD09G1168300	2.91007
Biosynthesis of unsaturated fatty acids	ko01040	0.0562316	1	4 out of 149 2.68456375838926%	84 out of 8672 0.968634686346863%	MD01G1154100;MD05G1179100;MD10G1014800;MD17G1212000	2.77149
alpha-Linolenic acid metabolism	ko00592	0.0355918	1	5 out of 149 3.35570469798658%	106 out of 8672 1.22232472324723%	MD00G1142600;MD05G1179100;MD07G1004600;MD15G1402800;MD16G1047500	2.74535
Degradation of aromatic compounds	ko01220	0.317334	1	1 out of 149 0.671140939597315%	22 out of 8672 0.253690036900369%	MD06G1121600	2.64552
Fatty acid degradation	ko00071	0.0645497	1	4 out of 149 2.68456375838926%	88 out of 8672 1.01476014760148%	MD05G1179100;MD06G1121600;MD06G1177200;MD09G1128400	2.64552
Carotenoid biosynthesis	ko00906	0.107843	1	3 out of 149 2.01342281879195%	67 out of 8672 0.77260147601476%	MD01G1208300;MD11G1178400;MD14G1105700	2.60603
Limonene and pinene degradation	ko00903	0.329093	1	1 out of 149 0.671140939597315%	23 out of 8672 0.265221402214022%	MD06G1177200	2.53049
Glycine, serine and threonine metabolism	ko00260	0.0477842	1	5 out of 149 3.35570469798658%	115 out of 8672 1.32610701107011%	MD05G1088400;MD12G1246700;MD15G1280300;MD16G1017700;MD17G1143900	2.53049
Stilbenoid, diarylheptanoid and gingerol biosynthesis	ko00945	0.186862	1	2 out of 149 1.34228187919463%	46 out of 8672 0.530442804428044%	MD00G1088100;MD09G1226600	2.53049
Thiamine metabolism	ko00730	0.340651	1	1 out of 149 0.671140939597315%	24 out of 8672 0.276752767527675%	MD11G1305700	2.42506
Amino sugar and nucleotide sugar metabolism	ko00520	0.0223986	1	8 out of 149 5.36912751677852%	201 out of 8672 2.31780442804428%	MD01G1213100;MD01G1213300;MD02G1066500;MD02G1120300;MD04G1069500;MD11G1270500;MD13G1186100;MD17G1122900	2.31647
Nicotinate and nicotinamide metabolism	ko00760	0.363177	1	1 out of 149 0.671140939597315%	26 out of 8672 0.299815498154982%	MD02G1174500	2.23851
Diterpenoid biosynthesis	ko00904	0.230993	1	2 out of 149 1.34228187919463%	53 out of 8672 0.611162361623616%	MD05G1207000;MD10G1194100	2.19628
Lysine degradation	ko00310	0.237364	1	2 out of 149 1.34228187919463%	54 out of 8672 0.622693726937269%	MD06G1177200;MD09G1128400	2.15561
Tryptophan metabolism	ko00380	0.237364	1	2 out of 149 1.34228187919463%	54 out of 8672 0.622693726937269%	MD06G1177200;MD09G1128400	2.15561
Fatty acid metabolism	ko01212	0.0631682	1	6 out of 149 4.02684563758389%	164 out of 8672 1.89114391143911%	MD01G1154100;MD05G1179100;MD09G1128400;MD10G1014800;MD10G1264200;MD17G1212000	2.12932
2-Oxocarboxylic acid metabolism	ko01210	0.126629	1	4 out of 149 2.68456375838926%	112 out of 8672 1.29151291512915%	MD05G1155100;MD13G1222900;MD15G1145900;MD16G1017700	2.07862
Citrate cycle (TCA cycle)	ko00020	0.129629	1	4 out of 149 2.68456375838926%	113 out of 8672 1.3030442804428%	MD03G1292300;MD13G1095200;MD16G1096300;MD16G1154000	2.06022
Peroxisome	ko04146	0.0790859	1	6 out of 149 4.02684563758389%	174 out of 8672 2.00645756457565%	MD05G1096500;MD05G1179100;MD07G1240700;MD10G1284100;MD12G1220700;MD13G1217400	2.00694
Pentose phosphate pathway	ko00030	0.20123	1	3 out of 149 2.01342281879195%	90 out of 8672 1.03782287822878%	MD01G1233600;MD02G1068900;MD15G1154800	1.94004
Brassinosteroid biosynthesis	ko00905	0.436164	1	1 out of 149 0.671140939597315%	33 out of 8672 0.380535055350553%	MD13G1033900	1.76368
Biotin metabolism	ko00780	0.436164	1	1 out of 149 0.671140939597315%	33 out of 8672 0.380535055350553%	MD10G1264200	1.76368
Carbon metabolism	ko01200	0.0449095	1	13 out of 149 8.7248322147651%	449 out of 8672 5.17758302583026%	MD00G1068500;MD01G1233600;MD02G1066500;MD02G1068900;MD03G1292300;MD05G1088400;MD06G1006500;MD09G1128400;MD09G1252100;MD15G1154800;MD15G1280300;MD16G1042700;MD17G1143900	1.68512
Phenylpropanoid biosynthesis	ko00940	0.0662311	1	11 out of 149 7.38255033557047%	384 out of 8672 4.4280442804428%	MD00G1088100;MD01G1162100;MD02G1153000;MD07G1161100;MD09G1226600;MD11G1004100;MD11G1027500;MD12G1116700;MD15G1008100;MD17G1092400;MD17G1222400	1.66723
Histidine metabolism	ko00340	0.455447	1	1 out of 149 0.671140939597315%	35 out of 8672 0.40359778597786%	MD06G1177200	1.6629
Carbon fixation in photosynthetic organisms	ko00710	0.227582	1	4 out of 149 2.68456375838926%	142 out of 8672 1.63745387453875%	MD00G1068500;MD06G1006500;MD09G1252100;MD16G1042700	1.63947
Glyoxylate and dicarboxylate metabolism	ko00630	0.283692	1	3 out of 149 2.01342281879195%	108 out of 8672 1.24538745387454%	MD09G1128400;MD09G1252100;MD16G1042700	1.6167
Ascorbate and aldarate metabolism	ko00053	0.358037	1	2 out of 149 1.34228187919463%	73 out of 8672 0.841789667896679%	MD03G1108300;MD06G1177200	1.59456
Glutathione metabolism	ko00480	0.222002	1	5 out of 149 3.35570469798658%	188 out of 8672 2.16789667896679%	MD00G1136300;MD02G1236100;MD03G1108300;MD13G1082200;MD16G1081100	1.54791
Pyruvate metabolism	ko00620	0.280275	1	4 out of 149 2.68456375838926%	156 out of 8672 1.79889298892989%	MD03G1292300;MD05G1155100;MD06G1177200;MD09G1128400	1.49234
Biosynthesis of amino acids	ko01230	0.133969	1	11 out of 149 7.38255033557047%	439 out of 8672 5.06226937269373%	MD02G1068900;MD02G1201600;MD05G1088400;MD05G1155100;MD09G1054200;MD12G1246700;MD13G1222900;MD15G1145900;MD15G1280300;MD16G1017700;MD17G1143900	1.45835
Linoleic acid metabolism	ko00591	0.500835	1	1 out of 149 0.671140939597315%	40 out of 8672 0.461254612546125%	MD07G1004600	1.45503
Phenylalanine metabolism	ko00360	0.280141	1	5 out of 149 3.35570469798658%	206 out of 8672 2.37546125461255%	MD00G1088100;MD01G1162100;MD11G1004100;MD12G1116700;MD17G1092400	1.41265
Fatty acid biosynthesis	ko00061	0.436835	1	2 out of 149 1.34228187919463%	86 out of 8672 0.99169741697417%	MD10G1014800;MD10G1264200	1.35352
Ether lipid metabolism	ko00565	0.558133	1	1 out of 149 0.671140939597315%	47 out of 8672 0.541974169741697%	MD04G1069600	1.23833
Glycerophospholipid metabolism	ko00564	0.438014	1	3 out of 149 2.01342281879195%	141 out of 8672 1.62592250922509%	MD04G1069600;MD05G1034200;MD06G1226700	1.23833
Propanoate metabolism	ko00640	0.58789	1	1 out of 149 0.671140939597315%	51 out of 8672 0.58809963099631%	MD09G1128400	1.1412
Starch and sucrose metabolism	ko00500	0.415981	1	8 out of 149 5.36912751677852%	413 out of 8672 4.76245387453875%	MD02G1066500;MD06G1113500;MD07G1287700;MD08G1006000;MD11G1027500;MD13G1186100;MD16G1231500;MD17G1122900	1.12739
Photosynthesis	ko00195	0.536698	1	2 out of 149 1.34228187919463%	104 out of 8672 1.19926199261993%	MD13G1106700;MD17G1079700	1.11926
Pantothenate and CoA biosynthesis	ko00770	0.595012	1	1 out of 149 0.671140939597315%	52 out of 8672 0.599630996309963%	MD15G1145900	1.11926
Arginine and proline metabolism	ko00330	0.529963	1	3 out of 149 2.01342281879195%	162 out of 8672 1.86808118081181%	MD01G1174400;MD06G1177200;MD15G1293300	1.0778
Fructose and mannose metabolism	ko00051	0.623832	1	2 out of 149 1.34228187919463%	122 out of 8672 1.40682656826568%	MD02G1066500;MD02G1068900	0.95412
Purine metabolism	ko00230	0.60903	1	5 out of 149 3.35570469798658%	306 out of 8672 3.52859778597786%	MD04G1113300;MD12G1003900;MD15G1014100;MD15G1382400;MD16G1201400	0.951002
Nitrogen metabolism	ko00910	0.688283	1	1 out of 149 0.671140939597315%	67 out of 8672 0.77260147601476%	MD01G1174400	0.868677
Steroid biosynthesis	ko00100	0.724171	1	1 out of 149 0.671140939597315%	74 out of 8672 0.853321033210332%	MD05G1056800	0.786505
Tyrosine metabolism	ko00350	0.728951	1	1 out of 149 0.671140939597315%	75 out of 8672 0.864852398523985%	MD06G1121600	0.776018
Cysteine and methionine metabolism	ko00270	0.743533	1	2 out of 149 1.34228187919463%	153 out of 8672 1.76429889298893%	MD09G1054200;MD16G1017700	0.760802
Protein export	ko03060	0.768432	1	1 out of 149 0.671140939597315%	84 out of 8672 0.968634686346863%	MD02G1006600	0.692873
beta-Alanine metabolism	ko00410	0.768432	1	1 out of 149 0.671140939597315%	84 out of 8672 0.968634686346863%	MD06G1177200	0.692873
Plant-pathogen interaction	ko04626	0.841896	1	4 out of 149 2.68456375838926%	340 out of 8672 3.92066420664207%	MD11G1059400;MD13G1151300;MD13G1184700;MD14G1113700	0.684722
N-Glycan biosynthesis	ko00510	0.795142	1	1 out of 149 0.671140939597315%	91 out of 8672 1.04935424354244%	MD07G1198100	0.639575
Glycerolipid metabolism	ko00561	0.825034	1	1 out of 149 0.671140939597315%	100 out of 8672 1.15313653136531%	MD06G1177200	0.582013
Alanine, aspartate and glutamate metabolism	ko00250	0.834001	1	1 out of 149 0.671140939597315%	103 out of 8672 1.18773062730627%	MD01G1174400	0.565062
Inositol phosphate metabolism	ko00562	0.839724	1	1 out of 149 0.671140939597315%	105 out of 8672 1.21079335793358%	MD00G1040900	0.554298
Phosphatidylinositol signaling system	ko04070	0.847943	1	1 out of 149 0.671140939597315%	108 out of 8672 1.24538745387454%	MD13G1151300	0.538901
Ubiquitin mediated proteolysis	ko04120	0.950131	1	2 out of 149 1.34228187919463%	271 out of 8672 3.125%	MD07G1283900;MD15G1113900	0.42953
Endocytosis	ko04144	0.956985	1	2 out of 149 1.34228187919463%	281 out of 8672 3.24031365313653%	MD04G1069600;MD05G1307500	0.414244
Plant hormone signal transduction	ko04075	0.984505	1	3 out of 149 2.01342281879195%	445 out of 8672 5.13145756457565%	MD06G1182400;MD07G1117400;MD15G1346400	0.392369
Ribosome	ko03010	0.994319	1	4 out of 149 2.68456375838926%	609 out of 8672 7.02260147601476%	MD10G1267800;MD12G1028700;MD15G1146300;MD15G1435700	0.382275
Phagosome	ko04145	0.934671	1	1 out of 149 0.671140939597315%	156 out of 8672 1.79889298892989%	MD15G1398700	0.373086
Cyanoamino acid metabolism	ko00460	0.943277	1	1 out of 149 0.671140939597315%	164 out of 8672 1.89114391143911%	MD11G1027500	0.354886
Pentose and glucuronate interconversions	ko00040	0.958006	1	1 out of 149 0.671140939597315%	181 out of 8672 2.08717712177122%	MD06G1177200	0.321554
RNA degradation	ko03018	0.972067	1	1 out of 149 0.671140939597315%	204 out of 8672 2.35239852398524%	MD02G1068900	0.285301
Oxidative phosphorylation	ko00190	0.987461	1	1 out of 149 0.671140939597315%	249 out of 8672 2.87130996309963%	MD17G1215700	0.23374
Protein processing in endoplasmic reticulum	ko04141	0.999601	1	1 out of 149 0.671140939597315%	440 out of 8672 5.07380073800738%	MD07G1283900	0.132276

## Sheet: cluster 2
#Kegg_pathway	ko_id	P-value	Corrected_P-value	Cluster_frequency	Genome_frequency	genes	rich_factor
Plant hormone signal transduction	ko04075	2.96534e-05	0.00169024	12 out of 58 20.6896551724138%	445 out of 8672 5.13145756457565%	MD00G1033700;MD01G1149100;MD02G1057200;MD06G1046300;MD07G1215900;MD09G1202300;MD10G1061300;MD10G1192900;MD15G1014200;MD15G1075800;MD15G1191800;MD15G1195800	4.03193
Flavonoid biosynthesis	ko00941	0.000144373	0.00822928	5 out of 58 8.62068965517241%	76 out of 8672 0.876383763837638%	MD04G1003300;MD06G1201700;MD08G1243000;MD13G1285100;MD14G1210700	9.83666
Flavone and flavonol biosynthesis	ko00944	0.000261528	0.0149071	2 out of 58 3.44827586206897%	4 out of 8672 0.0461254612546125%	MD06G1201700;MD14G1210700	74.7586
Phenylalanine metabolism	ko00360	0.00241759	0.137803	6 out of 58 10.3448275862069%	206 out of 8672 2.37546125461255%	MD01G1162400;MD01G1236300;MD04G1096200;MD05G1345800;MD08G1117400;MD13G1246700	4.35487
Phenylpropanoid biosynthesis	ko00940	0.00377861	0.215381	8 out of 58 13.7931034482759%	384 out of 8672 4.4280442804428%	MD01G1162400;MD01G1236300;MD04G1096200;MD05G1312800;MD05G1345800;MD06G1229100;MD08G1243000;MD13G1246700	3.11494
Circadian rhythm - plant	ko04712	0.0141358	0.80574	3 out of 58 5.17241379310345%	76 out of 8672 0.876383763837638%	MD04G1003300;MD13G1285100;MD16G1018000	5.902
Other glycan degradation	ko00511	0.0169611	0.966784	2 out of 58 3.44827586206897%	30 out of 8672 0.345940959409594%	MD10G1099200;MD15G1206800	9.96782
Glycosphingolipid biosynthesis - ganglio series	ko00604	0.0330041	1	1 out of 58 1.72413793103448%	5 out of 8672 0.0576568265682657%	MD15G1206800	29.9034
Riboflavin metabolism	ko00740	0.119826	1	1 out of 58 1.72413793103448%	19 out of 8672 0.21909594095941%	MD14G1240300	7.86933
Glycosaminoglycan degradation	ko00531	0.131586	1	1 out of 58 1.72413793103448%	21 out of 8672 0.242158671586716%	MD15G1206800	7.11987
Zeatin biosynthesis	ko00908	0.165949	1	1 out of 58 1.72413793103448%	27 out of 8672 0.311346863468635%	MD08G1071200	5.53768
Brassinosteroid biosynthesis	ko00905	0.198975	1	1 out of 58 1.72413793103448%	33 out of 8672 0.380535055350553%	MD02G1137700	4.53083
Isoquinoline alkaloid biosynthesis	ko00950	0.198975	1	1 out of 58 1.72413793103448%	33 out of 8672 0.380535055350553%	MD08G1117400	4.53083
Sesquiterpenoid and triterpenoid biosynthesis	ko00909	0.235883	1	1 out of 58 1.72413793103448%	40 out of 8672 0.461254612546125%	MD10G1064900	3.73793
Arginine and proline metabolism	ko00330	0.0228022	1	4 out of 58 6.89655172413793%	162 out of 8672 1.86808118081181%	MD07G1204500;MD08G1117400;MD14G1002500;MD17G1070700	3.69178
Stilbenoid, diarylheptanoid and gingerol biosynthesis	ko00945	0.266184	1	1 out of 58 1.72413793103448%	46 out of 8672 0.530442804428044%	MD08G1243000	3.25037
Alanine, aspartate and glutamate metabolism	ko00250	0.150921	1	2 out of 58 3.44827586206897%	103 out of 8672 1.18773062730627%	MD08G1117400;MD14G1002500	2.90325
Galactose metabolism	ko00052	0.160281	1	2 out of 58 3.44827586206897%	107 out of 8672 1.23385608856089%	MD05G1363600;MD15G1206800	2.79471
Tropane, piperidine and pyridine alkaloid biosynthesis	ko00960	0.304755	1	1 out of 58 1.72413793103448%	54 out of 8672 0.622693726937269%	MD08G1117400	2.76884
ABC transporters	ko02010	0.309434	1	1 out of 58 1.72413793103448%	55 out of 8672 0.634225092250922%	MD09G1265000	2.7185
Pyrimidine metabolism	ko00240	0.0631303	1	4 out of 58 6.89655172413793%	225 out of 8672 2.59455719557196%	MD04G1025300;MD06G1105400;MD06G1198900;MD10G1153100	2.65808
Starch and sucrose metabolism	ko00500	0.0195187	1	7 out of 58 12.0689655172414%	413 out of 8672 4.76245387453875%	MD05G1312800;MD06G1044200;MD06G1229100;MD08G1027900;MD10G1192000;MD11G1082200;MD17G1141200	2.53419
Pentose and glucuronate interconversions	ko00040	0.120379	1	3 out of 58 5.17241379310345%	181 out of 8672 2.08717712177122%	MD06G1161400;MD14G1167100;MD16G1106400	2.47819
Sphingolipid metabolism	ko00600	0.345769	1	1 out of 58 1.72413793103448%	63 out of 8672 0.726476014760148%	MD15G1206800	2.37329
Base excision repair	ko03410	0.363225	1	1 out of 58 1.72413793103448%	67 out of 8672 0.77260147601476%	MD10G1218500	2.2316
Amino sugar and nucleotide sugar metabolism	ko00520	0.150838	1	3 out of 58 5.17241379310345%	201 out of 8672 2.31780442804428%	MD08G1027900;MD10G1192000;MD17G1141200	2.2316
Nitrogen metabolism	ko00910	0.363225	1	1 out of 58 1.72413793103448%	67 out of 8672 0.77260147601476%	MD14G1002500	2.2316
Ubiquinone and other terpenoid-quinone biosynthesis	ko00130	0.376016	1	1 out of 58 1.72413793103448%	70 out of 8672 0.80719557195572%	MD01G1236300	2.13596
Carbon fixation in photosynthetic organisms	ko00710	0.245507	1	2 out of 58 3.44827586206897%	142 out of 8672 1.63745387453875%	MD08G1117400;MD13G1041900	2.10588
Steroid biosynthesis	ko00100	0.392679	1	1 out of 58 1.72413793103448%	74 out of 8672 0.853321033210332%	MD10G1064900	2.0205
Tyrosine metabolism	ko00350	0.396776	1	1 out of 58 1.72413793103448%	75 out of 8672 0.864852398523985%	MD08G1117400	1.99356
Cyanoamino acid metabolism	ko00460	0.300248	1	2 out of 58 3.44827586206897%	164 out of 8672 1.89114391143911%	MD05G1312800;MD06G1229100	1.82338
Biosynthesis of unsaturated fatty acids	ko01040	0.432446	1	1 out of 58 1.72413793103448%	84 out of 8672 0.968634686346863%	MD13G1127300	1.77997
Fatty acid degradation	ko00071	0.447626	1	1 out of 58 1.72413793103448%	88 out of 8672 1.01476014760148%	MD13G1127300	1.69906
Pentose phosphate pathway	ko00030	0.455066	1	1 out of 58 1.72413793103448%	90 out of 8672 1.03782287822878%	MD05G1363600	1.6613
Phenylalanine, tyrosine and tryptophan biosynthesis	ko00400	0.462407	1	1 out of 58 1.72413793103448%	92 out of 8672 1.06088560885609%	MD08G1117400	1.62519
Photosynthesis	ko00195	0.504457	1	1 out of 58 1.72413793103448%	104 out of 8672 1.19926199261993%	MD03G1212800	1.43767
alpha-Linolenic acid metabolism	ko00592	0.511143	1	1 out of 58 1.72413793103448%	106 out of 8672 1.22232472324723%	MD13G1127300	1.41054
Glyoxylate and dicarboxylate metabolism	ko00630	0.517741	1	1 out of 58 1.72413793103448%	108 out of 8672 1.24538745387454%	MD13G1041900	1.38442
2-Oxocarboxylic acid metabolism	ko01210	0.530676	1	1 out of 58 1.72413793103448%	112 out of 8672 1.29151291512915%	MD08G1117400	1.33498
DNA replication	ko03030	0.558545	1	1 out of 58 1.72413793103448%	121 out of 8672 1.39529520295203%	MD06G1105400	1.23568
Fructose and mannose metabolism	ko00051	0.561539	1	1 out of 58 1.72413793103448%	122 out of 8672 1.40682656826568%	MD05G1363600	1.22555
Biosynthesis of amino acids	ko01230	0.568615	1	3 out of 58 5.17241379310345%	439 out of 8672 5.06226937269373%	MD05G1363600;MD07G1204500;MD08G1117400	1.02176
Carbon metabolism	ko01200	0.584191	1	3 out of 58 5.17241379310345%	449 out of 8672 5.17758302583026%	MD05G1363600;MD08G1117400;MD13G1041900	0.999002
Cysteine and methionine metabolism	ko00270	0.645081	1	1 out of 58 1.72413793103448%	153 out of 8672 1.76429889298893%	MD08G1117400	0.977237
Phagosome	ko04145	0.652282	1	1 out of 58 1.72413793103448%	156 out of 8672 1.79889298892989%	MD05G1106800	0.958444
Fatty acid metabolism	ko01212	0.67079	1	1 out of 58 1.72413793103448%	164 out of 8672 1.89114391143911%	MD13G1127300	0.91169
Peroxisome	ko04146	0.692567	1	1 out of 58 1.72413793103448%	174 out of 8672 2.00645756457565%	MD13G1127300	0.859294
Glutathione metabolism	ko00480	0.720695	1	1 out of 58 1.72413793103448%	188 out of 8672 2.16789667896679%	MD17G1272100	0.795304
RNA degradation	ko03018	0.749753	1	1 out of 58 1.72413793103448%	204 out of 8672 2.35239852398524%	MD05G1363600	0.732928
Glycolysis / Gluconeogenesis	ko00010	0.767985	1	1 out of 58 1.72413793103448%	215 out of 8672 2.47924354243542%	MD05G1363600	0.695429
Endocytosis	ko04144	0.85294	1	1 out of 58 1.72413793103448%	281 out of 8672 3.24031365313653%	MD01G1129700	0.53209
Purine metabolism	ko00230	0.876383	1	1 out of 58 1.72413793103448%	306 out of 8672 3.52859778597786%	MD06G1105400	0.488618
Plant-pathogen interaction	ko04626	0.902468	1	1 out of 58 1.72413793103448%	340 out of 8672 3.92066420664207%	MD05G1080100	0.439757
Protein processing in endoplasmic reticulum	ko04141	0.9517	1	1 out of 58 1.72413793103448%	440 out of 8672 5.07380073800738%	MD01G1129700	0.339812
Spliceosome	ko03040	0.953378	1	1 out of 58 1.72413793103448%	445 out of 8672 5.13145756457565%	MD01G1129700	0.335994
Ribosome	ko03010	0.985559	1	1 out of 58 1.72413793103448%	609 out of 8672 7.02260147601476%	MD07G1237500	0.245513

## Sheet: cluster 3
#Kegg_pathway	ko_id	P-value	Corrected_P-value	Cluster_frequency	Genome_frequency	genes	rich_factor
Flavonoid biosynthesis	ko00941	3.09215e-11	1.66976e-09	10 out of 55 18.1818181818182%	76 out of 8672 0.876383763837638%	MD02G1132200;MD03G1001100;MD04G1003000;MD04G1003400;MD06G1071600;MD07G1186300;MD08G1121600;MD08G1242900;MD15G1024100;MD15G1436500	20.7464
Circadian rhythm - plant	ko04712	0.00132468	0.0715328	4 out of 55 7.27272727272727%	76 out of 8672 0.876383763837638%	MD01G1228200;MD04G1003000;MD04G1003400;MD07G1299100	8.29856
Glutathione metabolism	ko00480	0.00657074	0.35482	5 out of 55 9.09090909090909%	188 out of 8672 2.16789667896679%	MD05G1210100;MD05G1210200;MD05G1210600;MD10G1172300;MD16G1182500	4.19342
Limonene and pinene degradation	ko00903	0.00917497	0.495448	2 out of 55 3.63636363636364%	23 out of 8672 0.265221402214022%	MD00G1029200;MD13G1090800	13.7107
Fatty acid degradation	ko00071	0.0181249	0.978742	3 out of 55 5.45454545454545%	88 out of 8672 1.01476014760148%	MD00G1029200;MD04G1155700;MD13G1090800	5.37521
Histidine metabolism	ko00340	0.0205572	1	2 out of 55 3.63636363636364%	35 out of 8672 0.40359778597786%	MD00G1029200;MD13G1090800	9.00987
Riboflavin metabolism	ko00740	0.113977	1	1 out of 55 1.81818181818182%	19 out of 8672 0.21909594095941%	MD09G1247800	8.29856
Stilbenoid, diarylheptanoid and gingerol biosynthesis	ko00945	0.0342139	1	2 out of 55 3.63636363636364%	46 out of 8672 0.530442804428044%	MD08G1242900;MD15G1436500	6.85534
Zeatin biosynthesis	ko00908	0.158059	1	1 out of 55 1.81818181818182%	27 out of 8672 0.311346863468635%	MD08G1134000	5.83973
Lysine degradation	ko00310	0.0458153	1	2 out of 55 3.63636363636364%	54 out of 8672 0.622693726937269%	MD00G1029200;MD13G1090800	5.83973
Tryptophan metabolism	ko00380	0.0458153	1	2 out of 55 3.63636363636364%	54 out of 8672 0.622693726937269%	MD00G1029200;MD13G1090800	5.83973
Brassinosteroid biosynthesis	ko00905	0.1897	1	1 out of 55 1.81818181818182%	33 out of 8672 0.380535055350553%	MD01G1152100	4.77796
Glycerolipid metabolism	ko00561	0.0253293	1	3 out of 55 5.45454545454545%	100 out of 8672 1.15313653136531%	MD00G1029200;MD08G1102500;MD13G1090800	4.73018
Arachidonic acid metabolism	ko00590	0.194858	1	1 out of 55 1.81818181818182%	34 out of 8672 0.392066420664207%	MD16G1240200	4.63743
Ascorbate and aldarate metabolism	ko00053	0.0780212	1	2 out of 55 3.63636363636364%	73 out of 8672 0.841789667896679%	MD00G1029200;MD13G1090800	4.3198
Linoleic acid metabolism	ko00591	0.225141	1	1 out of 55 1.81818181818182%	40 out of 8672 0.461254612546125%	MD16G1240200	3.94182
beta-Alanine metabolism	ko00410	0.0990994	1	2 out of 55 3.63636363636364%	84 out of 8672 0.968634686346863%	MD00G1029200;MD13G1090800	3.75411
Valine, leucine and isoleucine degradation	ko00280	0.0990994	1	2 out of 55 3.63636363636364%	84 out of 8672 0.968634686346863%	MD00G1029200;MD13G1090800	3.75411
Ether lipid metabolism	ko00565	0.259058	1	1 out of 55 1.81818181818182%	47 out of 8672 0.541974169741697%	MD16G1240200	3.35474
Pyruvate metabolism	ko00620	0.0760878	1	3 out of 55 5.45454545454545%	156 out of 8672 1.79889298892989%	MD00G1029200;MD02G1244000;MD13G1090800	3.03217
alpha-Linolenic acid metabolism	ko00592	0.145154	1	2 out of 55 3.63636363636364%	106 out of 8672 1.22232472324723%	MD04G1155700;MD16G1240200	2.97496
Glycolysis / Gluconeogenesis	ko00010	0.0469246	1	4 out of 55 7.27272727272727%	215 out of 8672 2.47924354243542%	MD00G1012200;MD00G1029200;MD02G1244000;MD13G1090800	2.93345
Fatty acid elongation	ko00062	0.304997	1	1 out of 55 1.81818181818182%	57 out of 8672 0.657287822878229%	MD06G1055400	2.76619
Peroxisome	ko04146	0.0978605	1	3 out of 55 5.45454545454545%	174 out of 8672 2.00645756457565%	MD04G1155700;MD10G1284200;MD15G1183700	2.7185
Pentose and glucuronate interconversions	ko00040	0.106947	1	3 out of 55 5.45454545454545%	181 out of 8672 2.08717712177122%	MD00G1029200;MD13G1090800;MD13G1106200	2.61336
Fructose and mannose metabolism	ko00051	0.180948	1	2 out of 55 3.63636363636364%	122 out of 8672 1.40682656826568%	MD00G1012200;MD04G1042400	2.5848
Plant hormone signal transduction	ko04075	0.0215353	1	7 out of 55 12.7272727272727%	445 out of 8672 5.13145756457565%	MD05G1051600;MD05G1113400;MD05G1223400;MD07G1291000;MD08G1151300;MD14G1083700;MD15G1169100	2.48025
Nitrogen metabolism	ko00910	0.348136	1	1 out of 55 1.81818181818182%	67 out of 8672 0.77260147601476%	MD17G1034000	2.35332
Glycerophospholipid metabolism	ko00564	0.224945	1	2 out of 55 3.63636363636364%	141 out of 8672 1.62592250922509%	MD08G1102500;MD16G1240200	2.23649
Arginine and proline metabolism	ko00330	0.27443	1	2 out of 55 3.63636363636364%	162 out of 8672 1.86808118081181%	MD00G1029200;MD13G1090800	1.94658
Fatty acid metabolism	ko01212	0.279155	1	2 out of 55 3.63636363636364%	164 out of 8672 1.89114391143911%	MD04G1155700;MD06G1055400	1.92284
Porphyrin and chlorophyll metabolism	ko00860	0.41175	1	1 out of 55 1.81818181818182%	83 out of 8672 0.95710332103321%	MD13G1198800	1.89967
Biosynthesis of unsaturated fatty acids	ko01040	0.415517	1	1 out of 55 1.81818181818182%	84 out of 8672 0.968634686346863%	MD04G1155700	1.87706
Basal transcription factors	ko03022	0.42298	1	1 out of 55 1.81818181818182%	86 out of 8672 0.99169741697417%	MD09G1065700	1.8334
Phenylalanine, tyrosine and tryptophan biosynthesis	ko00400	0.444812	1	1 out of 55 1.81818181818182%	92 out of 8672 1.06088560885609%	MD12G1228800	1.71383
Amino sugar and nucleotide sugar metabolism	ko00520	0.36565	1	2 out of 55 3.63636363636364%	201 out of 8672 2.31780442804428%	MD04G1042400;MD15G1234400	1.56888
Purine metabolism	ko00230	0.306881	1	3 out of 55 5.45454545454545%	306 out of 8672 3.52859778597786%	MD02G1244000;MD15G1126400;MD16G1182500	1.54581
Inositol phosphate metabolism	ko00562	0.489369	1	1 out of 55 1.81818181818182%	105 out of 8672 1.21079335793358%	MD00G1012200	1.50165
Glyoxylate and dicarboxylate metabolism	ko00630	0.499142	1	1 out of 55 1.81818181818182%	108 out of 8672 1.24538745387454%	MD12G1262300	1.45993
Phosphatidylinositol signaling system	ko04070	0.499142	1	1 out of 55 1.81818181818182%	108 out of 8672 1.24538745387454%	MD14G1241000	1.45993
Carbon fixation in photosynthetic organisms	ko00710	0.597845	1	1 out of 55 1.81818181818182%	142 out of 8672 1.63745387453875%	MD00G1012200	1.11037
Biosynthesis of amino acids	ko01230	0.53224	1	3 out of 55 5.45454545454545%	439 out of 8672 5.06226937269373%	MD00G1012200;MD02G1244000;MD12G1228800	1.07749
Phagosome	ko04145	0.63269	1	1 out of 55 1.81818181818182%	156 out of 8672 1.79889298892989%	MD04G1247000	1.01072
Plant-pathogen interaction	ko04626	0.641337	1	2 out of 55 3.63636363636364%	340 out of 8672 3.92066420664207%	MD02G1171100;MD14G1241000	0.927487
Phenylpropanoid biosynthesis	ko00940	0.707065	1	2 out of 55 3.63636363636364%	384 out of 8672 4.4280442804428%	MD08G1242900;MD15G1436500	0.821212
RNA degradation	ko03018	0.731102	1	1 out of 55 1.81818181818182%	204 out of 8672 2.35239852398524%	MD03G1149600	0.772906
Protein processing in endoplasmic reticulum	ko04141	0.776207	1	2 out of 55 3.63636363636364%	440 out of 8672 5.07380073800738%	MD04G1247000;MD10G1154400	0.716694
Carbon metabolism	ko01200	0.785918	1	2 out of 55 3.63636363636364%	449 out of 8672 5.17758302583026%	MD00G1012200;MD02G1244000	0.702328
Pyrimidine metabolism	ko00240	0.76553	1	1 out of 55 1.81818181818182%	225 out of 8672 2.59455719557196%	MD16G1182500	0.700768
mRNA surveillance pathway	ko03015	0.784632	1	1 out of 55 1.81818181818182%	238 out of 8672 2.74446494464945%	MD14G1214700	0.66249
Ubiquitin mediated proteolysis	ko04120	0.826526	1	1 out of 55 1.81818181818182%	271 out of 8672 3.125%	MD10G1154400	0.581818
Ribosome	ko03010	0.906755	1	2 out of 55 3.63636363636364%	609 out of 8672 7.02260147601476%	MD07G1178200;MD09G1037700	0.517809
RNA transport	ko03013	0.894934	1	1 out of 55 1.81818181818182%	347 out of 8672 4.00138376383764%	MD02G1005900	0.454388
Starch and sucrose metabolism	ko00500	0.93228	1	1 out of 55 1.81818181818182%	413 out of 8672 4.76245387453875%	MD04G1042400	0.381774

## Sheet: cluster 4
#Kegg_pathway	ko_id	P-value	Corrected_P-value	Cluster_frequency	Genome_frequency	genes	rich_factor
Plant-pathogen interaction	ko04626	0.000111815	0.00737979	16 out of 140 11.4285714285714%	340 out of 8672 3.92066420664207%	MD03G1057400;MD03G1109400;MD05G1207700;MD06G1023900;MD06G1024300;MD06G1186000;MD07G1151100;MD09G1262900;MD12G1072600;MD12G1087300;MD13G1124200;MD13G1134500;MD14G1043300;MD14G1083200;MD15G1419300;MD17G1257900	2.91496
Sesquiterpenoid and triterpenoid biosynthesis	ko00909	0.00378926	0.250091	4 out of 140 2.85714285714286%	40 out of 8672 0.461254612546125%	MD05G1112000;MD05G1112100;MD05G1112200;MD08G1076800	6.19429
Vitamin B6 metabolism	ko00750	0.00575682	0.37995	3 out of 140 2.14285714285714%	23 out of 8672 0.265221402214022%	MD09G1211600;MD17G1171300;MD17G1193900	8.0795
Plant hormone signal transduction	ko04075	0.0125242	0.826598	14 out of 140 10%	445 out of 8672 5.13145756457565%	MD02G1030300;MD02G1084600;MD06G1034300;MD07G1203700;MD11G1293900;MD13G1209700;MD14G1188400;MD15G1031900;MD15G1090600;MD15G1171800;MD15G1212000;MD16G1212600;MD16G1274200;MD17G1164400	1.94876
Pentose phosphate pathway	ko00030	0.0150029	0.990189	5 out of 140 3.57142857142857%	90 out of 8672 1.03782287822878%	MD02G1009300;MD08G1109700;MD11G1158300;MD13G1028000;MD16G1030900	3.44127
Taurine and hypotaurine metabolism	ko00430	0.0566643	1	2 out of 140 1.42857142857143%	24 out of 8672 0.276752767527675%	MD14G1006600;MD17G1048300	5.1619
Linoleic acid metabolism	ko00591	0.0263349	1	3 out of 140 2.14285714285714%	40 out of 8672 0.461254612546125%	MD04G1204500;MD07G1003900;MD12G1218200	4.64571
Carotenoid biosynthesis	ko00906	0.0227783	1	4 out of 140 2.85714285714286%	67 out of 8672 0.77260147601476%	MD05G1207300;MD06G1010900;MD10G1194200;MD16G1285900	3.69808
Nitrogen metabolism	ko00910	0.0227783	1	4 out of 140 2.85714285714286%	67 out of 8672 0.77260147601476%	MD01G1219500;MD05G1081500;MD13G1096700;MD16G1181300	3.69808
Ascorbate and aldarate metabolism	ko00053	0.0300588	1	4 out of 140 2.85714285714286%	73 out of 8672 0.841789667896679%	MD03G1195300;MD06G1200200;MD15G1201000;MD16G1062900	3.39413
Steroid biosynthesis	ko00100	0.0313911	1	4 out of 140 2.85714285714286%	74 out of 8672 0.853321033210332%	MD05G1112000;MD05G1112100;MD05G1112200;MD08G1076800	3.34826
Fatty acid elongation	ko00062	0.0641297	1	3 out of 140 2.14285714285714%	57 out of 8672 0.657287822878229%	MD10G1075000;MD13G1203100;MD15G1178600	3.26015
Thiamine metabolism	ko00730	0.323714	1	1 out of 140 0.714285714285714%	24 out of 8672 0.276752767527675%	MD01G1041300	2.58095
Fructose and mannose metabolism	ko00051	0.0472582	1	5 out of 140 3.57142857142857%	122 out of 8672 1.40682656826568%	MD01G1195300;MD08G1109700;MD11G1158300;MD15G1247100;MD16G1040600	2.53864
Alanine, aspartate and glutamate metabolism	ko00250	0.0849504	1	4 out of 140 2.85714285714286%	103 out of 8672 1.18773062730627%	MD01G1219500;MD09G1032700;MD12G1184100;MD16G1181300	2.40555
Nicotinate and nicotinamide metabolism	ko00760	0.345434	1	1 out of 140 0.714285714285714%	26 out of 8672 0.299815498154982%	MD09G1032700	2.38242
Inositol phosphate metabolism	ko00562	0.0896744	1	4 out of 140 2.85714285714286%	105 out of 8672 1.21079335793358%	MD06G1037200;MD08G1211500;MD15G1201000;MD16G1271300	2.35973
Lysine degradation	ko00310	0.216648	1	2 out of 140 1.42857142857143%	54 out of 8672 0.622693726937269%	MD03G1198100;MD08G1126500	2.29418
Phosphatidylinositol signaling system	ko04070	0.0969926	1	4 out of 140 2.85714285714286%	108 out of 8672 1.24538745387454%	MD06G1037200;MD08G1211500;MD09G1097300;MD16G1271300	2.29418
Amino sugar and nucleotide sugar metabolism	ko00520	0.0439832	1	7 out of 140 5%	201 out of 8672 2.31780442804428%	MD06G1200200;MD08G1124400;MD13G1274600;MD15G1156900;MD15G1247100;MD16G1040600;MD16G1062900	2.15721
Glycine, serine and threonine metabolism	ko00260	0.115112	1	4 out of 140 2.85714285714286%	115 out of 8672 1.32610701107011%	MD08G1126500;MD12G1101800;MD12G1184100;MD17G1171300	2.15453
RNA degradation	ko03018	0.0469924	1	7 out of 140 5%	204 out of 8672 2.35239852398524%	MD03G1152100;MD05G1049700;MD05G1182500;MD08G1109700;MD10G1056800;MD10G1170700;MD14G1035500	2.12549
Regulation of autophagy	ko04140	0.282576	1	2 out of 140 1.42857142857143%	65 out of 8672 0.749538745387454%	MD12G1185000;MD16G1136100	1.90593
Base excision repair	ko03410	0.294573	1	2 out of 140 1.42857142857143%	67 out of 8672 0.77260147601476%	Apple_newGene_2339;MD14G1054600	1.84904
Valine, leucine and isoleucine biosynthesis	ko00290	0.434913	1	1 out of 140 0.714285714285714%	35 out of 8672 0.40359778597786%	MD12G1101800	1.7698
Carbon fixation in photosynthetic organisms	ko00710	0.196712	1	4 out of 140 2.85714285714286%	142 out of 8672 1.63745387453875%	MD06G1193800;MD11G1158300;MD13G1028000;MD16G1030900	1.74487
Galactose metabolism	ko00052	0.248945	1	3 out of 140 2.14285714285714%	107 out of 8672 1.23385608856089%	MD02G1026200;MD08G1109700;MD17G1280400	1.73672
Pentose and glucuronate interconversions	ko00040	0.168465	1	5 out of 140 3.57142857142857%	181 out of 8672 2.08717712177122%	MD01G1195300;MD06G1200200;MD11G1307200;MD11G1307500;MD16G1062900	1.71113
SNARE interactions in vesicular transport	ko04130	0.38303	1	2 out of 140 1.42857142857143%	82 out of 8672 0.945571955719557%	MD08G1191600;MD12G1041700	1.5108
Terpenoid backbone biosynthesis	ko00900	0.388781	1	2 out of 140 1.42857142857143%	83 out of 8672 0.95710332103321%	MD01G1041300;MD15G1227900	1.4926
Basal transcription factors	ko03022	0.405888	1	2 out of 140 1.42857142857143%	86 out of 8672 0.99169741697417%	MD06G1184900;MD06G1222900	1.44053
Biosynthesis of amino acids	ko01230	0.17155	1	10 out of 140 7.14285714285714%	439 out of 8672 5.06226937269373%	MD01G1219500;MD08G1057400;MD08G1109700;MD11G1158300;MD12G1101800;MD13G1028000;MD16G1030900;MD16G1138300;MD16G1181300;MD17G1171300	1.411
Protein processing in endoplasmic reticulum	ko04141	0.173245	1	10 out of 140 7.14285714285714%	440 out of 8672 5.07380073800738%	MD01G1144400;MD02G1005800;MD03G1159100;MD08G1068300;MD11G1174700;MD13G1108500;MD15G1053800;MD17G1151000;MD17G1226000;MD17G1226100	1.40779
Glycerolipid metabolism	ko00561	0.482436	1	2 out of 140 1.42857142857143%	100 out of 8672 1.15313653136531%	MD09G1097300;MD15G1210700	1.23886
Purine metabolism	ko00230	0.373167	1	6 out of 140 4.28571428571429%	306 out of 8672 3.52859778597786%	MD02G1012500;MD08G1086300;MD10G1105800;MD12G1128500;MD14G1069300;MD17G1014400	1.21457
alpha-Linolenic acid metabolism	ko00592	0.513364	1	2 out of 140 1.42857142857143%	106 out of 8672 1.22232472324723%	MD01G1026400;MD07G1003900	1.16873
Glyoxylate and dicarboxylate metabolism	ko00630	0.523403	1	2 out of 140 1.42857142857143%	108 out of 8672 1.24538745387454%	MD06G1193800;MD16G1181300	1.14709
ABC transporters	ko02010	0.592609	1	1 out of 140 0.714285714285714%	55 out of 8672 0.634225092250922%	MD10G1268400	1.12623
Spliceosome	ko03040	0.429546	1	8 out of 140 5.71428571428571%	445 out of 8672 5.13145756457565%	MD02G1005800;MD03G1034400;MD03G1134200;MD13G1221000;MD14G1050500;MD17G1226000;MD17G1226100;MD17G1258200	1.11358
Carbon metabolism	ko01200	0.439479	1	8 out of 140 5.71428571428571%	449 out of 8672 5.17758302583026%	MD02G1009300;MD03G1198100;MD06G1193800;MD08G1109700;MD11G1158300;MD12G1101800;MD13G1028000;MD16G1030900	1.10366
Endocytosis	ko04144	0.477254	1	5 out of 140 3.57142857142857%	281 out of 8672 3.24031365313653%	MD01G1102500;MD02G1005800;MD15G1213900;MD17G1226000;MD17G1226100	1.10219
Citrate cycle (TCA cycle)	ko00020	0.547891	1	2 out of 140 1.42857142857143%	113 out of 8672 1.3030442804428%	MD03G1198100;MD06G1193800	1.09633
Starch and sucrose metabolism	ko00500	0.502988	1	7 out of 140 5%	413 out of 8672 4.76245387453875%	MD06G1200200;MD09G1234800;MD11G1196000;MD11G1307200;MD11G1307500;MD13G1274600;MD16G1062900	1.04988
Sulfur metabolism	ko00920	0.636758	1	1 out of 140 0.714285714285714%	62 out of 8672 0.714944649446494%	MD10G1105800	0.999078
Ubiquinone and other terpenoid-quinone biosynthesis	ko00130	0.681422	1	1 out of 140 0.714285714285714%	70 out of 8672 0.80719557195572%	MD17G1229400	0.884898
Glycolysis / Gluconeogenesis	ko00010	0.679427	1	3 out of 140 2.14285714285714%	215 out of 8672 2.47924354243542%	MD02G1009300;MD08G1109700;MD11G1158300	0.864319
Cysteine and methionine metabolism	ko00270	0.711707	1	2 out of 140 1.42857142857143%	153 out of 8672 1.76429889298893%	MD06G1193800;MD16G1138300	0.809711
Arginine and proline metabolism	ko00330	0.740963	1	2 out of 140 1.42857142857143%	162 out of 8672 1.86808118081181%	MD09G1080200;MD16G1181300	0.764727
Biosynthesis of unsaturated fatty acids	ko01040	0.746855	1	1 out of 140 0.714285714285714%	84 out of 8672 0.968634686346863%	MD01G1026400	0.737415
Peroxisome	ko04146	0.776023	1	2 out of 140 1.42857142857143%	174 out of 8672 2.00645756457565%	MD01G1026400;MD08G1126500	0.711987
Fatty acid degradation	ko00071	0.762965	1	1 out of 140 0.714285714285714%	88 out of 8672 1.01476014760148%	MD01G1026400	0.703896
Homologous recombination	ko03440	0.774376	1	1 out of 140 0.714285714285714%	91 out of 8672 1.04935424354244%	MD16G1006200	0.680691
N-Glycan biosynthesis	ko00510	0.774376	1	1 out of 140 0.714285714285714%	91 out of 8672 1.04935424354244%	MD16G1101100	0.680691
Phenylalanine, tyrosine and tryptophan biosynthesis	ko00400	0.778057	1	1 out of 140 0.714285714285714%	92 out of 8672 1.06088560885609%	MD08G1057400	0.673292
Phenylalanine metabolism	ko00360	0.850052	1	2 out of 140 1.42857142857143%	206 out of 8672 2.37546125461255%	MD03G1121500;MD17G1229400	0.601387
RNA transport	ko03013	0.923557	1	3 out of 140 2.14285714285714%	347 out of 8672 4.00138376383764%	MD03G1200400;MD15G1275400;MD17G1258200	0.535529
Nucleotide excision repair	ko03420	0.866844	1	1 out of 140 0.714285714285714%	123 out of 8672 1.41835793357934%	MD06G1222900	0.5036
Phenylpropanoid biosynthesis	ko00940	0.951249	1	3 out of 140 2.14285714285714%	384 out of 8672 4.4280442804428%	MD03G1121500;MD10G1097200;MD17G1229400	0.483929
Aminoacyl-tRNA biosynthesis	ko00970	0.89946	1	1 out of 140 0.714285714285714%	140 out of 8672 1.61439114391144%	MD08G1134400	0.442449
Glycerophospholipid metabolism	ko00564	0.90111	1	1 out of 140 0.714285714285714%	141 out of 8672 1.62592250922509%	MD09G1097300	0.439311
Pyruvate metabolism	ko00620	0.922862	1	1 out of 140 0.714285714285714%	156 out of 8672 1.79889298892989%	MD06G1193800	0.39707
Cyanoamino acid metabolism	ko00460	0.932446	1	1 out of 140 0.714285714285714%	164 out of 8672 1.89114391143911%	MD03G1091100	0.3777
Fatty acid metabolism	ko01212	0.932446	1	1 out of 140 0.714285714285714%	164 out of 8672 1.89114391143911%	MD01G1026400	0.3777
Ribosome biogenesis in eukaryotes	ko03008	0.933557	1	1 out of 140 0.714285714285714%	165 out of 8672 1.90267527675277%	MD11G1270700	0.375411
mRNA surveillance pathway	ko03015	0.980316	1	1 out of 140 0.714285714285714%	238 out of 8672 2.74446494464945%	MD17G1258200	0.260264
Ribosome	ko03010	0.999966	1	1 out of 140 0.714285714285714%	609 out of 8672 7.02260147601476%	MD05G1291900	0.101712

## Sheet: cluster 5
#Kegg_pathway	ko_id	P-value	Corrected_P-value	Cluster_frequency	Genome_frequency	genes	rich_factor
Plant-pathogen interaction	ko04626	3.04986e-06	0.000137244	13 out of 71 18.3098591549296%	340 out of 8672 3.92066420664207%	MD01G1208700;MD03G1036600;MD04G1041400;MD04G1167700;MD04G1178900;MD06G1024000;MD06G1231000;MD07G1279200;MD09G1013600;MD11G1037400;MD12G1044400;MD12G1181000;MD17G1014200	4.67009
Protein processing in endoplasmic reticulum	ko04141	0.000820799	0.036936	11 out of 71 15.4929577464789%	440 out of 8672 5.07380073800738%	Apple_newGene_1107;MD01G1126500;MD01G1208700;MD03G1036600;MD04G1125600;MD07G1197200;MD07G1210800;MD07G1279200;MD11G1037400;MD11G1088300;MD12G1145000	3.05352
Sesquiterpenoid and triterpenoid biosynthesis	ko00909	0.00418286	0.188229	3 out of 71 4.22535211267606%	40 out of 8672 0.461254612546125%	MD07G1041500;MD07G1041600;MD10G1311000	9.16056
Arginine and proline metabolism	ko00330	0.0103365	0.465144	5 out of 71 7.04225352112676%	162 out of 8672 1.86808118081181%	MD05G1055300;MD10G1062500;MD14G1195900;MD15G1007000;MD16G1057400	3.76978
alpha-Linolenic acid metabolism	ko00592	0.0109498	0.492743	4 out of 71 5.63380281690141%	106 out of 8672 1.22232472324723%	MD09G1084600;MD09G1180900;MD15G1003500;MD17G1167100	4.60909
Linoleic acid metabolism	ko00591	0.0422117	1	2 out of 71 2.8169014084507%	40 out of 8672 0.461254612546125%	MD09G1180900;MD17G1167100	6.10704
Monoterpenoid biosynthesis	ko00902	0.199326	1	1 out of 71 1.40845070422535%	27 out of 8672 0.311346863468635%	MD05G1335100	4.52374
Lysine biosynthesis	ko00300	0.199326	1	1 out of 71 1.40845070422535%	27 out of 8672 0.311346863468635%	MD17G1007300	4.52374
Photosynthesis - antenna proteins	ko00196	0.244253	1	1 out of 71 1.40845070422535%	34 out of 8672 0.392066420664207%	MD09G1122500	3.59238
Steroid biosynthesis	ko00100	0.12272	1	2 out of 71 2.8169014084507%	74 out of 8672 0.853321033210332%	MD07G1041500;MD07G1041600	3.3011
Circadian rhythm - plant	ko04712	0.12818	1	2 out of 71 2.8169014084507%	76 out of 8672 0.876383763837638%	MD01G1088900;MD01G1090900	3.21423
Cysteine and methionine metabolism	ko00270	0.0364001	1	4 out of 71 5.63380281690141%	153 out of 8672 1.76429889298893%	MD01G1065600;MD13G1141700;MD16G1057400;MD17G1007300	3.19322
SNARE interactions in vesicular transport	ko04130	0.14489	1	2 out of 71 2.8169014084507%	82 out of 8672 0.945571955719557%	MD12G1041800;MD14G1040900	2.97905
Terpenoid backbone biosynthesis	ko00900	0.147718	1	2 out of 71 2.8169014084507%	83 out of 8672 0.95710332103321%	MD03G1034900;MD12G1086800	2.94315
Porphyrin and chlorophyll metabolism	ko00860	0.147718	1	2 out of 71 2.8169014084507%	83 out of 8672 0.95710332103321%	MD10G1058000;MD15G1061700	2.94315
Biosynthesis of unsaturated fatty acids	ko01040	0.150559	1	2 out of 71 2.8169014084507%	84 out of 8672 0.968634686346863%	MD04G1155400;MD07G1223100	2.90812
Phenylalanine, tyrosine and tryptophan biosynthesis	ko00400	0.173651	1	2 out of 71 2.8169014084507%	92 out of 8672 1.06088560885609%	MD15G1040000;MD17G1246800	2.65524
Stilbenoid, diarylheptanoid and gingerol biosynthesis	ko00945	0.315559	1	1 out of 71 1.40845070422535%	46 out of 8672 0.530442804428044%	MD14G1155800	2.65524
Plant hormone signal transduction	ko04075	0.0282653	1	8 out of 71 11.2676056338028%	445 out of 8672 5.13145756457565%	MD02G1096100;MD03G1292200;MD09G1178600;MD12G1113400;MD13G1127100;MD13G1268900;MD16G1127400;MD16G1267300	2.19579
Glycine, serine and threonine metabolism	ko00260	0.242485	1	2 out of 71 2.8169014084507%	115 out of 8672 1.32610701107011%	MD17G1007300;MD17G1246800	2.12419
Sulfur metabolism	ko00920	0.40041	1	1 out of 71 1.40845070422535%	62 out of 8672 0.714944649446494%	MD01G1065600	1.97001
Carotenoid biosynthesis	ko00906	0.424733	1	1 out of 71 1.40845070422535%	67 out of 8672 0.77260147601476%	MD09G1146800	1.823
Nitrogen metabolism	ko00910	0.424733	1	1 out of 71 1.40845070422535%	67 out of 8672 0.77260147601476%	MD15G1357900	1.823
Endocytosis	ko04144	0.197777	1	4 out of 71 5.63380281690141%	281 out of 8672 3.24031365313653%	Apple_newGene_1107;MD01G1126500;MD04G1125600;MD07G1197200	1.73866
Biosynthesis of amino acids	ko01230	0.149164	1	6 out of 71 8.45070422535211%	439 out of 8672 5.06226937269373%	MD01G1065600;MD06G1028600;MD13G1141700;MD15G1040000;MD17G1007300;MD17G1246800	1.66935
Flavonoid biosynthesis	ko00941	0.466087	1	1 out of 71 1.40845070422535%	76 out of 8672 0.876383763837638%	MD14G1155800	1.60712
Fatty acid metabolism	ko01212	0.389847	1	2 out of 71 2.8169014084507%	164 out of 8672 1.89114391143911%	MD04G1155400;MD07G1223100	1.48952
Cyanoamino acid metabolism	ko00460	0.389847	1	2 out of 71 2.8169014084507%	164 out of 8672 1.89114391143911%	MD01G1065600;MD16G1265300	1.48952
Pentose phosphate pathway	ko00030	0.524661	1	1 out of 71 1.40845070422535%	90 out of 8672 1.03782287822878%	MD06G1028600	1.35712
Glycerolipid metabolism	ko00561	0.562573	1	1 out of 71 1.40845070422535%	100 out of 8672 1.15313653136531%	MD06G1200300	1.22141
Amino sugar and nucleotide sugar metabolism	ko00520	0.492911	1	2 out of 71 2.8169014084507%	201 out of 8672 2.31780442804428%	MD04G1048000;MD15G1037300	1.21533
Alanine, aspartate and glutamate metabolism	ko00250	0.573354	1	1 out of 71 1.40845070422535%	103 out of 8672 1.18773062730627%	MD14G1195900	1.18583
Galactose metabolism	ko00052	0.587322	1	1 out of 71 1.40845070422535%	107 out of 8672 1.23385608856089%	MD02G1026300	1.1415
Phosphatidylinositol signaling system	ko04070	0.590743	1	1 out of 71 1.40845070422535%	108 out of 8672 1.24538745387454%	MD06G1200300	1.13093
Spliceosome	ko03040	0.498058	1	4 out of 71 5.63380281690141%	445 out of 8672 5.13145756457565%	Apple_newGene_1107;MD01G1126500;MD04G1125600;MD07G1197200	1.0979
2-Oxocarboxylic acid metabolism	ko01210	0.604149	1	1 out of 71 1.40845070422535%	112 out of 8672 1.29151291512915%	MD17G1007300	1.09054
Glycerophospholipid metabolism	ko00564	0.689215	1	1 out of 71 1.40845070422535%	141 out of 8672 1.62592250922509%	MD06G1200300	0.866247
RNA transport	ko03013	0.783244	1	2 out of 71 2.8169014084507%	347 out of 8672 4.00138376383764%	MD08G1095700;MD11G1217400	0.703982
Glutathione metabolism	ko00480	0.790393	1	1 out of 71 1.40845070422535%	188 out of 8672 2.16789667896679%	MD05G1211000	0.649685
Glycolysis / Gluconeogenesis	ko00010	0.833002	1	1 out of 71 1.40845070422535%	215 out of 8672 2.47924354243542%	MD04G1159900	0.568097
Carbon metabolism	ko01200	0.889098	1	2 out of 71 2.8169014084507%	449 out of 8672 5.17758302583026%	MD01G1065600;MD06G1028600	0.544057
Ubiquitin mediated proteolysis	ko04120	0.896009	1	1 out of 71 1.40845070422535%	271 out of 8672 3.125%	MD08G1095700	0.450704
Purine metabolism	ko00230	0.922781	1	1 out of 71 1.40845070422535%	306 out of 8672 3.52859778597786%	MD06G1028600	0.399153
Phenylpropanoid biosynthesis	ko00940	0.960403	1	1 out of 71 1.40845070422535%	384 out of 8672 4.4280442804428%	MD14G1155800	0.318075
Starch and sucrose metabolism	ko00500	0.969159	1	1 out of 71 1.40845070422535%	413 out of 8672 4.76245387453875%	MD10G1002500	0.295741

## Sheet: cluster 6
#Kegg_pathway	ko_id	P-value	Corrected_P-value	Cluster_frequency	Genome_frequency	genes	rich_factor
Plant hormone signal transduction	ko04075	3.08621e-06	0.000206776	19 out of 111 17.1171171171171%	445 out of 8672 5.13145756457565%	MD00G1165200;MD01G1083400;MD03G1143600;MD05G1092300;MD05G1092900;MD05G1205800;MD07G1152100;MD08G1015500;MD08G1059000;MD08G1174200;MD08G1187200;MD09G1091000;MD09G1121900;MD11G1160500;MD12G1162400;MD12G1227200;MD15G1360600;MD17G1198300;MD17G1260700	3.33572
Endocytosis	ko04144	0.00978226	0.655412	9 out of 111 8.10810810810811%	281 out of 8672 3.24031365313653%	MD01G1127500;MD01G1127700;MD01G1128000;MD01G1133400;MD03G1203700;MD07G1050500;MD07G1196800;MD10G1301800;MD14G1024500	2.50226
Pyruvate metabolism	ko00620	0.0148181	0.992815	6 out of 111 5.40540540540541%	156 out of 8672 1.79889298892989%	MD06G1029300;MD08G1178000;MD13G1177400;MD13G1177500;MD16G1179300;MD16G1179400	3.00485
Diterpenoid biosynthesis	ko00904	0.0301027	1	3 out of 111 2.7027027027027%	53 out of 8672 0.611162361623616%	MD02G1229400;MD08G1040000;MD17G1080400	4.42223
Degradation of aromatic compounds	ko01220	0.247052	1	1 out of 111 0.900900900900901%	22 out of 8672 0.253690036900369%	MD06G1241000	3.55119
Carotenoid biosynthesis	ko00906	0.0542119	1	3 out of 111 2.7027027027027%	67 out of 8672 0.77260147601476%	MD02G1171600;MD05G1282700;MD06G1084800	3.49818
Vitamin B6 metabolism	ko00750	0.256714	1	1 out of 111 0.900900900900901%	23 out of 8672 0.265221402214022%	MD11G1073500	3.39679
Inositol phosphate metabolism	ko00562	0.0454268	1	4 out of 111 3.6036036036036%	105 out of 8672 1.21079335793358%	MD00G1031200;MD03G1071800;MD07G1050500;MD17G1179500	2.97623
Zeatin biosynthesis	ko00908	0.294149	1	1 out of 111 0.900900900900901%	27 out of 8672 0.311346863468635%	MD08G1023900	2.89356
Carbon fixation in photosynthetic organisms	ko00710	0.0353443	1	5 out of 111 4.5045045045045%	142 out of 8672 1.63745387453875%	MD06G1148800;MD13G1177400;MD13G1177500;MD16G1179300;MD16G1179400	2.75092
Brassinosteroid biosynthesis	ko00905	0.346826	1	1 out of 111 0.900900900900901%	33 out of 8672 0.380535055350553%	MD15G1177600	2.36746
Base excision repair	ko03410	0.211478	1	2 out of 111 1.8018018018018%	67 out of 8672 0.77260147601476%	MD05G1243000;MD10G1225100	2.33212
Nitrogen metabolism	ko00910	0.211478	1	2 out of 111 1.8018018018018%	67 out of 8672 0.77260147601476%	MD08G1196500;MD12G1003600	2.33212
Arachidonic acid metabolism	ko00590	0.355219	1	1 out of 111 0.900900900900901%	34 out of 8672 0.392066420664207%	MD14G1103200	2.29783
Alanine, aspartate and glutamate metabolism	ko00250	0.145141	1	3 out of 111 2.7027027027027%	103 out of 8672 1.18773062730627%	MD03G1066000;MD11G1070800;MD12G1003600	2.27552
Galactose metabolism	ko00052	0.157264	1	3 out of 111 2.7027027027027%	107 out of 8672 1.23385608856089%	MD11G1041500;MD13G1093700;MD14G1129500	2.19045
Steroid biosynthesis	ko00100	0.244584	1	2 out of 111 1.8018018018018%	74 out of 8672 0.853321033210332%	Apple_newGene_1890;MD04G1045100	2.11152
Tyrosine metabolism	ko00350	0.249337	1	2 out of 111 1.8018018018018%	75 out of 8672 0.864852398523985%	MD05G1013400;MD06G1241000	2.08336
Circadian rhythm - plant	ko04712	0.254093	1	2 out of 111 1.8018018018018%	76 out of 8672 0.876383763837638%	MD06G1197300;MD15G1062000	2.05595
Cysteine and methionine metabolism	ko00270	0.132585	1	4 out of 111 3.6036036036036%	153 out of 8672 1.76429889298893%	MD02G1115100;MD04G1091900;MD04G1187700;MD17G1106300	2.04251
Linoleic acid metabolism	ko00591	0.403375	1	1 out of 111 0.900900900900901%	40 out of 8672 0.461254612546125%	MD02G1317800	1.95315
Phenylalanine metabolism	ko00360	0.124158	1	5 out of 111 4.5045045045045%	206 out of 8672 2.37546125461255%	MD06G1180700;MD07G1230500;MD10G1321200;MD13G1117900;MD15G1022200	1.89627
Phenylpropanoid biosynthesis	ko00940	0.057185	1	9 out of 111 8.10810810810811%	384 out of 8672 4.4280442804428%	MD01G1089600;MD02G1050000;MD05G1342500;MD06G1180700;MD07G1230500;MD10G1321200;MD13G1117900;MD14G1004200;MD15G1022200	1.83108
Fatty acid degradation	ko00071	0.311123	1	2 out of 111 1.8018018018018%	88 out of 8672 1.01476014760148%	MD05G1013400;MD06G1241000	1.77559
Stilbenoid, diarylheptanoid and gingerol biosynthesis	ko00945	0.447966	1	1 out of 111 0.900900900900901%	46 out of 8672 0.530442804428044%	MD13G1117900	1.69839
Ether lipid metabolism	ko00565	0.455069	1	1 out of 111 0.900900900900901%	47 out of 8672 0.541974169741697%	MD03G1071800	1.66226
Cutin, suberine and wax biosynthesis	ko00073	0.455069	1	1 out of 111 0.900900900900901%	47 out of 8672 0.541974169741697%	MD06G1086100	1.66226
Propanoate metabolism	ko00640	0.482589	1	1 out of 111 0.900900900900901%	51 out of 8672 0.58809963099631%	MD08G1178000	1.53188
Photosynthesis	ko00195	0.385611	1	2 out of 111 1.8018018018018%	104 out of 8672 1.19926199261993%	MD03G1150500;MD11G1227900	1.50243
alpha-Linolenic acid metabolism	ko00592	0.394701	1	2 out of 111 1.8018018018018%	106 out of 8672 1.22232472324723%	MD02G1317800;MD05G1013400	1.47408
Glycolysis / Gluconeogenesis	ko00010	0.296289	1	4 out of 111 3.6036036036036%	215 out of 8672 2.47924354243542%	MD05G1013400;MD06G1029300;MD06G1148800;MD06G1241000	1.45351
Phosphatidylinositol signaling system	ko04070	0.403731	1	2 out of 111 1.8018018018018%	108 out of 8672 1.24538745387454%	MD00G1031200;MD07G1050500	1.44678
Tryptophan metabolism	ko00380	0.502321	1	1 out of 111 0.900900900900901%	54 out of 8672 0.622693726937269%	MD16G1098400	1.44678
ABC transporters	ko02010	0.508731	1	1 out of 111 0.900900900900901%	55 out of 8672 0.634225092250922%	MD09G1049400	1.42048
Spliceosome	ko03040	0.209635	1	8 out of 111 7.20720720720721%	445 out of 8672 5.13145756457565%	MD01G1127500;MD01G1127700;MD01G1128000;MD01G1133400;MD07G1196800;MD12G1212300;MD14G1024500;MD17G1169600	1.40451
Peroxisome	ko04146	0.385531	1	3 out of 111 2.7027027027027%	174 out of 8672 2.00645756457565%	MD03G1128900;MD11G1148200;MD12G1231900	1.347
Sulfur metabolism	ko00920	0.551368	1	1 out of 111 0.900900900900901%	62 out of 8672 0.714944649446494%	MD05G1100600	1.2601
Glutathione metabolism	ko00480	0.433766	1	3 out of 111 2.7027027027027%	188 out of 8672 2.16789667896679%	Apple_newGene_1540;MD06G1082500;MD14G1103200	1.24669
Plant-pathogen interaction	ko04626	0.441321	1	5 out of 111 4.5045045045045%	340 out of 8672 3.92066420664207%	MD02G1078200;MD03G1138500;MD09G1092200;MD11G1184100;MD17G1056400	1.14891
Starch and sucrose metabolism	ko00500	0.435618	1	6 out of 111 5.40540540540541%	413 out of 8672 4.76245387453875%	MD00G1171800;MD05G1342500;MD07G1286100;MD08G1002300;MD13G1089600;MD14G1004200	1.135
Ubiquinone and other terpenoid-quinone biosynthesis	ko00130	0.59562	1	1 out of 111 0.900900900900901%	70 out of 8672 0.80719557195572%	MD14G1116500	1.11609
Ascorbate and aldarate metabolism	ko00053	0.611075	1	1 out of 111 0.900900900900901%	73 out of 8672 0.841789667896679%	MD17G1179500	1.07022
Protein processing in endoplasmic reticulum	ko04141	0.496978	1	6 out of 111 5.40540540540541%	440 out of 8672 5.07380073800738%	MD01G1127500;MD01G1127700;MD01G1128000;MD01G1133400;MD07G1196800;MD14G1024500	1.06536
Carbon metabolism	ko01200	0.516981	1	6 out of 111 5.40540540540541%	449 out of 8672 5.17758302583026%	MD06G1029300;MD06G1148800;MD13G1177400;MD13G1177500;MD16G1179300;MD16G1179400	1.044
Flavonoid biosynthesis	ko00941	0.625945	1	1 out of 111 0.900900900900901%	76 out of 8672 0.876383763837638%	MD13G1117900	1.02798
mRNA surveillance pathway	ko03015	0.591796	1	3 out of 111 2.7027027027027%	238 out of 8672 2.74446494464945%	MD01G1203600;MD10G1038000;MD12G1102400	0.984783
Arginine and proline metabolism	ko00330	0.617968	1	2 out of 111 1.8018018018018%	162 out of 8672 1.86808118081181%	MD06G1033100;MD12G1003600	0.96452
Cyanoamino acid metabolism	ko00460	0.624677	1	2 out of 111 1.8018018018018%	164 out of 8672 1.89114391143911%	MD05G1342500;MD14G1004200	0.952758
Fatty acid biosynthesis	ko00061	0.671557	1	1 out of 111 0.900900900900901%	86 out of 8672 0.99169741697417%	MD08G1178000	0.908443
Biosynthesis of amino acids	ko01230	0.668645	1	5 out of 111 4.5045045045045%	439 out of 8672 5.06226937269373%	MD04G1091900;MD04G1187700;MD06G1029300;MD06G1033100;MD06G1148800	0.889819
Mismatch repair	ko03430	0.69225	1	1 out of 111 0.900900900900901%	91 out of 8672 1.04935424354244%	MD09G1034500	0.858529
Homologous recombination	ko03440	0.69225	1	1 out of 111 0.900900900900901%	91 out of 8672 1.04935424354244%	MD09G1034500	0.858529
RNA degradation	ko03018	0.740407	1	2 out of 111 1.8018018018018%	204 out of 8672 2.35239852398524%	MD10G1038000;MD12G1102400	0.765942
2-Oxocarboxylic acid metabolism	ko01210	0.765947	1	1 out of 111 0.900900900900901%	112 out of 8672 1.29151291512915%	MD06G1033100	0.697555
DNA replication	ko03030	0.791899	1	1 out of 111 0.900900900900901%	121 out of 8672 1.39529520295203%	MD09G1034500	0.64567
Fructose and mannose metabolism	ko00051	0.7946	1	1 out of 111 0.900900900900901%	122 out of 8672 1.40682656826568%	MD07G1262300	0.640378
Nucleotide excision repair	ko03420	0.797267	1	1 out of 111 0.900900900900901%	123 out of 8672 1.41835793357934%	MD09G1034500	0.635172
Ubiquitin mediated proteolysis	ko04120	0.86666	1	2 out of 111 1.8018018018018%	271 out of 8672 3.125%	MD02G1192700;MD15G1303200	0.576577
Aminoacyl-tRNA biosynthesis	ko00970	0.83769	1	1 out of 111 0.900900900900901%	140 out of 8672 1.61439114391144%	MD13G1223700	0.558044
Glycerophospholipid metabolism	ko00564	0.839802	1	1 out of 111 0.900900900900901%	141 out of 8672 1.62592250922509%	MD03G1071800	0.554086
Purine metabolism	ko00230	0.907587	1	2 out of 111 1.8018018018018%	306 out of 8672 3.52859778597786%	MD05G1100600;MD06G1029300	0.510628
Fatty acid metabolism	ko01212	0.881514	1	1 out of 111 0.900900900900901%	164 out of 8672 1.89114391143911%	MD08G1178000	0.476379
RNA transport	ko03013	0.94063	1	2 out of 111 1.8018018018018%	347 out of 8672 4.00138376383764%	MD10G1038000;MD12G1102400	0.450295
Pentose and glucuronate interconversions	ko00040	0.905241	1	1 out of 111 0.900900900900901%	181 out of 8672 2.08717712177122%	MD07G1262300	0.431636
Amino sugar and nucleotide sugar metabolism	ko00520	0.92719	1	1 out of 111 0.900900900900901%	201 out of 8672 2.31780442804428%	MD14G1129500	0.388687
Pyrimidine metabolism	ko00240	0.94697	1	1 out of 111 0.900900900900901%	225 out of 8672 2.59455719557196%	MD14G1156900	0.347227
Oxidative phosphorylation	ko00190	0.961411	1	1 out of 111 0.900900900900901%	249 out of 8672 2.87130996309963%	MD02G1020700	0.31376

## Sheet: Legend
Gene composition of the six clusters identified using gene expression clustering analysis. Genes belonging to each cluster are listed in separate sheets, the Kyoto Encyclopedia of Genes and Genomes (KEGG) are reported.
