# Supplementary material for: Anthocyanin accumulation correlates with hormones in the fruit skin of ‘Red Delicious’ and its four generation bud sport mutants
Source: BMC Plant Biol. 2018 Dec 18;18:363. doi: 10.1186/s12870-018-1595-8 (PMC6299587; doi:10.1186/s12870-018-1595-8)
Supplement: Supplementary file 4 — Figure S1. Summary of the number of differentially expressed genes (DEGs) identified by RNA-seq analysis in the fruit skin tissues of ‘Red Delicious’ and its four generation mutants (XLS 17 kb) [file 12870_2018_1595_MOESM4_ESM.xls]

## Sheet: ko00940 and ko00941
Gene name	#ID	GO Cellular Component	G0	G1	G2	G3	G4	T01_FPKM	T02_FPKM	T03_FPKM	T04_FPKM	T05_FPKM	T06_FPKM	T07_FPKM	T08_FPKM	T09_FPKM	T10_FPKM	T11_FPKM	T12_FPKM	T13_FPKM	T14_FPKM	T15_FPKM
ASP3	MD08G1117400	chloroplast, membrane, mitochondrion, peroxisome, plastid	35.3197	36.2794	59.5547	68.4416	93.9864	25.9117	39.7864	40.261	31.8241	47.1172	29.8971	48.3069	74.6801	55.677	66.9832	65.0054	73.3362	85.4783	103.724	92.7566
PAL	MD04G1096200	cytoplasm	5.8266	11.2914	24.1881	25.8351	38.2834	8.13934	5.83733	3.50314	11.028	12.0868	10.7593	17.6726	28.8681	26.0237	24.0711	27.0178	26.4165	46.1562	31.1458	37.5481
4CL	MD01G1236300	integral component of membrane	3.6928	9.64015	23.4632	23.5371	24.2998	5.67806	3.30548	2.09486	9.1482	9.60716	10.1651	19.6262	25.3428	25.4206	23.2336	21.0622	26.3156	25.8855	22.6675	24.3464
BGLU	MD05G1312800	extracellular region	11.5427	9.98771	14.2768	24.6299	43.7612	11.4432	11.2314	11.9534	8.46292	15.4877	6.01246	22.2887	9.29066	11.251	28.7796	21.9379	23.1722	41.7046	45.2477	44.3315
	MD06G1229100	extracellular region	0.963398	1.40377	2.31412	2.40597	5.57628	1.37385	0.581991	0.934353	1.24721	2.23421	0.7299	3.03579	2.47579	1.43079	2.481	2.69458	2.04234	6.19963	4.77927	5.74993
PER	MD01G1162400	extracellular region	17.5825	9.48316	17.6777	29.77	36.1595	23.7485	7.99636	21.0027	13.4231	11.7155	3.31088	23.906	18.6737	10.4535	29.3453	31.9641	28.0006	30.7383	40.8469	36.8933
	MD05G1345800	extracellular region, plant-type cell wall, plasmodesma	4.24503	2.63203	5.75956	22.5413	2.38578	4.77568	2.95259	5.00681	2.78172	4.873	0.241366	10.4825	2.7592	4.03697	14.9441	27.5064	25.1735	2.08326	2.95134	2.12273
	MD13G1246700	extracellular region	1.44778	0.625343	0.426395	8.52121	1.06345	0.312896	1.46941	2.56103	0.200618	0.514041	1.16137	0.251605	0.507231	0.520348	11.549	5.31673	8.69791	0.669788	1.28993	1.23063
CHS	MD04G1003000	cytoplasm, endoplasmic reticulum, nucleus, plant-type vacuole membrane	76.021	106.432	188.563	158.756	159.419	123.985	68.0692	36.0088	89.9856	115.388	113.921	145.149	217.855	202.685	160.951	146.097	169.221	170.004	145.708	162.546
	MD04G1003300	cytoplasm, endoplasmic reticulum, nucleus, plant-type vacuole membrane	22.2233	54.8339	119.868	176.119	180.293	44.2796	14.2154	8.17504	54.5059	57.7695	52.2263	80.7042	143.736	135.163	163.338	200.437	164.581	195.657	149.648	195.575
	MD04G1003400	cytoplasm, endoplasmic reticulum, nucleus, plant-type vacuole membrane	52.6656	132.568	303.885	187.584	238.401	101.291	38.4441	18.2617	100.45	127.259	169.996	181.391	380.751	349.513	195.696	182.133	184.922	240.344	242.417	232.442
	MD13G1285100	cytoplasm, endoplasmic reticulum, nucleus, plant-type vacuole membrane	4.43779	7.40605	21.1965	18.5473	16.1919	7.20612	4.35132	1.75593	6.99823	7.98747	7.23244	12.8126	26.4005	24.3764	17.102	16.0209	22.5189	16.0149	15.628	16.9329
CHI	MD01G1118300	chloroplast, endoplasmic reticulum, not located in chloroplast stroma	66.4811	38.1805	40.8901	23.8657	21.8653	55.2182	66.3955	77.8296	31.2839	28.3094	54.9482	33.3223	46.2728	43.0754	24.2175	27.5121	19.8675	22.4235	23.847	19.3253
	MD07G1186300	chloroplast, endoplasmic reticulum, not located in chloroplast stroma	63.3746	82.5648	133.356	96.8886	99.8749	85.8856	64.5528	39.6853	86.9718	83.4009	77.3218	107.488	142.066	150.513	107.715	84.8298	98.1211	100.214	96.1778	103.233
CYP98A	MD08G1242900	endoplasmic reticulum, integral component of membrane, intracellular membrane-bounded organelle, mitochondrion, plasma membrane	14.946	14.6686	36.4146	16.9154	14.5579	13.509	13.42	17.9089	11.7581	17.6592	14.5885	28.9848	46.7623	33.4968	20.9774	15.3758	14.3928	13.1683	18.141	12.3644
	MD08G1243000	endoplasmic reticulum, integral component of membrane, intracellular membrane-bounded organelle, mitochondrion, plasma membrane	2.93788	4.3757	10.84	11.3166	10.5462	2.43137	3.14873	3.23354	4.13346	4.80056	4.19308	8.56547	12.849	11.1054	12.3235	11.5284	10.0978	8.32312	13.0213	10.2941
	MD15G1436500	endoplasmic reticulum, integral component of membrane, intracellular membrane-bounded organelle, mitochondrion, plasma membrane	6.1863	9.96568	11.1204	17.8161	9.59385	6.86084	7.10595	4.5921	14.1997	9.71903	5.97831	9.15482	11.992	12.2144	19.2205	16.4116	17.8161	9.78889	10.6677	8.32496
HCT	MD09G1226600	cytoplasm, cytosol, membrane	5.28058	3.10843	2.36764	1.50326	0.790433	6.61227	4.05161	5.17787	3.02129	2.10807	4.19592	2.86121	2.36702	1.87469	1.34588	1.61403	1.54986	0.676932	1.04788	0.646486
	MD14G1155800	cytoplasm, cytosol, membrane	31.2271	20.6776	12.9635	8.1699	9.32843	26.2192	36.8033	30.6588	22.4352	9.98174	29.6157	16.912	9.66912	12.3095	7.23722	8.61044	8.66204	11.2348	7.82714	8.92334
CCoAOMT	MD00G1088100	cytosol, nucleus	2.73465	2.60651	3.19579	1.49044	0.880385	3.70648	1.81051	2.68697	2.26409	2.00035	3.5551	2.54577	4.17315	2.86846	1.27169	2.02451	1.17514	0.886747	0.87313	0.881277
F3'H	MD06G1201700	endoplasmic reticulum membrane, extracellular region, integral component of membrane, membrane	59.1475	111.868	230.018	188.576	236.782	82.1986	53.6381	41.6058	100.943	109.114	125.546	209.299	241.711	239.045	184.636	194.019	187.072	274.818	213.102	222.427
	MD14G1210700	endoplasmic reticulum membrane, extracellular region, integral component of membrane, membrane	2.97919	4.73512	12.7185	12.7179	10.5095	4.11772	2.58121	2.23863	4.3919	5.22171	4.59176	8.7307	15.7047	13.72	13.327	11.0474	13.7792	13.1327	7.26384	11.1321
F3H	MD02G1132200	cytoplasm	59.1421	85.4208	244.871	140.558	128.977	84.42	55.4302	37.5762	90.0639	82.3789	83.8197	128.303	344.548	261.761	157.317	128.021	136.335	138.434	128.212	120.284
FLS	MD08G1121600	cytoplasm	0.950903	1.10448	3.0284	2.19123	1.14806	0.622953	0.469201	1.76056	0.337417	1.56519	1.41082	2.01741	3.18974	3.87805	1.75023	1.98949	2.83398	0.785949	1.28455	1.37369
	MD08G1168600	cytoplasm	18.2446	10.6752	18.7075	12.9412	7.15362	22.0298	19.4327	13.2713	10.1257	12.2643	9.63548	13.9565	22.2269	19.9391	13.2585	7.93079	17.6343	7.8382	5.86528	7.75738
DFR	MD15G1024100	chloroplast stroma, cytoplasmic, nuclear, chloroplast, chromoplast	193.529	203.116	445.554	307.863	340.687	241.922	175.984	162.681	191.91	213.041	204.397	279.636	554.289	502.738	338.394	298.427	286.768	345.387	355.547	321.126
ANS	MD03G1001100	cytoplasm	22.0419	44.8991	95.3679	66.0578	76.2135	37.183	17.8699	11.0729	44.7071	46.5115	43.4788	63.2257	119.391	103.487	64.0707	67.5068	66.596	78.0059	75.5716	75.0628
	MD06G1071600	cytoplasm	49.8177	93.0426	257.114	159.248	159.763	99.1661	32.9305	17.3564	82.6839	93.2118	103.232	147.361	327.415	296.565	156.401	160.215	161.128	172.13	156.545	150.615

## Sheet: Legend
Gene composition and mean FPKM value of the phenylpropanoid/flavonoid biosynthesis pathway. The GO Cellular Component are reported.
