# Supplementary material for: Anthocyanin accumulation correlates with hormones in the fruit skin of ‘Red Delicious’ and its four generation bud sport mutants
Source: BMC Plant Biol. 2018 Dec 18;18:363. doi: 10.1186/s12870-018-1595-8 (PMC6299587; doi:10.1186/s12870-018-1595-8)
Supplement: Supplementary file 5 — Table S3. Statistical table of the number of annotated differentially expressed genes (DEGs) (XLS 2153 kb) [file 12870_2018_1595_MOESM5_ESM.xls]

## Sheet: Correlation Analysis
	Pearson’s correlation coefficient
	Anthocyanin content	Apple_newGene_1405	MD00G1104700	MD00G1116400	MD01G1090900	MD02G1039800	MD02G1166700	MD03G1086800	MD03G1230900	MD04G1060200	MD04G1092400	MD05G1024500	MD05G1089600	MD05G1197600	MD05G1238400	MD05G1326500	MD06G1120000	MD06G1229600	MD07G1002900	MD07G1061400	MD07G1137500	MD07G1224200	MD07G1279300	MD08G1039300	MD08G1059000	MD08G1107400	MD09G1278600	MD11G1080800	MD11G1095900	MD11G1120400	MD11G1252200	MD12G1058400	MD12G1126100	MD12G1168300	MD13G1070900	MD14G1126900	MD14G1135600	MD14G1137200	MD14G1189300	MD14G1222200	MD14G1227500	MD14G1234500	MD14G1234600	MD14G1240500	MD14G1243400	MD15G1051000	MD15G1051400	MD15G1279200	MD16G1040800
Anthocyanin content
Apple_newGene_1405	0.583
MD00G1104700	-0.134	-0.869
MD00G1116400	-0.278	0.392	-0.628
MD01G1090900	-.925*	-0.786	0.428	0.201
MD02G1039800	0.586	-0.11	0.462	-.941*	-0.505
MD02G1166700	-0.757	-0.663	0.464	0.213	0.87	-0.46
MD03G1086800	.956*	0.713	-0.338	-0.259	-.989**	0.563	-.893*
MD03G1230900	0.548	0.312	-0.056	-0.724	-0.689	0.819	-0.627	0.671
MD04G1060200	0.51	0.754	-0.682	0.613	-0.537	-0.335	-0.57	0.539	-0.197
MD04G1092400	0.716	0.023	0.283	-0.494	-0.527	0.661	-0.656	0.644	0.335	0.297
MD05G1024500	0.385	-0.201	0.343	-0.765	-0.326	0.783	-0.596	0.427	0.566	-0.127	0.814
MD05G1089600	-0.461	-0.44	0.422	0.118	0.574	-0.275	.901*	-0.622	-0.386	-0.538	-0.637	-0.673
MD05G1197600	-0.822	-0.717	0.447	0.299	.952*	-0.556	.961**	-.950*	-0.772	-0.463	-0.566	-0.514	0.755
MD05G1238400	0.578	0.262	0.005	-0.771	-0.69	0.867	-0.664	0.69	.992**	-0.184	0.44	0.662	-0.448	-0.785
MD05G1326500	-0.177	0.544	-0.852	0.734	-0.056	-0.666	-0.308	0.012	-0.299	0.661	-0.231	-0.245	-0.498	-0.155	-0.319
MD06G1120000	-0.858	-0.826	0.555	0.084	.967**	-0.385	.949*	-.963**	-0.603	-0.661	-0.545	-0.364	0.74	.968**	-0.614	-0.275
MD06G1229600	0.057	0.695	-0.696	0.612	-0.249	-0.487	0.061	0.12	-0.046	0.348	-0.632	-0.801	0.299	-0.083	-0.157	0.355	-0.205
MD07G1002900	0.803	0.457	-0.101	-0.634	-0.873	0.829	-0.792	.879*	.936*	0.09	0.57	0.606	-0.519	-.905*	.949*	-0.255	-0.799	-0.052
MD07G1061400	-0.397	-0.418	0.427	0.189	0.553	-0.316	.889*	-0.59	-0.477	-0.427	-0.564	-0.692	.986**	0.762	-0.53	-0.481	0.713	0.291	-0.556
MD07G1137500	0.357	0.267	-0.056	-0.641	-0.532	0.682	-0.365	0.475	.936*	-0.37	0.013	0.29	-0.082	-0.573	.891*	-0.363	-0.402	0.168	0.792	-0.198
MD07G1224200	-0.597	-0.505	0.381	0.36	0.747	-0.531	.960**	-0.773	-0.707	-0.362	-0.613	-0.72	.924*	.912*	-0.748	-0.277	0.838	0.206	-0.789	.949*	-0.452
MD07G1279300	-.882*	-0.68	0.3	0.387	.966**	-0.647	0.793	-.947*	-0.832	-0.306	-0.466	-0.363	0.457	.926*	-0.823	0.129	.888*	-0.222	-.949*	0.469	-0.721	0.712
MD08G1039300	0.813	0.17	0.262	-0.782	-0.737	.946*	-0.622	0.784	0.822	-0.05	0.725	0.688	-0.358	-0.728	0.863	-0.552	-0.618	-0.289	.921*	-0.367	0.661	-0.609	-0.828
MD08G1059000	0.826	0.406	-0.062	-0.635	-0.86	0.835	-0.862	.894*	0.868	0.173	0.725	0.734	-0.654	-.919*	.907*	-0.202	-0.822	-0.213	.975**	-0.671	0.656	-0.86	-.899*	.924*
MD08G1107400	-0.859	-0.651	0.352	0.357	.946*	-0.616	.965**	-.962**	-0.761	-0.452	-0.662	-0.587	0.767	.992**	-0.788	-0.087	.958*	0.015	-.915*	0.764	-0.536	.913*	.918*	-0.781	-.947*
MD09G1278600	.980**	0.651	-0.215	-0.314	-.969**	0.614	-0.781	.977**	0.672	0.446	0.614	0.358	-0.451	-.881*	0.684	-0.163	-.892*	0.154	0.878	-0.416	0.516	-0.643	-.956*	0.833	0.867	-.898*
MD11G1080800	0.821	0.386	-0.007	-0.683	-0.852	0.873	-0.77	0.871	.916*	0.064	0.635	0.651	-0.502	-0.877	.939*	-0.328	-0.769	-0.131	.994**	-0.531	0.758	-0.765	-.929*	.956*	.981**	-.900*	.880*
MD11G1095900	.943*	0.667	-0.255	-0.362	-.979**	0.645	-0.804	.976**	0.763	0.381	0.56	0.381	-0.473	-.918*	0.766	-0.146	-.903*	0.174	.927*	-0.461	0.622	-0.696	-.988**	0.845	.900*	-.924*	.989**	.919*
MD11G1120400	0.714	0.426	-0.034	-0.584	-0.776	0.752	-0.502	0.743	.891*	-0.084	0.28	0.287	-0.12	-0.713	0.863	-0.449	-0.615	0.209	.903*	-0.17	.889*	-0.471	-.909*	0.847	0.793	-0.705	0.819	.892*	0.869
MD11G1252200	.882*	0.487	-0.161	-0.101	-0.77	0.393	-0.799	0.842	0.263	0.707	0.86	0.493	-0.686	-0.729	0.333	0.085	-0.808	-0.177	0.578	-0.584	-0.032	-0.645	-0.633	0.608	0.699	-0.786	0.797	0.608	0.731	0.331
MD12G1058400	0.527	0.13	0.16	-0.847	-0.599	.911*	-0.52	0.6	.976**	-0.334	0.394	0.624	-0.282	-0.67	.981**	-0.487	-0.483	-0.183	.908*	-0.369	.915*	-0.611	-0.767	0.876	0.847	-0.68	0.631	.909*	0.71	.884*	0.234
MD12G1126100	-0.805	-0.787	0.553	0.143	.941*	-0.419	.977**	-.939*	-0.655	-0.602	-0.548	-0.445	0.803	.985**	-0.669	-0.301	.990**	-0.136	-0.819	0.792	-0.443	.904*	0.873	-0.62	-0.849	.973**	-0.849	-0.786	-0.875	-0.603	-0.769	-0.532
MD12G1168300	-.962**	-0.557	0.136	0.45	.951*	-0.723	0.835	-.976**	-0.747	-0.366	-0.71	-0.531	0.55	.914*	-0.774	0.194	.888*	0.015	-.933*	0.527	-0.553	0.742	.952*	-.900*	-.945*	.942*	-.981**	-.941*	-.980**	-0.816	-0.809	-0.718	0.868
MD13G1070900	0.53	0.087	0.219	-0.87	-0.579	.929*	-0.482	0.584	.960**	-0.362	0.407	0.622	-0.238	-0.637	.967**	-0.545	-0.45	-0.205	.895*	-0.321	.903*	-0.57	-0.752	.889*	0.835	-0.653	0.627	.903*	0.7	.885*	0.23	.998**	-0.494	-0.713
MD14G1126900	0.468	-0.105	0.362	-.944*	-0.464	.967**	-0.515	0.513	0.87	-0.371	0.6	0.847	-0.395	-0.587	.916*	-0.522	-0.386	-0.519	0.826	-0.464	0.725	-0.64	-0.609	0.876	0.838	-0.631	0.521	0.854	0.581	0.695	0.309	.934*	-0.453	-0.658	.938*
MD14G1135600	0.667	0.555	-0.242	-0.503	-0.819	0.673	-0.623	0.771	.936*	0.001	0.223	0.302	-0.282	-0.81	.901*	-0.227	-0.708	0.269	.924*	-0.349	.920*	-0.617	-.932*	0.773	0.818	-0.78	0.797	.890*	0.871	.965**	0.319	.880*	-0.718	-0.804	0.863	0.676
MD14G1137200	-0.687	-0.722	0.579	0.099	0.84	-0.341	.990**	-0.849	-0.573	-0.621	-0.561	-0.514	.913*	.940*	-0.6	-0.435	.942*	-0.022	-0.725	.905*	-0.326	.950*	0.747	-0.51	-0.79	.929*	-0.719	-0.69	-0.749	-0.434	-0.747	-0.44	.973**	0.764	-0.395	-0.417	-0.584
MD14G1189300	.978**	0.594	-0.174	-0.383	-.960**	0.671	-0.841	.985**	0.695	0.436	0.713	0.493	-0.558	-.911*	0.723	-0.149	-.905*	0.017	.903*	-0.524	0.496	-0.729	-.942*	0.868	.920*	-.939*	.988**	.910*	.979**	0.782	0.844	0.66	-0.878	-.997**	0.654	0.598	0.771	-0.775
MD14G1222200	0.805	0.802	-0.474	-0.212	-.949*	0.476	-0.742	.899*	0.773	0.365	0.272	0.167	-0.392	-.891*	0.738	0.009	-.878*	0.433	0.868	-0.411	0.716	-0.646	-.973**	0.682	0.788	-0.857	.903*	0.827	.944*	0.875	0.531	0.672	-0.857	-0.866	0.649	0.45	.928*	-0.725	0.863
MD14G1227500	-0.845	-0.794	0.489	0.236	.982**	-0.511	.888*	-.958*	-0.771	-0.461	-0.444	-0.347	0.609	.976**	-0.763	-0.11	.961**	-0.266	-.901*	0.617	-0.632	0.807	.970**	-0.713	-0.872	.956*	-.920*	-0.865	-.956*	-0.796	-0.672	-0.664	.957*	.916*	-0.635	-0.512	-0.875	0.87	-.916*	-.967**
MD14G1234500	.920*	0.829	-0.476	-0.113	-.995**	0.429	-0.844	.978**	0.628	0.593	0.482	0.241	-0.541	-.926*	0.622	0.099	-.964**	0.322	0.825	-0.511	0.483	-0.7	-.947*	0.681	0.807	-.916*	.961**	0.8	.964**	0.745	0.767	0.529	-.928*	-.925*	0.508	0.377	0.787	-0.821	.941*	.946*	-.970**
MD14G1234600	.906*	0.657	-0.246	-0.387	-.959**	0.653	-0.746	.942*	0.801	0.299	0.473	0.327	-0.388	-.890*	0.792	-0.195	-0.861	0.233	.932*	-0.391	0.7	-0.648	-.995**	0.842	.879*	-.888*	.971**	.919*	.992**	.920*	0.641	0.75	-0.834	-.955*	0.742	0.589	.918*	-0.692	.948*	.963**	-.947*	.943*
MD14G1240500	0.013	0.603	-0.709	0.035	-0.385	0.002	-0.391	0.276	0.57	0.038	-0.39	-0.085	-0.28	-0.493	0.49	0.428	-0.419	0.534	0.405	-0.395	0.658	-0.468	-0.446	0.04	0.283	-0.388	0.194	0.308	0.319	0.42	-0.188	0.405	-0.479	-0.189	0.35	0.164	0.622	-0.468	0.165	0.582	-0.538	0.379	0.376
MD14G1243400	0.615	0.716	-0.442	-0.241	-0.807	0.435	-0.549	0.727	0.802	0.135	0.018	0.027	-0.181	-0.751	0.739	-0.069	-0.703	0.54	0.798	-0.239	0.845	-0.495	-.891*	0.589	0.66	-0.695	0.756	0.744	0.825	.902*	0.248	0.707	-0.69	-0.71	0.685	0.428	.955*	-0.541	0.693	.952*	-0.86	0.803	.880*	0.708
MD15G1051000	.902*	0.671	-0.232	-0.004	-0.832	0.318	-0.499	0.82	0.351	0.541	0.395	-0.043	-0.126	-0.623	0.339	-0.165	-0.721	0.413	0.598	-0.052	0.285	-0.273	-0.786	0.595	0.556	-0.633	.894*	0.601	0.843	0.675	0.697	0.317	-0.623	-0.795	0.326	0.149	0.598	-0.451	0.826	0.786	-0.732	0.862	0.834	0.023	0.658
MD15G1051400	0.693	.912*	-0.689	0.471	-0.749	-0.149	-0.56	0.709	0.084	0.873	0.175	-0.261	-0.321	-0.592	0.056	0.41	-0.765	0.628	0.337	-0.238	0.009	-0.321	-0.6	0.176	0.321	-0.562	0.689	0.299	0.645	0.327	0.648	-0.051	-0.68	-0.566	-0.072	-0.235	0.371	-0.591	0.623	0.688	-0.68	0.809	0.613	0.23	0.536	0.827
MD15G1279200	-0.799	-0.777	0.549	0.149	.935*	-0.422	.981**	-.935*	-0.654	-0.6	-0.556	-0.459	0.814	.984**	-0.67	-0.305	.988**	-0.119	-0.817	0.805	-0.437	.912*	0.866	-0.619	-0.851	.973**	-0.842	-0.784	-0.868	-0.593	-0.771	-0.531	1.000**	0.865	-0.493	-0.458	-0.71	.977**	-0.874	-0.847	.952*	-.921*	-0.826	-0.475	-0.678	-0.61	-0.67
MD16G1040800	-.942*	-0.58	0.102	0.24	0.869	-0.531	0.55	-0.867	-0.532	-0.383	-0.489	-0.139	0.164	0.694	-0.529	0.317	0.735	-0.273	-0.745	0.112	-0.451	0.369	0.87	-0.764	-0.701	0.714	-.949*	-0.757	-.916*	-0.806	-0.695	-0.522	0.657	.885*	-0.535	-0.374	-0.72	0.48	-.898*	-0.833	0.786	-0.877	-.914*	-0.05	-0.719	-.971**	-0.699	0.645
MD16G1083300	0.724	0.015	0.334	-0.791	-0.614	.921*	-0.672	0.701	0.698	-0.008	.892*	.889*	-0.554	-0.68	0.777	-0.441	-0.566	-0.576	0.819	-0.547	0.446	-0.697	-0.662	.930*	.900*	-0.756	0.7	0.869	0.7	0.608	0.685	0.763	-0.594	-0.816	0.774	.889*	0.557	-0.561	0.787	0.472	-0.588	0.546	0.661	-0.111	0.317	0.391	0.038	-0.6	-0.564
MD16G1093900	0.79	.896*	-0.574	0.18	-0.869	0.133	-0.577	0.812	0.397	0.629	0.161	-0.18	-0.221	-0.704	0.353	0.14	-0.805	0.654	0.585	-0.18	0.372	-0.372	-0.812	0.428	0.51	-0.669	0.837	0.547	0.825	0.656	0.574	0.285	-0.729	-0.725	0.27	0.038	0.674	-0.58	0.757	.886*	-0.825	.909*	0.829	0.375	0.8	.919*	.922*	-0.715	-0.862
MD16G1218000	-0.627	-0.142	-0.218	0.841	0.647	-.937*	0.507	-0.655	-.944*	0.283	-0.459	-0.594	0.226	0.669	-.952*	0.572	0.505	0.166	-.921*	0.29	-0.878	0.557	0.806	-.933*	-0.862	0.69	-0.712	-.933*	-0.77	-.923*	-0.319	-.984**	0.531	0.781	-.990**	-.915*	-.881*	0.413	-0.729	-0.701	0.68	-0.583	-0.806	-0.291	-0.714	-0.446	-0.027	0.528	0.642
MD16G1268900	-.897*	-0.654	0.297	0.407	.973**	-0.67	.890*	-.975**	-0.818	-0.368	-0.596	-0.503	0.616	.973**	-0.83	0.055	.933*	-0.08	-.959*	0.619	-0.644	0.824	.980**	-0.842	-.952*	.978**	-.952*	-.944*	-.979**	-0.832	-0.731	-0.752	.932*	.974**	-0.733	-0.653	-0.874	0.843	-.967**	-.927*	.976**	-.946*	-.964**	-0.399	-0.801	-0.728	-0.576	.929*	0.818
MD17G1086700	-.953*	-0.531	0.077	0.474	.930*	-0.738	0.731	-.942*	-0.759	-0.277	-0.625	-0.436	0.392	0.854	-0.773	0.312	0.824	-0.065	-.926*	0.375	-0.618	0.628	.960**	-.913*	-.905*	.879*	-.983**	-.936*	-.983**	-.887*	-0.728	-0.746	0.792	.983**	-0.748	-0.646	-0.845	0.653	-.976**	-.884*	.890*	-.907*	-.977**	-0.182	-0.766	-0.843	-0.553	0.786	.936*
MD17G1184100	-0.65	-0.676	0.557	0.111	0.801	-0.339	.986**	-0.817	-0.555	-0.604	-0.578	-0.554	.941*	.920*	-0.588	-0.45	.915*	0.039	-0.701	.934*	-0.296	.961**	0.705	-0.492	-0.779	.913*	-0.677	-0.668	-0.707	-0.386	-0.739	-0.425	.954*	0.734	-0.38	-0.426	-0.542	.997**	-0.744	-0.675	0.834	-0.778	-0.646	-0.449	-0.487	-0.391	-0.542	.960**	0.424
* significantly correlated at the 0.05 level (bilateral).
** significantly correlated at the.01 level (bilateral).
[truncated: 6 more columns]

## Sheet: MYB
#ID	Gene name	G0	G1	G2	G3	G4	T01_FPKM	T02_FPKM	T03_FPKM	T04_FPKM	T05_FPKM	T06_FPKM	T07_FPKM	T08_FPKM	T09_FPKM	T10_FPKM	T11_FPKM	T12_FPKM	T13_FPKM	T14_FPKM	T15_FPKM	Pfam_annotation	Swiss_Prot_annotation	NR_annotation
MD01G1090900	LHY-like	25.8917	17.6161	7.88296	4.13925	2.44454	23.2969	29.4586	24.9197	16.0311	15.7876	21.0296	7.969	7.79276	7.88712	3.78754	3.04248	5.58772	2.16536	2.39077	2.77749	Myb-like DNA-binding domain	Protein LHY OS=Arabidopsis thaliana GN=LHY PE=1 SV=2	PREDICTED: protein LHY-like [Malus domestica]
MD03G1086800	LUX	1.43178	9.29745	17.9187	23.1627	21.0113	1.4827	1.18654	1.6261	11.5992	9.35909	6.93406	15.4066	18.1073	20.2422	27.3081	24.1111	18.069	21.6289	20.9599	20.4451	Myb-like DNA-binding domain	Transcription factor LUX OS=Arabidopsis thaliana GN=LUX PE=1 SV=1	PREDICTED: transcription factor BOA [Malus domestica]
MD07G1279300	RVE6	19.12	16.4738	14.0833	10.4537	9.11082	17.4088	19.7636	20.1876	17.5382	17.0512	14.832	14.168	15.0134	13.0685	10.3333	9.63566	11.3922	9.06845	8.32614	9.93787	Myb-like DNA-binding domain	Protein REVEILLE 6 OS=Arabidopsis thaliana GN=RVE6 PE=2 SV=1	uncharacterized protein LOC103439808 [Malus domestica]
MD09G1278600	MYB113	2.03416	6.05804	21.1086	30.9608	27.8334	2.53326	1.5574	2.01181	6.22113	6.23508	5.7179	13.1844	27.0458	23.0957	27.3663	39.1161	26.3999	35.5723	23.3361	24.5918	Myb-like DNA-binding domain;; Myb-like DNA-binding domain	Transcription factor MYB113 OS=Arabidopsis thaliana GN=MYB113 PE=1 SV=1	MYB transcription factor [Malus domestica]
MD11G1095900	PCL-like	1.3394	7.5681	17.9117	28.2343	28.2526	1.63393	1.29929	1.08497	8.92268	7.02636	6.75527	16.0336	20.298	17.4035	30.9742	28.1265	25.6022	28.6131	28.168	27.9767	Myb-like DNA-binding domain	Transcription factor BOA OS=Arabidopsis thaliana GN=BOA PE=2 SV=1	PREDICTED: LOW QUALITY PROTEIN: transcription factor PCL1-like [Malus domestica]
MD12G1168300	GT-3b	0.980263	0.759328	0.513104	0.116236	0.30114	1.19551	0.970296	0.774983	0.774537	0.317976	1.18547	0.593383	0.439912	0.506016	0.101817	0.176211	0.0706787	0.152199	0.490818	0.260402	Myb/SANT-like DNA-binding domain	Trihelix transcription factor GT-3a OS=Arabidopsis thaliana GN=GT-3A PE=1 SV=1	PREDICTED: trihelix transcription factor GT-3b [Malus domestica]
MD14G1189300	MYB1R1-like	105.871	158.25	235.659	318.469	271.853	114.444	98.1665	105.002	188.422	159.834	126.493	188.057	294.778	224.143	316.216	362.904	276.288	279.141	274.544	261.874	Myb-like DNA-binding domain	Transcription factor MYB1R1 OS=Solanum tuberosum PE=2 SV=1	transcription factor MYB1R1-like [Malus domestica]
MD14G1234500	MYB6-like	2.67268	6.10482	11.8028	12.4289	13.7835	3.18846	2.76648	2.06308	5.73001	6.84685	5.7376	12.6171	10.1336	12.6576	12.2811	10.2453	14.7602	14.886	13.1321	13.3325	Myb-like DNA-binding domain;; Myb-like DNA-binding domain	Transcription repressor MYB6 OS=Arabidopsis thaliana GN=MYB6 PE=1 SV=1	PREDICTED: myb-related protein Zm38-like [Malus domestica]
MD14G1234600	MYB308-like	0.669185	1.80451	4.18844	6.98139	7.75095	0.952071	0.767092	0.288391	2.19238	1.63966	1.58148	3.40909	4.66566	4.49058	6.72643	7.92217	6.29556	9.59072	6.42392	7.23822	Myb-like DNA-binding domain;; Myb-like DNA-binding domain	Myb-related protein 308 OS=Antirrhinum majus GN=MYB308 PE=2 SV=1	myb-related protein 308-like [Malus domestica]
MD15G1051000	MYB5-like	0.590911	0.276781	1.22103	1.20283	1.23124	0.579442	0.389004	0.804286	0.264829	0.366819	0.198695	0.735107	1.69124	1.23674	0.728922	2.3125	0.567062	1.28623	1.11042	1.29707	Myb-like DNA-binding domain;; Myb-like DNA-binding domain	Transcription factor MYB3 OS=Arabidopsis thaliana GN=MYB3 PE=1 SV=1	PREDICTED: transcription repressor MYB5-like [Malus domestica]
MD16G1040800	MYB21	7.14402	8.69505	4.23046	2.6039	2.95785	6.23362	8.00218	7.19626	14.6067	2.8666	8.61185	4.40091	3.41655	4.87393	2.3111	3.19227	2.30833	4.37368	1.96792	2.53194	Myb-like DNA-binding domain;; Myb-like DNA-binding domain	Transcription factor MYB62 OS=Arabidopsis thaliana GN=MYB62 PE=2 SV=1	transcription factor MYB21 [Malus domestica]
MD16G1268900	DNAJC2-like	3.82391	2.88182	2.50864	1.64869	1.69615	3.51563	3.46336	4.49274	2.65796	2.41468	3.57284	2.74563	2.33232	2.44797	1.44388	1.83722	1.66498	1.77073	1.63662	1.6811	Myb-like DNA-binding domain	--	PREDICTED: dnaJ homolog subfamily C member 2-like [Malus domestica]
MD17G1086700	MYB4-like	11.4912	10.557	6.70161	1.08976	2.65433	8.70597	10.4038	15.3637	19.6795	1.92328	10.0682	7.84314	4.12843	8.13325	0.752284	0.465254	2.05176	3.67981	1.21951	3.06368	Myb-like DNA-binding domain;; Myb-like DNA-binding domain	Myb-related protein Myb4 OS=Oryza sativa subsp. japonica GN=MYB4 PE=2 SV=2	PREDICTED: myb-related protein Myb4-like [Malus domestica]

## Sheet: Legend
Correlation analysis of anthocyanin content in S2 and MYB-like DNA-binding domain transcriptional factors. FPKM value and functional annotations of candidate MYB-like DNA-binding domain transcriptional factors that significantly related to anthocyanin content. The background in red and green showing positive and negative correlation, respectively.
