# Supplementary material for: Anthocyanin accumulation correlates with hormones in the fruit skin of ‘Red Delicious’ and its four generation bud sport mutants
Source: BMC Plant Biol. 2018 Dec 18;18:363. doi: 10.1186/s12870-018-1595-8 (PMC6299587; doi:10.1186/s12870-018-1595-8)
Supplement: Supplementary file 6 — Dataset S2. Differentially expressed genes identified as commonly up-regulated or down-regulated in each pairwise comparison of ‘Red Delicious’ and its four generation mutants. (XLS 36 kb) [file 12870_2018_1595_MOESM6_ESM.xls]

## Sheet: Correlation Analysis
	Pearson’s correlation coefficient
	Anthocyanin content	MD01G1155000	MD02G1009200	MD03G1230900	MD04G1033000	MD05G1091400	MD05G1165800	MD06G1120000	MD07G1137500	MD08G1077000	MD09G1208300	MD09G1233000	MD10G1156100	MD11G1120400	MD11G1252200	MD12G1095300	MD12G1204600	MD13G1150900	MD13G1239700	MD14G1126900	MD14G1135600	MD14G1137200	MD14G1182700	MD15G1191400	MD15G1305200	MD15G1377800	MD16G1093900	MD16G1262200	MD17G1190000
Anthocyanin content
MD01G1155000	.951*
MD02G1009200	-0.626	-0.58
MD03G1230900	0.548	0.733	-0.637
MD04G1033000	0.419	0.284	-0.614	0.317
MD05G1091400	-0.395	-0.241	.882*	-0.207	-0.534
MD05G1165800	-.933*	-.960**	0.785	-0.793	-0.44	0.476
MD06G1120000	-0.858	-0.77	.889*	-0.603	-0.756	0.712	.892*
MD07G1137500	0.357	0.578	-0.381	.936*	0.298	0.082	-0.595	-0.402
MD08G1077000	-.950*	-.948*	0.764	-0.751	-0.557	0.462	.986**	.929*	-0.58
MD09G1208300	0.401	0.468	-0.355	0.672	0.738	0.003	-0.505	-0.554	0.795	-0.594
MD09G1233000	-.922*	-.880*	0.829	-0.697	-0.671	0.576	.957*	.978**	-0.516	.985**	-0.603
MD10G1156100	-0.715	-0.785	.890*	-0.837	-0.313	0.628	.903*	0.79	-0.592	0.836	-0.335	0.821
MD11G1120400	0.714	0.862	-0.434	.891*	0.356	0.028	-0.82	-0.615	.889*	-0.828	0.778	-0.751	-0.664
MD11G1252200	.882*	0.742	-0.692	0.263	0.334	-0.668	-0.784	-0.808	-0.032	-0.779	0.022	-0.796	-0.667	0.331
MD12G1095300	-0.244	-0.268	0.324	-0.094	0.507	0.398	0.291	0.092	0.2	0.148	0.639	0.103	0.496	0.105	-0.507
MD12G1204600	0.666	0.803	-0.304	0.584	-0.321	-0.027	-0.706	-0.336	0.408	-0.607	-0.017	-0.481	-0.676	0.614	0.549	-0.66
MD13G1150900	0.819	0.602	-0.561	0.062	0.552	-0.597	-0.636	-0.795	-0.153	-0.699	0.154	-0.753	-0.41	0.24	.914*	-0.16	0.237
MD13G1239700	-0.81	-0.778	.941*	-0.736	-0.695	0.716	.919*	.976**	-0.53	.928*	-0.569	.966**	.889*	-0.671	-0.741	0.162	-0.405	-0.66
MD14G1126900	0.468	0.682	-0.529	0.87	-0.125	-0.176	-0.705	-0.386	0.725	-0.591	0.23	-0.498	-0.844	0.695	0.309	-0.528	0.825	-0.042	-0.548
MD14G1135600	0.667	0.795	-0.589	.936*	0.528	-0.15	-0.826	-0.708	.920*	-0.841	0.855	-0.802	-0.728	.965**	0.319	0.16	0.472	0.246	-0.778	0.676
MD14G1137200	-0.687	-0.601	.985**	-0.573	-0.707	.884*	0.794	.942*	-0.326	0.8	-0.401	0.876	0.836	-0.434	-0.747	0.235	-0.248	-0.676	.958*	-0.417	-0.584
MD14G1182700	-0.736	-0.683	.976**	-0.675	-0.714	0.808	0.857	.962**	-0.451	0.864	-0.503	.922*	0.873	-0.56	-0.727	0.188	-0.316	-0.649	.988**	-0.495	-0.696	.989**
MD15G1191400	0.569	0.757	-0.651	.990**	0.224	-0.236	-0.812	-0.591	.891*	-0.751	0.567	-0.689	-.880*	0.862	0.321	-0.23	0.673	0.074	-0.731	.927*	.893*	-0.576	-0.671
MD15G1305200	-0.702	-0.856	0.605	-.970**	-0.371	0.16	0.873	0.683	-.909*	0.855	-0.726	0.793	0.813	-.968**	-0.383	0.04	-0.639	-0.228	0.773	-0.81	-.977**	0.577	0.688	-.955*
MD15G1377800	0.232	0.378	-0.23	0.722	0.548	0.169	-0.396	-0.361	.888*	-0.456	.959*	-0.437	-0.292	0.776	-0.188	0.618	0.017	-0.115	-0.424	0.333	0.839	-0.235	-0.353	0.622	-0.731
MD16G1093900	0.79	0.686	-0.459	0.397	0.79	-0.25	-0.687	-0.805	0.372	-0.8	0.743	-0.827	-0.368	0.656	0.574	0.382	0.135	0.752	-0.703	0.038	0.674	-0.58	-0.637	0.331	-0.572	0.538
MD16G1262200	0.849	.967**	-0.481	0.83	0.225	-0.066	-.907*	-0.66	0.742	-.890*	0.571	-0.8	-0.747	.950*	0.549	-0.16	0.802	0.396	-0.701	0.754	0.876	-0.481	-0.59	0.84	-.931*	0.541	0.626
MD17G1190000	0.526	0.747	-0.483	.975**	0.133	-0.028	-0.749	-0.473	.935*	-0.693	0.598	-0.604	-0.771	.908*	0.206	-0.14	0.692	-0.025	-0.61	.909*	.898*	-0.411	-0.526	.977**	-.957*	0.683	0.318	0.867
* significantly correlated at the 0.05 level (bilateral).
** significantly correlated at the 0.01 level (bilateral).

## Sheet: bHLH
#ID	Gene name	G0	G1	G2	G3	G4	T01_FPKM	T02_FPKM	T03_FPKM	T04_FPKM	T05_FPKM	T06_FPKM	T07_FPKM	T08_FPKM	T09_FPKM	T10_FPKM	T11_FPKM	T12_FPKM	T13_FPKM	T14_FPKM	T15_FPKM	Pfam_annotation	Swiss_Prot_annotation	NR_annotation
MD01G1155000	bHLH51	4.71072	4.91951	7.22819	11.3681	9.47099	3.87067	4.77521	5.48629	4.09005	6.11462	4.55387	4.13323	10.4109	7.14044	9.71864	14.3584	10.0272	10.5896	8.64603	9.17734	Helix-loop-helix DNA-binding domain	Transcription factor bHLH51 OS=Arabidopsis thaliana GN=BHLH51 PE=2 SV=1	PREDICTED: transcription factor bHLH51-like [Malus domestica]
MD05G1165800	bHLH62	8.14246	6.13397	5.0357	2.10804	3.27953	5.60938	10.5643	8.25369	5.98178	7.55242	4.86772	4.36935	5.3594	5.37835	2.0053	1.96897	2.34985	3.39458	3.789	2.65502	Helix-loop-helix DNA-binding domain	Transcription factor bHLH62 OS=Arabidopsis thaliana GN=BHLH62 PE=2 SV=1	PREDICTED: transcription factor bHLH62-like [Malus domestica]
MD08G1077000	bHLH74	24.581	19.8065	14.5202	8.8865	9.92368	22.621	28.5339	22.5881	11.5636	17.9373	29.9187	16.7195	13.0897	13.7514	9.31367	7.72814	9.6177	9.13291	9.67044	10.9677	Helix-loop-helix DNA-binding domain	Transcription factor bHLH74 OS=Arabidopsis thaliana GN=BHLH74 PE=1 SV=1	PREDICTED: transcription factor bHLH74-like [Malus domestica]
MD09G1233000	bHLH162	4.60358	2.69041	1.10192	0.240431	0.200214	4.20481	6.53952	3.06641	4.41714	0.140145	3.51396	0.68045	0.997178	1.62813	0.297233	0.299165	0.124894	0.13414	0	0.466501	Helix-loop-helix DNA-binding domain	Transcription factor bHLH162 OS=Arabidopsis thaliana GN=BHLH162 PE=2 SV=1	PREDICTED: transcription factor bHLH36-like [Malus domestica]
MD11G1252200	bHLH155	1.5424	2.18992	3.30687	3.56897	2.38117	1.20355	1.48685	1.9368	2.25778	2.59487	1.71711	3.00034	3.48796	3.43231	3.66471	3.28001	3.76219	2.64564	3.18038	1.3175	bHLH-MYC and R2R3-MYB transcription factors N-terminal	Transcription factor bHLH155 OS=Arabidopsis thaliana GN=BHLH155 PE=2 SV=1	PREDICTED: transcription factor EMB1444 [Malus domestica]

## Sheet: Legend
Correlation analysis of anthocyanin content in S2 and helix-loop-helix DNA-binding domain transcriptional factors. FPKM value and functional annotations of candidate helix-loop-helix DNA-binding domain transcriptional factors that significantly related to anthocyanin content. The background in red and green showing positive and negative correlation, respectively.
