# Supplementary material for: Anthocyanin accumulation correlates with hormones in the fruit skin of ‘Red Delicious’ and its four generation bud sport mutants
Source: BMC Plant Biol. 2018 Dec 18;18:363. doi: 10.1186/s12870-018-1595-8 (PMC6299587; doi:10.1186/s12870-018-1595-8)
Supplement: Supplementary file 7 — Dataset S3. Gene composition of the six clusters identified using gene expression clustering analysis. (XLS 13 kb) [file 12870_2018_1595_MOESM7_ESM.xls]

## Sheet: ko00900 and ko00100 or ko00909
Gene name	#ID	GO Cellular Component	G0	G1	G2	G3	G4	T01_FPKM	T02_FPKM	T03_FPKM	T04_FPKM	T05_FPKM	T06_FPKM	T07_FPKM	T08_FPKM	T09_FPKM	T10_FPKM	T11_FPKM	T12_FPKM	T13_FPKM	T14_FPKM	T15_FPKM
AACT1	MD09G1128400	cytoplasm, cytosol, peroxisome, plasma membrane	44.2922	50.3231	28.0901	19.2969	13.4837	46.6258	41.7205	44.5304	56.4227	24.5992	69.9474	28.4575	25.8833	29.9296	19.402	18.3331	20.1555	12.0726	15.385	12.9933
HMGS	MD04G1069200	cytosol, mitochondrion, plasmodesma	341.083	429.575	313.465	175.741	108.232	342.462	337.204	343.583	320.894	231.043	736.787	423.827	237.432	279.137	187.338	164.079	175.807	92.4587	104.482	127.756
	MD06G1070000	cytosol, mitochondrion, plasmodesma	5.87382	3.52881	2.5052	1.83015	1.70067	6.08573	4.28926	7.24648	3.52594	2.16923	4.89126	2.08409	2.54099	2.89052	2.21989	1.83987	1.43069	1.13955	1.40421	2.55826
HMGR	MD05G1143500	endoplasmic reticulum membrane, integral component of membrane, intracellular membrane-bounded organelle, nucleus, peroxisomal membrane	158.762	129.08	99.6685	77.9275	88.3873	167.783	146.741	161.761	144.36	102.073	140.807	113.537	81.1066	104.362	82.7044	70.6046	80.4734	83.6382	80.9798	100.544
	MD16G1201100	endoplasmic reticulum membrane, integral component of membrane, intracellular membrane-bounded organelle, nucleus, peroxisomal membrane	165.46	212.911	137.887	53.4939	38.7585	157.492	174.883	164.004	176.435	105.9	356.398	159.162	129.807	124.693	55.622	47.8819	56.9778	32.9965	38.1765	45.1024
MVK	MD12G1220700	cytoplasm, cytosol	18.7192	2.36006	1.55576	0.310008	0.268091	18.0897	13.8473	24.2207	1.38538	1.4927	4.2021	2.07151	0.396329	2.19943	0.412009	0.251518	0.266496	0.141684	0.103516	0.559072
MVD2	MD02G1256300	cytosol, peroxisome	397.182	402.145	347.026	163.824	129.943	366.311	412.476	412.759	443.911	213.612	548.91	251.129	457.152	332.797	147.814	178.835	164.822	125.876	134.889	129.064
	MD07G1064100	cytosol, peroxisome	633.921	597.226	465.669	330.27	273.502	624.007	635.758	641.998	702.612	396.492	692.575	484.048	469.004	443.955	353.356	316.196	321.257	286.027	246.233	288.246
IDI1	MD04G1245100	chloroplast, cytosol, mitochondrion	108.473	125.173	130.585	40.9833	28.0315	110.278	111.585	103.555	108.085	70.465	196.97	111.849	154.082	125.825	42.5776	37.0807	43.2914	24.2251	27.0519	32.8175
FPPS2	MD05G1362500	cytoplasm, cytosol, mitochondrion	1.3595	0.61872	0.294329	0.067023	0.0507833	0.977056	1.45231	1.64914	0.108091	0.20275	1.54532	0.331783	0	0.551205	0.115495	0.085574	0	0.0644748	0.0315574	0.0563177
	MD10G1340100	cytoplasm, cytosol, mitochondrion	11.4803	14.8768	9.25454	5.78415	4.54107	12.1122	10.0281	12.3006	7.42983	6.56029	30.6403	10.9143	7.79576	9.05356	7.35977	4.46567	5.527	3.70692	4.96709	4.94919
	MD11G1036800	cytoplasm, cytosol, mitochondrion	16.5369	0.590729	0.681955	0.310463	0.358917	16.9183	13.1548	19.5377	0.566652	0.232486	0.973048	1.12139	0.308506	0.615968	0.141584	0.196655	0.59315	0.569848	0.092617	0.414285
SQMO	MD05G1112000	endoplasmic reticulum, integral component of membrane	32.2774	16.5878	18.048	16.6392	19.232	26.9074	36.7886	33.1363	17.6721	19.5044	12.5869	13.0992	23.1163	17.9285	16.0018	16.9197	16.996	16.5338	22.3957	18.7664
	MD05G1112100	endoplasmic reticulum, integral component of membrane	284.207	306.359	236.128	139.644	112.137	265.317	299.505	287.799	323.023	201.576	394.477	274.339	217.817	216.227	155.706	123.924	139.302	105.802	113.439	117.17
	MD05G1112200	endoplasmic reticulum, integral component of membrane	18.8192	7.80469	3.78633	0.947139	0.234107	16.8204	18.8164	20.8207	10.835	6.05271	6.52637	9.06046	0.879165	1.41937	1.032	0.936255	0.873163	0.174531	0.169816	0.357975
	MD08G1076800	endoplasmic reticulum, integral component of membrane	188.39	231.522	152.03	56.3687	48.8462	174.299	207.76	183.11	184.334	118.384	391.847	197.077	121.704	137.308	51.8263	58.9449	58.3349	45.5714	48.1751	52.792
	MD07G1041500	endoplasmic reticulum, integral component of membrane	146.197	124.857	68.1619	55.6702	47.7717	136.227	163.862	138.503	96.2972	73.1335	205.139	73.9425	62.9222	67.6211	56.5094	54.3487	56.1525	43.0089	51.1719	49.1343
	MD07G1041600	endoplasmic reticulum, integral component of membrane	112.534	101.615	78.0344	46.1374	38.2516	112.051	121	104.551	89.8033	59.7399	155.303	65.8167	86.6848	81.6017	49.3577	46.5336	42.5208	36.4956	37.3601	40.8992

## Sheet: Legend
Gene composition and mean FPKM value of the terpenoid biosynthesis pathway. The GO Cellular Component are reported.
