# Supplementary material for: Anthocyanin accumulation correlates with hormones in the fruit skin of ‘Red Delicious’ and its four generation bud sport mutants
Source: BMC Plant Biol. 2018 Dec 18;18:363. doi: 10.1186/s12870-018-1595-8 (PMC6299587; doi:10.1186/s12870-018-1595-8)
Supplement: Supplementary file 8 — Table S4. List of the 28 genes in phenylpropanoid biosynthesis and flavonoid biosynthesis pathways (ko00940 and ko00941) identified in ‘Red Delicious’ and its four generation mutants, their descriptions, loci, expression patterns and functional annotations. (XLS 12 kb) [file 12870_2018_1595_MOESM8_ESM.xls]

## Sheet: ko04075
Gene name	#ID	GO Cellular Component	G0	G1	G2	G3	G4	T01_FPKM	T02_FPKM	T03_FPKM	T04_FPKM	T05_FPKM	T06_FPKM	T07_FPKM	T08_FPKM	T09_FPKM	T10_FPKM	T11_FPKM	T12_FPKM	T13_FPKM	T14_FPKM	T15_FPKM
AUX1	MD07G1215900	integral component of membrane, membrane, plasma membrane	2.61301	4.20191	2.35156	15.5856	16.0366	1.51433	3.6627	2.66201	2.79658	6.29704	3.5121	1.1818	1.99076	3.88211	13.1156	15.6355	18.0058	19.8357	14.0321	14.2418
	MD01G1149100	integral component of membrane, membrane, plasma membrane	2.5779	3.31306	1.76979	8.48498	13.5671	3.21013	2.21106	2.31252	2.81741	5.14004	1.98172	0.763339	1.77313	2.7729	5.3442	10.6733	9.43745	19.8413	9.98802	10.8721
AUX/IAA	MD02G1057200	intracellular, nucleus	67.4244	111.358	103.126	319.359	304.459	70.4997	68.447	63.3264	102.036	151.86	80.179	112.002	89.4678	107.908	329.903	331.159	297.015	327.471	282.261	303.646
	MD09G1202300	nucleus	2.65609	3.29432	4.19594	6.21335	10.9673	2.075	2.70761	3.18567	2.82243	4.03421	3.02631	3.58923	4.1192	4.87938	6.13739	7.27538	5.22728	11.7505	10.3616	10.7899
	MD10G1192900	integral component of membrane, nucleus	4.60502	2.44054	2.67735	8.13983	15.2828	4.38327	3.5552	5.87658	2.12796	3.76668	1.42697	2.30063	3.36991	2.3615	4.56644	12.5295	7.32356	14.6358	18.2764	12.9363
	MD15G1191800	intracellular, nucleus	2.1083	3.38844	1.64076	11.1827	7.42641	2.17741	1.82698	2.32052	3.57582	4.54235	2.04716	1.3906	1.32267	2.20902	7.8151	13.0695	12.6634	9.6852	5.97575	6.61827
SAUR	MD00G1033700	nucleus	8.12007	4.36289	22.8753	39.6052	58.2468	5.81648	7.08503	11.4587	4.98012	6.84766	1.26089	22.2295	26.934	19.4623	44.5773	47.4634	26.775	52.0207	68.7108	54.0088
	MD10G1061300	mitochondrion	3.29044	0.807687	3.78809	14.023	4.3209	3.41428	2.42133	4.03571	0.18992	0.514051	1.71909	6.2253	4.10307	1.03591	10.8625	16.8868	14.3197	5.68988	2.89353	4.3793
	MD15G1014200	mitochondrion	15.8745	21.5521	63.748	79.6245	38.5649	13.5299	9.99947	24.0941	20.955	17.3302	26.371	26.8735	102.04	62.3304	79.74	98.9377	60.1959	33.8584	41.3567	40.4796
GID2	MD15G1075800	nucleus	41.7971	39.704	67.6019	89.4916	101.919	42.4101	39.1651	43.816	37.9438	41.2921	39.876	59.0951	81.2297	62.481	89.4656	97.9558	81.0533	106.998	87.2291	111.53
PP2C	MD15G1195800	cytoplasm, cytosol, nucleus	2.32974	5.06203	3.37901	10.2671	17.5643	2.26972	1.75844	2.96105	5.86953	7.84816	1.46841	2.3504	3.78262	4.00401	10.3034	10.6976	9.80022	18.816	17.7906	16.0861
SnRK2.4	MD06G1046300	cytoplasm, cytosol, nucleus, plasma membrane	20.7206	29.1744	40.8607	53.0244	51.0959	18.5623	23.633	19.9664	30.1425	36.3346	21.0462	31.6226	47.5949	43.3647	49.2305	59.3143	50.5284	53.4312	52.8926	46.964

## Sheet: Legend
Gene composition and mean FPKM value of the plant hormone signal transduction. The GO Cellular Component are reported.
